# Supplementary material for: Identification of MicroRNA-Related Tumorigenesis Variants and Genes in the Cancer Genome Atlas (TCGA) Data
Source: Genes (Basel). 2020 Aug 19;11(9):953. doi: 10.3390/genes11090953 (PMC7565843; doi:10.3390/genes11090953)
Supplement: Supplementary file 1 [file genes-11-00953-s001.zip › Table S1.xlsx]

## Sheet: Sheet1
Table S1. 376 SNVs identified from dbMTS
chr	pos	ref	alt	chr_hg19	pos_hg19	ref_hg19	alt_hg19	ref_hg19=ref_hg38	VEP_ensembl_Consequence	VEP_ensembl_Transcript_ID	VEP_ensembl_Gene_Name	VEP_ensembl_Gene_ID	VEP_ensembl_Protein_ID	VEP_ensembl_CCDS	VEP_ensembl_SWISSPROT	VEP_ensembl_Codon_Change_or_Distance	VEP_ensembl_Amino_Acid_Change	VEP_ensembl_HGVSc	VEP_ensembl_HGVSp	VEP_ensembl_cDNA_position	VEP_ensembl_CDS_position	VEP_ensembl_Protein_position	VEP_ensembl_Exon_or_Intron_Rank	VEP_ensembl_STRAND	VEP_ensembl_CANONICAL	VEP_ensembl_LoF	VEP_ensembl_LoF_filter	VEP_ensembl_LoF_flags	VEP_ensembl_LoF_info	VEP_ensembl_summary	rs_dbSNP150	GWAS_catalog_rs	GWAS_catalog_trait	GWAS_catalog_pubmedid	GRASP_rs	GRASP_PMID	GRASP_p-value	GRASP_phenotype	GRASP_ancestry	GRASP_platform	clinvar_rs	clinvar_clnsig	clinvar_trait	clinvar_golden_stars	GTEx_V6p_gene	GTEx_V6p_tissue	1000G_strict_masked	RepeatMasker_masked	Ancestral_allele
1	156723343	C	T	1	156693135	C	T	Y	non_coding_transcript_exon_variant,non_coding_transcript_variant|3_prime_UTR_variant|downstream_gene_variant|3_prime_UTR_variant|downstream_gene_variant|downstream_gene_variant	ENST00000472824|ENST00000368219|ENST00000469074|ENST00000313146|ENST00000470713|ENST00000496538	ISG20L2|ISG20L2|ISG20L2|ISG20L2|ISG20L2|ISG20L2	ENSG00000143319|ENSG00000143319|ENSG00000143319|ENSG00000143319|ENSG00000143319|ENSG00000143319	.|ENSP00000357202|.|ENSP00000323424|.|.	.|CCDS1153.1|.|CCDS1153.1|.|.	.|Q9H9L3|.|Q9H9L3|.|.	.|.|3899|.|3868|615	.|.|.|.|.|.	ENST00000472824.2:n.1726G>A|ENST00000368219.1:c.*6G>A|.|ENST00000313146.10:c.*6G>A|.|.	.|.|.|.|.|.	1726|1570|.|1851|.|.	.|.|.|.|.|.	.|.|.|.|.|.	3/3|4/4|.|3/3|.|.	-|-|-|-|-|-	.|.|.|YES|.|.	.|.|.|.|.|.	.|.|.|.|.|.	.|.|.|.|.|.	.|.|.|.|.|.	ISG20L2(6):non_coding_transcript_exon_variant,non_coding_transcript_variant(1)3_prime_UTR_variant(2)downstream_gene_variant(3)	rs1133856	.	.	.	1133856	22210626	0.01972	Variant Creutzfeldt-Jakob disease	Mixed	Illumina [511862]	.	.	.	.	ENSG00000223356.1|ENSG00000223356.1|ENSG00000223356.1|ENSG00000223356.1|ENSG00000223356.1|ENSG00000143320.4|ENSG00000223356.1|ENSG00000223356.1|ENSG00000143320.4	Colon_Sigmoid|Esophagus_Mucosa|Muscle_Skeletal|Nerve_Tibial|Skin_Not_Sun_Exposed_Suprapubic|Testis|Testis|Thyroid|Whole_Blood	Y	N	C
8	101666709	G	A	8	102678937	G	A	Y	3_prime_UTR_variant|3_prime_UTR_variant|downstream_gene_variant|downstream_gene_variant	ENST00000251808|ENST00000395927|ENST00000517674|ENST00000474338	GRHL2|GRHL2|GRHL2|GRHL2	ENSG00000083307|ENSG00000083307|ENSG00000083307|ENSG00000083307	ENSP00000251808|ENSP00000379260|.|.	CCDS34931.1|.|.|.	Q6ISB3|Q6ISB3|.|.	.|.|2199|2208	.|.|.|.	ENST00000251808.7:c.*6G>A|ENST00000395927.1:c.*6G>A|.|.	.|.|.|.	2222|1956|.|.	.|.|.|.	.|.|.|.	16/16|16/16|.|.	+|+|+|+	YES|.|.|.	.|.|.|.	.|.|.|.	.|.|.|.	.|.|.|.	GRHL2(6):3_prime_UTR_variant(2)downstream_gene_variant(2)	rs116154722	.	.	.	.	.	.	.	.	.	rs116154722	2	not specified	1	.	.	Y	N	G
9	134842311	C	T	9	137734157	C	T	Y	3_prime_UTR_variant|3_prime_UTR_variant	ENST00000618395|ENST00000371817	COL5A1|COL5A1	ENSG00000130635|ENSG00000130635	ENSP00000481360|ENSP00000360882	CCDS75932.1|CCDS6982.1	.|P20908	.|.	.|.	ENST00000618395.4:c.*8C>T|ENST00000371817.7:c.*8C>T	.|.	5908|5939	.|.	.|.	66/66|66/66	+|+	.|YES	.|.	.|.	.|.	.|.	COL5A1(8):3_prime_UTR_variant(2)	rs375921390	.	.	.	.	.	.	.	.	.	rs375921390	3	not specified	1	.	.	Y	N	C
9	134842317	C	T	9	137734163	C	T	Y	3_prime_UTR_variant|3_prime_UTR_variant	ENST00000618395|ENST00000371817	COL5A1|COL5A1	ENSG00000130635|ENSG00000130635	ENSP00000481360|ENSP00000360882	CCDS75932.1|CCDS6982.1	.|P20908	.|.	.|.	ENST00000618395.4:c.*14C>T|ENST00000371817.7:c.*14C>T	.|.	5914|5945	.|.	.|.	66/66|66/66	+|+	.|YES	.|.	.|.	.|.	.|.	COL5A1(8):3_prime_UTR_variant(2)	rs12553247	.	.	.	.	.	.	.	.	.	rs12553247	2|3	not specified|Ehlers-Danlos syndrome, type 7A	2|1	.	.	Y	N	C
12	120739452	C	T	12	121177255	C	T	Y	downstream_gene_variant|3_prime_UTR_variant|3_prime_UTR_variant|downstream_gene_variant	ENST00000539690|ENST00000242592|ENST00000411593|ENST00000542620	ACADS|ACADS|ACADS|RP11-173P15.7	ENSG00000122971|ENSG00000122971|ENSG00000122971|ENSG00000255946	.|ENSP00000242592|ENSP00000401045|.	.|CCDS9207.1|CCDS76610.1|.	.|P16219|.|.	1647|.|.|1018	.|.|.|.	.|ENST00000242592.8:c.*4C>T|ENST00000411593.2:c.*4C>T|.	.|.|.|.	.|1394|1256|.	.|.|.|.	.|.|.|.	.|10/10|10/10|.	+|+|+|-	.|YES|.|YES	.|.|.|.	.|.|.|.	.|.|.|.	.|.|.|.	RP11-173P15.7(1):downstream_gene_variant(1)|ACADS(3):3_prime_UTR_variant(2)downstream_gene_variant(1)	rs774815274	.	.	.	.	.	.	.	.	.	rs774815274	3	not specified	2	.	.	N	N	C
12	120739453	G	A	12	121177256	G	A	Y	3_prime_UTR_variant|downstream_gene_variant|downstream_gene_variant|3_prime_UTR_variant	ENST00000242592|ENST00000539690|ENST00000542620|ENST00000411593	ACADS|ACADS|RP11-173P15.7|ACADS	ENSG00000122971|ENSG00000122971|ENSG00000255946|ENSG00000122971	ENSP00000242592|.|.|ENSP00000401045	CCDS9207.1|.|.|CCDS76610.1	P16219|.|.|.	.|1648|1017|.	.|.|.|.	ENST00000242592.8:c.*5G>A|.|.|ENST00000411593.2:c.*5G>A	.|.|.|.	1395|.|.|1257	.|.|.|.	.|.|.|.	10/10|.|.|10/10	+|+|-|+	YES|.|YES|.	.|.|.|.	.|.|.|.	.|.|.|.	.|.|.|.	RP11-173P15.7(1):downstream_gene_variant(1)|ACADS(3):3_prime_UTR_variant(2)downstream_gene_variant(1)	rs2229533	.	.	.	.	.	.	.	.	.	rs2229533	2|3	not specified|Deficiency of butyryl-CoA dehydrogenase	2|1	.	.	N	N	G
17	75757559	C	T	17	73753640	C	T	Y	3_prime_UTR_variant|downstream_gene_variant|3_prime_UTR_variant|downstream_gene_variant|intron_variant,non_coding_transcript_variant|downstream_gene_variant|downstream_gene_variant|downstream_gene_variant|downstream_gene_variant|intron_variant|3_prime_UTR_variant|downstream_gene_variant|downstream_gene_variant|3_prime_UTR_variant|intron_variant|3_prime_UTR_variant	ENST00000450894|ENST00000584939|ENST00000578318|ENST00000592494|ENST00000589643|ENST00000592997|ENST00000587707|ENST00000583327|ENST00000588479|ENST00000582629|ENST00000449880|ENST00000579211|ENST00000586733|ENST00000200181|ENST00000225614|ENST00000579662	ITGB4|ITGB4|ITGB4|GALK1|GALK1|GALK1|GALK1|ITGB4|GALK1|ITGB4|ITGB4|ITGB4|GALK1|ITGB4|GALK1|ITGB4	ENSG00000132470|ENSG00000132470|ENSG00000132470|ENSG00000108479|ENSG00000108479|ENSG00000108479|ENSG00000108479|ENSG00000132470|ENSG00000108479|ENSG00000132470|ENSG00000132470|ENSG00000132470|ENSG00000108479|ENSG00000132470|ENSG00000108479|ENSG00000132470	ENSP00000405536|ENSP00000464259|ENSP00000462494|.|.|ENSP00000464765|ENSP00000468341|.|ENSP00000465930|ENSP00000463788|ENSP00000400217|.|.|ENSP00000200181|ENSP00000225614|ENSP00000463651	CCDS58599.1|.|.|.|.|.|.|.|CCDS11728.1|.|CCDS32736.1|.|.|CCDS11727.1|CCDS11728.1|CCDS58599.1	P16144|.|.|.|.|.|.|.|P51570|.|P16144|.|.|P16144|P51570|P16144	.|557|.|1032|.|335|953|1751|385|.|.|1781|413|.|.|.	.|.|.|.|.|.|.|.|.|.|.|.|.|.|.|.	ENST00000450894.7:c.*4C>T|.|ENST00000578318.1:c.*238C>T|.|ENST00000589643.1:n.254+475G>A|.|.|.|.|ENST00000582629.1:c.266-67C>T|ENST00000449880.6:c.*4C>T|.|.|ENST00000200181.7:c.*4C>T|ENST00000225614.6:c.*22+475G>A|ENST00000579662.5:c.*4C>T	.|.|.|.|.|.|.|.|.|.|.|.|.|.|.|.	5389|.|429|.|.|.|.|.|.|.|5430|.|.|5660|.|5509	.|.|.|.|.|.|.|.|.|.|.|.|.|.|.|.	.|.|.|.|.|.|.|.|.|.|.|.|.|.|.|.	39/39|.|2/2|.|2/2|.|.|.|.|3/3|39/39|.|.|40/40|8/8|39/39	+|+|+|-|-|-|-|+|-|+|+|+|-|+|-|+	.|.|.|.|.|.|.|.|YES|.|.|.|.|YES|.|.	.|.|.|.|.|.|.|.|.|.|.|.|.|.|.|.	.|.|.|.|.|.|.|.|.|.|.|.|.|.|.|.	.|.|.|.|.|.|.|.|.|.|.|.|.|.|.|.	.|.|.|.|.|.|.|.|.|.|.|.|.|.|.|.	ITGB4(13):3_prime_UTR_variant(5)downstream_gene_variant(3)intron_variant(1)|GALK1(9):intron_variant,non_coding_transcript_variant(1)downstream_gene_variant(5)intron_variant(1)	rs189610725	.	.	.	.	.	.	.	.	.	rs189610725	3|3	Epidermolysis bullosa junctionalis with pyloric atresia|Deficiency of galactokinase	1|1	.	.	Y	N	C
3	123282647	G	A	3	123001494	G	A	Y	downstream_gene_variant|downstream_gene_variant|downstream_gene_variant|downstream_gene_variant|upstream_gene_variant|3_prime_UTR_variant	ENST00000609005|ENST00000491190|ENST00000478092|ENST00000309879|ENST00000608436|ENST00000462833	RP11-797D24.3|ADCY5|ADCY5|ADCY5|RP11-797D24.4|ADCY5	ENSG00000273454|ENSG00000173175|ENSG00000173175|ENSG00000173175|ENSG00000272678|ENSG00000173175	.|ENSP00000418537|.|ENSP00000308685|.|ENSP00000419361	.|.|.|CCDS56274.1|.|CCDS3022.1	.|.|.|O95622|.|O95622	4743|1297|1799|1931|946|.	.|.|.|.|.|.	.|.|.|.|.|ENST00000462833.5:c.*1961C>T	.|.|.|.|.|.	.|.|.|.|.|6960	.|.|.|.|.|.	.|.|.|.|.|.	.|.|.|.|.|21/21	+|-|-|-|+|-	YES|.|.|.|YES|YES	.|.|.|.|.|.	.|.|.|.|.|.	.|.|.|.|.|.	.|.|.|.|.|.	RP11-797D24.3(1):downstream_gene_variant(1)|RP11-797D24.4(1):upstream_gene_variant(1)|ADCY5(10):3_prime_UTR_variant(1)downstream_gene_variant(3)	rs6784930	.	.	.	6784930	22522925	0.0177011	Gene expression of HS.545371 (probeID ILMN_1914423) in breast tumors	.	Affymetrix [874,649]	.	.	.	.	.	.	Y	N	G
3	141945502	C	T	3	141664344	C	T	Y	3_prime_UTR_variant|3_prime_UTR_variant	ENST00000489671|ENST00000499676	TFDP2|TFDP2	ENSG00000114126|ENSG00000114126	ENSP00000420616|ENSP00000439782	CCDS54650.1|CCDS54648.1	Q14188|Q14188	.|.	.|.	ENST00000489671.5:c.*7011G>A|ENST00000499676.5:c.*7011G>A	.|.	8783|8268	.|.	.|.	13/13|10/10	-|-	YES|.	.|.	.|.	.|.	.|.	TFDP2(24):3_prime_UTR_variant(2)	rs12494971	.	.	.	12494971	20686565	0.03497	Total cholesterol	Mixed	Affymetrix, Illumina & Perlegen [~2.6 million] (imputed)	.	.	.	.	.	.	N	N	C
16	64943950	C	T	16	64977853	C	T	Y	3_prime_UTR_variant|3_prime_UTR_variant|downstream_gene_variant	ENST00000394156|ENST00000268603|ENST00000566827	CDH11|CDH11|CDH11	ENSG00000140937|ENSG00000140937|ENSG00000140937	ENSP00000377711|ENSP00000268603|ENSP00000457812	.|CCDS10803.1|.	P55287|P55287|.	.|.|3597	.|.|.	ENST00000394156.7:c.*4141G>A|ENST00000268603.8:c.*3653G>A|.	.|.|.	6677|6660|.	.|.|.	.|.|.	14/14|13/13|.	-|-|-	.|YES|.	.|.|.	.|.|.	.|.|.	.|.|.	CDH11(19):3_prime_UTR_variant(2)downstream_gene_variant(1)	rs17500088	.	.	.	17500088	21572414	1.6e-05	2-Hydroxyisobutyrate:Succinate	European	Affymetrix [645249]	.	.	.	.	.	.	Y	N	C
17	513155	A	G	17	416395	A	G	Y	downstream_gene_variant|downstream_gene_variant|3_prime_UTR_variant	ENST00000574029|ENST00000571282|ENST00000437048	VPS53|RP5-1029F21.3|VPS53	ENSG00000141252|ENSG00000263015|ENSG00000141252	ENSP00000459159|.|ENSP00000401435	.|.|CCDS45558.1	.|.|Q5VIR6	4227|1808|.	.|.|.	.|.|ENST00000437048.6:c.*5973T>C	.|.|.	.|.|8619	.|.|.	.|.|.	.|.|22/22	-|+|-	.|YES|YES	.|.|.	.|.|.	.|.|.	.|.|.	RP5-1029F21.3(1):downstream_gene_variant(1)|VPS53(20):3_prime_UTR_variant(1)downstream_gene_variant(1)	rs2289621	.	.	.	2289621	20502693	5.12e-06	Gene expression of ZNF366 in peripheral blood monocytes	European	Affymetrix [675350]	.	.	.	.	.	.	Y	N	G
19	37668629	C	T	19	38159530	C	T	Y	downstream_gene_variant|3_prime_UTR_variant|intron_variant,non_coding_transcript_variant|intron_variant,non_coding_transcript_variant|intron_variant|downstream_gene_variant	ENST00000590008|ENST00000358582|ENST00000589676|ENST00000586732|ENST00000587199|ENST00000593040	ZNF781|ZNF781|ZFP30|ZFP30|ZFP30|ZNF781	ENSG00000196381|ENSG00000196381|ENSG00000120784|ENSG00000120784|ENSG00000120784|ENSG00000196381	ENSP00000466370|ENSP00000351391|.|.|ENSP00000466993|.	CCDS12507.1|CCDS12507.1|.|.|.|.	Q8N8C0|Q8N8C0|.|.|.|.	225|.|.|.|.|2025	.|.|.|.|.|.	.|ENST00000358582.8:c.*536G>A|ENST00000589676.5:n.283-13750G>A|ENST00000586732.1:n.211-2367G>A|ENST00000587199.5:c.-263-12208G>A|.	.|.|.|.|.|.	.|2269|.|.|.|.	.|.|.|.|.|.	.|.|.|.|.|.	.|4/4|3/5|2/4|2/4|.	-|-|-|-|-|-	.|YES|.|.|.|.	.|.|.|.|.|.	.|.|.|.|.|.	.|.|.|.|.|.	.|.|.|.|.|.	ZNF781(4):3_prime_UTR_variant(1)downstream_gene_variant(2)|ZFP30(12):intron_variant,non_coding_transcript_variant(2)intron_variant(1)	rs2927747	.	.	.	2927747	22685416	7.351e-32	Gene expression of ZNF571 (probeID ILMN_2093864) in cerebellum in Alzheimer's disease cases and controls	.	Illumina [313,330]	.	.	.	.	ENSG00000181666.13|ENSG00000188227.8|ENSG00000120784.11|ENSG00000120784.11|ENSG00000181666.13|ENSG00000267470.1|ENSG00000267470.1|ENSG00000198182.8|ENSG00000229481.1|ENSG00000226686.3|ENSG00000226686.3|ENSG00000198453.8|ENSG00000188227.8|ENSG00000120784.11|ENSG00000198182.8|ENSG00000120784.11|ENSG00000198182.8|ENSG00000226686.3|ENSG00000188227.8|ENSG00000198182.8|ENSG00000226686.3|ENSG00000120784…	Adipose_Subcutaneous|Adipose_Subcutaneous|Adipose_Subcutaneous|Adipose_Visceral_Omentum|Adrenal_Gland|Artery_Aorta|Artery_Tibial|Brain_Caudate_basal_ganglia|Brain_Caudate_basal_ganglia|Brain_Cortex|Brain_Putamen_basal_ganglia|Cells_Transformed_fibroblasts|Cells_Transformed_fibroblasts|Cells_Transformed_fibroblasts|Cells_Transformed_fibroblasts|Colon_Transverse|Colon_Transverse|Esophagus_Mucosa|Es…	Y	N	N
X	9725612	G	A	X	9693652	G	A	Y	3_prime_UTR_variant	ENST00000467482	GPR143	ENSG00000101850	ENSP00000417161	CCDS14134.2	P51810	.	.	ENST00000467482.5:c.*134C>T	.	1496	.	.	2020-09-09	-	YES	.	.	.	.	GPR143(5):3_prime_UTR_variant(1)	rs3044	.	.	.	3044	22634755	0.013	Colorectal cancer	.	Illumina [NR] (imputed)	.	.	.	.	|	.|	Y	N	A
X	23397772	A	G	X	23415889	A	G	Y	3_prime_UTR_variant	ENST00000379361	PTCHD1	ENSG00000165186	ENSP00000368666	CCDS35215.2	Q96NR3	.	.	ENST00000379361.4:c.*3587A>G	.	7114	.	.	2020-03-03	+	YES	.	.	.	.	PTCHD1(3):3_prime_UTR_variant(1)downstream_gene_variant(1)	rs3810719	.	.	.	3810719	20522523	0.04936	Partial epilepsy	European	Illumina [528745]	.	.	.	.	|	.|	Y	N	A
X	75369282	C	T	X	74589117	C	T	Y	3_prime_UTR_variant	ENST00000373367	ZDHHC15	ENSG00000102383	ENSP00000362465	CCDS14430.1	Q96MV8	.	.	ENST00000373367.7:c.*3696G>A	.	4941	.	.	2020-12-12	-	YES	.	.	.	.	ZDHHC15(3):3_prime_UTR_variant(2)	rs7052314	.	.	.	7052314	22064162	0.0005361	Comorbid depressive syndrome and alcohol dependence	European	Illumina [876476]	.	.	.	.	ENSG00000102383|ENSG00000102383|ENSG00000102383|ENSG00000102383|	Adrenal_Gland|Esophagus_Mucosa|Heart_Atrial_Appendage|Thyroid|	Y	N	C
X	123909139	G	A	X	123042989	G	A	Y	3_prime_UTR_variant	ENST00000371199	XIAP	ENSG00000101966	ENSP00000360242	CCDS14606.1	P98170	.	.	ENST00000371199.7:c.*1958G>A	.	3751	.	.	2020-07-07	+	YES	.	.	.	.	XIAP(11):upstream_gene_variant(1)3_prime_UTR_variant(3)downstream_gene_variant(3)	rs41309540	.	.	.	.	.	.	.	.	.	rs41309540	2	Lymphoproliferative syndrome	1	|	.|	N	Y	g
X	123910386	T	C	X	123044236	T	C	Y	3_prime_UTR_variant	ENST00000371199	XIAP	ENSG00000101966	ENSP00000360242	CCDS14606.1	P98170	.	.	ENST00000371199.7:c.*3205T>C	.	4998	.	.	2020-07-07	+	YES	.	.	.	.	XIAP(11):upstream_gene_variant(1)3_prime_UTR_variant(3)downstream_gene_variant(3)	rs777738703	.	.	.	.	.	.	.	.	.	rs777738703	3	Lymphoproliferative syndrome	1	|	.|	Y	N	t
X	129793914	T	C	X	128927890	T	C	Y	downstream_gene_variant|3_prime_UTR_variant|upstream_gene_variant	ENST00000614439|ENST00000356892|ENST00000432513	Metazoa_SRP|SASH3|RP4-753P9.3	ENSG00000275070|ENSG00000122122|ENSG00000240143	.|ENSP00000349359|.	.|CCDS14614.1|.	.|O75995|.	2577|.|1080	.|.|.	.|ENST00000356892.3:c.*82T>C|.	.|.|.	.|1339|.	.|.|.	.|.|.	.|8/8|.	-|+|+	YES|YES|YES	.|.|.	.|.|.	.|.|.	.|.|.	SASH3(2):3_prime_UTR_variant(1)|Metazoa_SRP(222):downstream_gene_variant(1)|RP4-753P9.3(1):upstream_gene_variant(1)	rs859577	.	.	.	859577	22479202	0.0288312	Adiponectin levels	.	Affymetrix & Illumina [NR] (imputed)	.	.	.	.	ENSG00000240143|	Lung|	Y	N	C
2	189012128	C	T	2	189876854	C	T	Y	3_prime_UTR_variant|downstream_gene_variant|downstream_gene_variant	ENST00000304636|ENST00000317840|ENST00000487010	COL3A1|COL3A1|COL3A1	ENSG00000168542|ENSG00000168542|ENSG00000168542	ENSP00000304408|ENSP00000315243|.	CCDS2297.1|.|.	P02461|P02461|.	.|77|80	.|.|.	ENST00000304636.7:c.*354C>T|.|.	.|.|.	4925|.|.	.|.|.	.|.|.	51/51|.|.	+|+|+	YES|.|.	.|.|.	.|.|.	.|.|.	.|.|.	COL3A1(6):3_prime_UTR_variant(1)downstream_gene_variant(2)	rs41265555	.	.	.	.	.	.	.	.	.	rs41265555	3	Ehlers-Danlos syndrome, type 4	1	.	.	Y	N	C
3	12898330	T	C	3	12939829	T	C	Y	downstream_gene_variant|3_prime_UTR_variant|downstream_gene_variant	ENST00000613206|ENST00000273221|ENST00000618604	IQSEC1|IQSEC1|IQSEC1	ENSG00000144711|ENSG00000144711|ENSG00000144711	ENSP00000480301|ENSP00000273221|ENSP00000478001	CCDS74902.1|CCDS33703.1|.	.|Q6DN90|.	2519|.|2247	.|.|.	.|ENST00000273221.8:c.*1060A>G|.	.|.|.	.|4169|.	.|.|.	.|.|.	.|14/14|.	-|-|-	YES|.|.	.|.|.	.|.|.	.|.|.	.|.|.	IQSEC1(5):3_prime_UTR_variant(1)downstream_gene_variant(2)	rs11128623	.	.	.	11128623	23722424	0.002452	College completion	.	Illumina, Affymterix, Perlegen [Up to 2,309,290] (imputed)	.	.	.	.	.	.	Y	N	T
3	45918326	T	A	3	45959818	T	A	Y	upstream_gene_variant|upstream_gene_variant|upstream_gene_variant|upstream_gene_variant|3_prime_UTR_variant|upstream_gene_variant|downstream_gene_variant|3_prime_UTR_variant|3_prime_UTR_variant|upstream_gene_variant|upstream_gene_variant	ENST00000539217|ENST00000418700|ENST00000448111|ENST00000483279|ENST00000433878|ENST00000536047|ENST00000438446|ENST00000296137|ENST00000535325|ENST00000472635|ENST00000492333	LZTFL1|LZTFL1|LZTFL1|LZTFL1|FYCO1|LZTFL1|FYCO1|FYCO1|FYCO1|LZTFL1|LZTFL1	ENSG00000163818|ENSG00000163818|ENSG00000163818|ENSG00000163818|ENSG00000163820|ENSG00000163818|ENSG00000163820|ENSG00000163820|ENSG00000163820|ENSG00000163818|ENSG00000163818	ENSP00000441784|ENSP00000416427|ENSP00000400177|.|ENSP00000388136|ENSP00000439522|ENSP00000398517|ENSP00000296137|ENSP00000441178|.|.	CCDS63609.1|.|.|.|.|CCDS63608.1|.|CCDS2734.1|.|.|.	Q9NQ48|.|.|.|.|Q9NQ48|.|Q9BQS8|Q9BQS8|.|.	2602|2284|2602|2614|.|2602|3259|.|.|2683|2667	.|.|.|.|.|.|.|.|.|.|.	.|.|.|.|ENST00000433878.5:c.*3092A>T|.|.|ENST00000296137.6:c.*3439A>T|ENST00000535325.5:c.*3439A>T|.|.	.|.|.|.|.|.|.|.|.|.|.	.|.|.|.|3895|.|.|8082|8151|.|.	.|.|.|.|.|.|.|.|.|.|.	.|.|.|.|.|.|.|.|.|.|.	.|.|.|.|7/7|.|.|18/18|19/19|.|.	-|-|-|-|-|-|-|-|-|-|-	.|.|.|.|.|.|.|YES|.|.|.	.|.|.|.|.|.|.|.|.|.|.	.|.|.|.|.|.|.|.|.|.|.	.|.|.|.|.|.|.|.|.|.|.	.|.|.|.|.|.|.|.|.|.|.	FYCO1(5):3_prime_UTR_variant(3)downstream_gene_variant(1)|LZTFL1(16):upstream_gene_variant(7)	rs113723273	.	.	.	.	.	.	.	.	.	rs113723273	3	Congenital cataract	1	.	.	Y	N	T
4	2838996	A	G	4	2840723	A	G	Y	upstream_gene_variant|downstream_gene_variant|upstream_gene_variant|upstream_gene_variant|3_prime_UTR_variant|downstream_gene_variant|downstream_gene_variant|upstream_gene_variant|downstream_gene_variant|upstream_gene_variant|upstream_gene_variant|downstream_gene_variant|upstream_gene_variant|upstream_gene_variant|upstream_gene_variant|downstream_gene_variant|upstream_gene_variant|upstream_gene_v…	ENST00000540541|ENST00000515737|ENST00000511797|ENST00000509039|ENST00000503393|ENST00000452765|ENST00000511747|ENST00000508277|ENST00000515802|ENST00000503455|ENST00000508684|ENST00000435136|ENST00000513328|ENST00000398125|ENST00000446856|ENST00000510204|ENST00000264758|ENST00000510101|ENST00000539108|ENST00000356331|ENST00000442312	ADD1|SH3BP2|ADD1|ADD1|SH3BP2|SH3BP2|SH3BP2|ADD1|SH3BP2|ADD1|ADD1|SH3BP2|ADD1|ADD1|ADD1|SH3BP2|ADD1|ADD1|ADD1|SH3BP2|SH3BP2	ENSG00000087274|ENSG00000087266|ENSG00000087274|ENSG00000087274|ENSG00000087266|ENSG00000087266|ENSG00000087266|ENSG00000087274|ENSG00000087266|ENSG00000087274|ENSG00000087274|ENSG00000087266|ENSG00000087274|ENSG00000087274|ENSG00000087274|ENSG00000087266|ENSG00000087274|ENSG00000087274|ENSG00000087274|ENSG00000087266|ENSG00000087266	.|ENSP00000422605|ENSP00000421918|.|ENSP00000422168|ENSP00000409746|ENSP00000424846|ENSP00000426700|.|ENSP00000423024|.|ENSP00000403231|ENSP00000421907|ENSP00000381193|ENSP00000399828|.|ENSP00000264758|ENSP00000425703|.|ENSP00000348685|ENSP00000388152	.|.|.|.|CCDS54716.1|CCDS33944.1|CCDS33944.1|.|.|.|.|CCDS33944.1|.|CCDS3364.1|.|.|CCDS3363.1|.|.|CCDS33944.1|CCDS54715.1	.|P78314|.|.|P78314|P78314|P78314|.|.|.|.|P78314|.|P35611|.|.|P35611|.|.|P78314|P78314	4993|4709|4949|4983|.|4703|4707|4986|4707|4991|4861|4708|4977|4861|4926|4707|4861|4876|4957|.|.	.|.|.|.|.|.|.|.|.|.|.|.|.|.|.|.|.|.|.|.|.	.|.|.|.|ENST00000503393.6:c.*5162A>G|.|.|.|.|.|.|.|.|.|.|.|.|.|.|ENST00000356331.9:c.*5162A>G|ENST00000442312.6:c.*5162A>G	.|.|.|.|.|.|.|.|.|.|.|.|.|.|.|.|.|.|.|.|.	.|.|.|.|7058|.|.|.|.|.|.|.|.|.|.|.|.|.|.|7109|7111	.|.|.|.|.|.|.|.|.|.|.|.|.|.|.|.|.|.|.|.|.	.|.|.|.|.|.|.|.|.|.|.|.|.|.|.|.|.|.|.|.|.	.|.|.|.|13/13|.|.|.|.|.|.|.|.|.|.|.|.|.|.|13/13|13/13	+|+|+|+|+|+|+|+|+|+|+|+|+|+|+|+|+|+|+|+|+	.|.|.|.|YES|.|.|.|.|.|.|.|.|.|.|.|YES|.|.|.|.	.|.|.|.|.|.|.|.|.|.|.|.|.|.|.|.|.|.|.|.|.	.|.|.|.|.|.|.|.|.|.|.|.|.|.|.|.|.|.|.|.|.	.|.|.|.|.|.|.|.|.|.|.|.|.|.|.|.|.|.|.|.|.	.|.|.|.|.|.|.|.|.|.|.|.|.|.|.|.|.|.|.|.|.	SH3BP2(29):3_prime_UTR_variant(3)downstream_gene_variant(6)|ADD1(28):upstream_gene_variant(12)	rs73794814	.	.	.	.	.	.	.	.	.	rs73794814	3	Fibrous dysplasia of jaw	1	.	.	Y	Y	A
5	185980	T	C	5	186095	T	C	Y	downstream_gene_variant|3_prime_UTR_variant	ENST00000504041|ENST00000283426	PLEKHG4B|PLEKHG4B	ENSG00000153404|ENSG00000153404	.|ENSP00000283426	.|CCDS34124.1	.|Q96PX9	3391|.	.|.	.|ENST00000283426.10:c.*3657T>C	.|.	.|7523	.|.	.|.	.|18/18	+|+	.|YES	.|.	.|.	.|.	.|.	PLEKHG4B(3):3_prime_UTR_variant(1)downstream_gene_variant(1)	rs6861289	.	.	.	6861289	22685416	2.548e-09	Gene expression of CCDC127 (probeID ILMN_2214955) in temporal cortex in Alzheimer's disease cases and controls	.	Illumina [313,330]	.	.	.	.	ENSG00000164366.3|ENSG00000180104.11|ENSG00000153404.9|ENSG00000164366.3|ENSG00000073578.12|ENSG00000248925.1|ENSG00000164366.3	Artery_Aorta|Artery_Tibial|Lung|Muscle_Skeletal|Testis|Testis|Whole_Blood	Y	N	C
5	157786489	A	G	5	157213497	A	G	Y	downstream_gene_variant|3_prime_UTR_variant|non_coding_transcript_exon_variant,non_coding_transcript_variant|non_coding_transcript_exon_variant,non_coding_transcript_variant|3_prime_UTR_variant|downstream_gene_variant|3_prime_UTR_variant|downstream_gene_variant	ENST00000521047|ENST00000523094|ENST00000524306|ENST00000518855|ENST00000411809|ENST00000522381|ENST00000530742|ENST00000523908	CLINT1|CLINT1|CLINT1|CLINT1|CLINT1|CLINT1|CLINT1|CLINT1	ENSG00000113282|ENSG00000113282|ENSG00000113282|ENSG00000113282|ENSG00000113282|ENSG00000113282|ENSG00000113282|ENSG00000113282	ENSP00000431858|ENSP00000429345|.|.|ENSP00000388340|ENSP00000434334|ENSP00000433419|ENSP00000429824	.|CCDS56388.1|.|.|CCDS47330.1|.|CCDS56388.1|CCDS56389.1	.|Q14677|.|.|Q14677|.|Q14677|Q14677	1113|.|.|.|.|982|.|916	.|.|.|.|.|.|.|.	.|ENST00000523094.5:c.*1157T>C|ENST00000524306.1:n.2703T>C|ENST00000518855.5:n.3196T>C|ENST00000411809.6:c.*1157T>C|.|ENST00000530742.5:c.*1157T>C|.	.|.|.|.|.|.|.|.	.|3241|2703|3196|3240|.|3142|.	.|.|.|.|.|.|.|.	.|.|.|.|.|.|.|.	.|12/12|2/2|4/4|12/12|.|12/12|.	-|-|-|-|-|-|-|-	.|.|.|.|.|.|.|YES	.|.|.|.|.|.|.|.	.|.|.|.|.|.|.|.	.|.|.|.|.|.|.|.	.|.|.|.|.|.|.|.	CLINT1(10):non_coding_transcript_exon_variant,non_coding_transcript_variant(2)3_prime_UTR_variant(3)downstream_gene_variant(3)	rs254682	.	.	.	254682	23388002	0.01311	Aortic valve calcium	.	Affymetrix & Illumina [>2.5 million] (imputed)	.	.	.	.	.	.	Y	N	A
6	24703214	A	G	6	24703442	A	G	Y	downstream_gene_variant|3_prime_UTR_variant|upstream_gene_variant|upstream_gene_variant|downstream_gene_variant|3_prime_UTR_variant|downstream_gene_variant	ENST00000378119|ENST00000230048|ENST00000607014|ENST00000606921|ENST00000378102|ENST00000537591|ENST00000476436	C6orf62|ACOT13|RP1-30M3.5|RP1-30M3.6|C6orf62|ACOT13|ACOT13	ENSG00000112308|ENSG00000112304|ENSG00000272345|ENSG00000272402|ENSG00000112308|ENSG00000112304|ENSG00000112304	ENSP00000367359|ENSP00000230048|.|.|ENSP00000367342|ENSP00000445552|.	CCDS4559.1|CCDS4558.1|.|.|.|CCDS54972.1|.	Q9GZU0|Q9NPJ3|.|.|Q9GZU0|Q9NPJ3|.	1647|.|1421|3533|2882|.|1500	.|.|.|.|.|.|.	.|ENST00000230048.4:c.*1599A>G|.|.|.|ENST00000537591.5:c.*1599A>G|.	.|.|.|.|.|.|.	.|2215|.|.|.|2540|.	.|.|.|.|.|.|.	.|.|.|.|.|.|.	.|3/3|.|.|.|4/4|.	-|+|-|+|-|+|+	YES|YES|YES|YES|.|.|.	.|.|.|.|.|.|.	.|.|.|.|.|.|.	.|.|.|.|.|.|.	.|.|.|.|.|.|.	C6orf62(2):downstream_gene_variant(2)|ACOT13(3):3_prime_UTR_variant(2)downstream_gene_variant(1)|RP1-30M3.5(1):upstream_gene_variant(1)|RP1-30M3.6(1):upstream_gene_variant(1)	rs16889633	.	.	.	16889633	22377632	0.00838	Transmission distortion	.	Affymetrix & Illumina [not listed]	.	.	.	.	.	.	Y	N	A
10	27674317	A	G	10	27963246	A	G	Y	3_prime_UTR_variant|3_prime_UTR_variant	ENST00000375790|ENST00000419761	MKX|MKX	ENSG00000150051|ENSG00000150051	ENSP00000364946|ENSP00000400896	CCDS7156.1|CCDS7156.1	Q8IYA7|Q8IYA7	.|.	.|.	ENST00000375790.9:c.*912T>C|ENST00000419761.5:c.*912T>C	.|.	2404|2196	.|.	.|.	7/7|7/7	-|-	YES|.	.|.	.|.	.|.	.|.	MKX(4):3_prime_UTR_variant(2)	rs2492909	.	.	.	2492909	21390209	0.0199	Late onset Alzheimer's disease	European	Affymetrix & Illumina [450001] (imputed, unspecified)	.	.	.	.	.	.	Y	N	G
13	44433561	G	C	13	45007697	G	C	Y	downstream_gene_variant|3_prime_UTR_variant|downstream_gene_variant|3_prime_UTR_variant|3_prime_UTR_variant|3_prime_UTR_variant|downstream_gene_variant|downstream_gene_variant|downstream_gene_variant|3_prime_UTR_variant|upstream_gene_variant	ENST00000487881|ENST00000501704|ENST00000496838|ENST00000458659|ENST00000622051|ENST00000611198|ENST00000496314|ENST00000625145|ENST00000472477|ENST00000261489|ENST00000426579	TSC22D1|TSC22D1|TSC22D1|TSC22D1|TSC22D1|TSC22D1|TSC22D1|RP11-269C23.4|TSC22D1|TSC22D1|RP11-71C5.2	ENSG00000102804|ENSG00000102804|ENSG00000102804|ENSG00000102804|ENSG00000102804|ENSG00000102804|ENSG00000102804|ENSG00000280357|ENSG00000102804|ENSG00000102804|ENSG00000225727	.|ENSP00000437414|.|ENSP00000397435|ENSP00000483407|ENSP00000481585|.|.|ENSP00000419864|ENSP00000261489|.	.|CCDS58291.1|.|CCDS31966.1|CCDS73565.1|CCDS73565.1|.|.|.|CCDS9392.1|.	.|Q15714|.|Q15714|.|.|.|.|.|Q15714|.	1148|.|1155|.|.|.|1006|883|2943|.|3646	.|.|.|.|.|.|.|.|.|.|.	.|ENST00000501704.3:c.*404C>G|.|ENST00000458659.2:c.*1065C>G|ENST00000622051.1:c.*1065C>G|ENST00000611198.4:c.*1065C>G|.|.|.|ENST00000261489.6:c.*1065C>G|.	.|.|.|.|.|.|.|.|.|.|.	.|2608|.|4778|1454|1459|.|.|.|1717|.	.|.|.|.|.|.|.|.|.|.|.	.|.|.|.|.|.|.|.|.|.|.	.|2/2|.|3/3|3/3|3/3|.|.|.|3/3|.	-|-|-|-|-|-|-|+|-|-|+	.|.|.|YES|.|.|.|YES|.|.|YES	.|.|.|.|.|.|.|.|.|.|.	.|.|.|.|.|.|.|.|.|.|.	.|.|.|.|.|.|.|.|.|.|.	.|.|.|.|.|.|.|.|.|.|.	RP11-71C5.2(2):upstream_gene_variant(1)|TSC22D1(13):3_prime_UTR_variant(5)downstream_gene_variant(4)|RP11-269C23.4(1):downstream_gene_variant(1)	rs11692	.	.	.	11692	23202124	0.03	Birth weight	.	Illumina & Affymetrix (~2.7 million) imputed	.	.	.	.	.	.	Y	N	G
14	88180522	A	G	14	88646866	A	G	Y	downstream_gene_variant|3_prime_UTR_variant|downstream_gene_variant|downstream_gene_variant|downstream_gene_variant	ENST00000319231|ENST00000340700|ENST00000556789|ENST00000553487|ENST00000312350	KCNK10|KCNK10|RP11-753D20.3|RP11-753D20.3|KCNK10	ENSG00000100433|ENSG00000100433|ENSG00000258538|ENSG00000258538|ENSG00000100433	ENSP00000312811|ENSP00000343104|.|.|ENSP00000310568	CCDS9881.1|CCDS9880.1|.|.|CCDS9882.1	P57789|P57789|.|.|P57789	4371|.|324|324|4371	.|.|.|.|.	.|ENST00000340700.9:c.*5013T>C|.|.|.	.|.|.|.|.	.|7082|.|.|.	.|.|.|.|.	.|.|.|.|.	.|7/7|.|.|.	-|-|+|+|-	YES|.|.|YES|.	.|.|.|.|.	.|.|.|.|.	.|.|.|.|.	.|.|.|.|.	KCNK10(4):3_prime_UTR_variant(1)downstream_gene_variant(2)|RP11-753D20.3(2):downstream_gene_variant(2)	rs1784801	.	.	.	1784801	23388002	0.02543	Mitral annular calcium	.	Affymetrix & Illumina [>2.5 million] (imputed)	.	.	.	.	.	.	Y	N	A
16	84975857	T	C	16	85009463	T	C	Y	downstream_gene_variant|downstream_gene_variant|3_prime_UTR_variant,NMD_transcript_variant|downstream_gene_variant|3_prime_UTR_variant|downstream_gene_variant|downstream_gene_variant	ENST00000569488|ENST00000569377|ENST00000344861|ENST00000566909|ENST00000313732|ENST00000564526|ENST00000564466	ZDHHC7|ZDHHC7|ZDHHC7|ZDHHC7|ZDHHC7|ZDHHC7|ZDHHC7	ENSG00000153786|ENSG00000153786|ENSG00000153786|ENSG00000153786|ENSG00000153786|ENSG00000153786|ENSG00000153786	.|.|ENSP00000341681|ENSP00000454965|ENSP00000315604|.|ENSP00000456782	.|.|CCDS45538.1|.|CCDS10950.1|.|CCDS45538.1	.|.|Q9NXF8|.|Q9NXF8|.|Q9NXF8	1251|389|.|639|.|247|356	.|.|.|.|.|.|.	.|.|ENST00000344861.9:c.*486A>G|.|ENST00000313732.8:c.*486A>G|.|.	.|.|.|.|.|.|.	.|.|1864|.|1766|.|.	.|.|.|.|.|.|.	.|.|.|.|.|.|.	.|.|9/10|.|8/8|.|.	-|-|-|-|-|-|-	.|.|.|.|.|.|YES	.|.|.|.|.|.|.	.|.|.|.|.|.|.	.|.|.|.|.|.|.	.|.|.|.|.|.|.	ZDHHC7(8):3_prime_UTR_variant,NMD_transcript_variant(1)3_prime_UTR_variant(1)downstream_gene_variant(5)	rs3210967	.	.	.	3210967	23722424	0.0235	College completion	.	Illumina, Affymterix, Perlegen [Up to 2,309,290] (imputed)	.	.	.	.	ENSG00000153786.8|ENSG00000153786.8|ENSG00000153786.8|ENSG00000153786.8|ENSG00000153786.8|ENSG00000153786.8|ENSG00000153786.8|ENSG00000153786.8	Adipose_Subcutaneous|Adipose_Visceral_Omentum|Artery_Tibial|Breast_Mammary_Tissue|Cells_Transformed_fibroblasts|Skin_Not_Sun_Exposed_Suprapubic|Skin_Sun_Exposed_Lower_leg|Thyroid	Y	N	T
17	43045764	C	A	17	41197781	C	A	Y	3_prime_UTR_variant,NMD_transcript_variant|stop_gained|3_prime_UTR_variant|stop_gained|stop_gained|stop_gained|stop_gained|stop_gained|stop_gained|stop_gained	ENST00000461221|ENST00000491747|ENST00000468300|ENST00000352993|ENST00000591534|ENST00000586385|ENST00000471181|ENST00000591849|ENST00000357654|ENST00000493795	BRCA1|BRCA1|BRCA1|BRCA1|BRCA1|BRCA1|BRCA1|BRCA1|BRCA1|BRCA1	ENSG00000012048|ENSG00000012048|ENSG00000012048|ENSG00000012048|ENSG00000012048|ENSG00000012048|ENSG00000012048|ENSG00000012048|ENSG00000012048|ENSG00000012048	ENSP00000418548|ENSP00000420705|ENSP00000417148|ENSP00000312236|ENSP00000467329|ENSP00000465818|ENSP00000418960|ENSP00000465347|ENSP00000350283|ENSP00000418775	.|CCDS11454.2|CCDS11455.2|.|.|.|CCDS11456.2|.|CCDS11453.1|CCDS11459.2	P38398|P38398|P38398|P38398|.|.|P38398|.|P38398|P38398	.|Gag/Tag|.|Gag/Tag|Gag/Tag|Gag/Tag|Gag/Tag|Gag/Tag|Gag/Tag|Gag/Tag	.|E/*|.|E/*|E/*|E/*|E/*|E/*|E/*|E/*	ENST00000461221.5:c.*5289G>T|ENST00000491747.6:c.2194G>T|ENST00000468300.5:c.*20G>T|ENST00000352993.7:c.2080G>T|ENST00000591534.5:c.979G>T|ENST00000586385.5:c.436G>T|ENST00000471181.6:c.5569G>T|ENST00000591849.5:c.205G>T|ENST00000357654.7:c.5506G>T|ENST00000493795.5:c.5365G>T	.|ENSP00000420705.2:p.Glu732Ter|.|ENSP00000312236.5:p.Glu694Ter|ENSP00000467329.1:p.Glu327Ter|ENSP00000465818.1:p.Glu146Ter|ENSP00000418960.2:p.Glu1857Ter|ENSP00000465347.1:p.Glu69Ter|ENSP00000350283.3:p.Glu1836Ter|ENSP00000418775.1:p.Glu1789Ter	5607|2293|2314|2199|1081|580|5801|362|5625|5597	.|2194|.|2080|979|436|5569|205|5506|5365	.|732|.|694|327|146|1857|69|1836|1789	23/23|23/23|22/22|22/22|11/11|8/8|24/24|5/5|23/23|22/22	-|-|-|-|-|-|-|-|-|-	.|.|.|.|.|.|YES|.|.|.	.|LC|.|LC|HC|HC|LC|HC|LC|LC	.|END_TRUNC|.|END_TRUNC|.|.|END_TRUNC|.|END_TRUNC|END_TRUNC	.|.|.|.|.|.|.|.|.|.	.|POSITION:0.962280701754386|.|POSITION:0.960295475530933|POSITION:0.91924882629108|POSITION:0.835249042145594|POSITION:0.984792219274978|POSITION:0.70446735395189|POSITION:0.984620886981402|POSITION:0.984223078334251	BRCA1(30):3_prime_UTR_variant,NMD_transcript_variant(1)stop_gained(8)3_prime_UTR_variant(1)	rs80356942	.	.	.	.	.	.	.	.	.	rs80356942	5	Breast-ovarian cancer, familial 1	3	.	.	Y	N	C
17	82603448	T	C	17	80561324	T	C	Y	downstream_gene_variant|downstream_gene_variant|3_prime_UTR_variant|downstream_gene_variant|non_coding_transcript_exon_variant,non_coding_transcript_variant|downstream_gene_variant|downstream_gene_variant|upstream_gene_variant	ENST00000571989|ENST00000622867|ENST00000335255|ENST00000529652|ENST00000576912|ENST00000473637|ENST00000624186|ENST00000574694	FOXK2|FOXK2|FOXK2|FOXK2|RP13-638C3.4|FOXK2|FOXK2|FOXK2	ENSG00000141568|ENSG00000141568|ENSG00000141568|ENSG00000141568|ENSG00000261845|ENSG00000141568|ENSG00000141568|ENSG00000141568	.|ENSP00000481132|ENSP00000335677|.|.|ENSP00000436108|.|.	.|.|CCDS11813.1|.|.|.|.|.	.|.|Q01167|.|.|Q01167|.|.	1918|1056|.|1043|.|1056|266|189	.|.|.|.|.|.|.|.	.|.|ENST00000335255.9:c.*1949T>C|.|ENST00000576912.1:n.731A>G|.|.|.	.|.|.|.|.|.|.|.	.|.|4106|.|731|.|.|.	.|.|.|.|.|.|.|.	.|.|.|.|.|.|.|.	.|.|9/9|.|1/1|.|.|.	+|+|+|+|-|+|+|+	.|.|YES|.|YES|.|.|.	.|.|.|.|.|.|.|.	.|.|.|.|.|.|.|.	.|.|.|.|.|.|.|.	.|.|.|.|.|.|.|.	RP13-638C3.4(1):non_coding_transcript_exon_variant,non_coding_transcript_variant(1)|FOXK2(13):upstream_gene_variant(1)3_prime_UTR_variant(1)downstream_gene_variant(5)	rs1051855	.	.	.	1051855	23455636	0.021151	Advanced age-related macular degeneration (geographic atrophy)	.	Illumina & Affymetrix [2,442,884] (imputed)	.	.	.	.	ENSG00000141568.15|ENSG00000141568.15	Cells_Transformed_fibroblasts|Thyroid	Y	N	C
19	3958710	G	C	19	3958708	G	C	Y	downstream_gene_variant|3_prime_UTR_variant|downstream_gene_variant|3_prime_UTR_variant|non_coding_transcript_exon_variant,non_coding_transcript_variant	ENST00000594894|ENST00000301264|ENST00000385000|ENST00000545797|ENST00000595279	DAPK3|DAPK3|MIR637|DAPK3|DAPK3	ENSG00000167657|ENSG00000167657|ENSG00000207733|ENSG00000167657|ENSG00000167657	ENSP00000470168|ENSP00000301264|.|ENSP00000442973|.	.|CCDS12116.1|.|CCDS12116.1|.	.|O43293|.|O43293|.	929|.|2704|.|.	.|.|.|.|.	.|ENST00000301264.7:c.*391C>G|.|ENST00000545797.6:c.*391C>G|ENST00000595279.1:n.1806C>G	.|.|.|.|.	.|1849|.|2000|1806	.|.|.|.|.	.|.|.|.|.	.|8/8|.|9/9|3/3	-|-|-|-|-	.|.|YES|YES|.	.|.|.|.|.	.|.|.|.|.	.|.|.|.|.	.|.|.|.|.	DAPK3(7):non_coding_transcript_exon_variant,non_coding_transcript_variant(1)3_prime_UTR_variant(2)downstream_gene_variant(1)|MIR637(1):downstream_gene_variant(1)	rs10419272	.	.	.	10419272	22233810	0.0438565	Gene expression of DAPK3 (ENSG00000167657) in dendritic cells	.	Illumina[873,973]	.	.	.	.	ENSG00000167657.7	Cells_Transformed_fibroblasts	N	N	G
19	57819644	T	C	19	58331012	T	C	Y	upstream_gene_variant|upstream_gene_variant|downstream_gene_variant|upstream_gene_variant|upstream_gene_variant|upstream_gene_variant|upstream_gene_variant|upstream_gene_variant|upstream_gene_variant|3_prime_UTR_variant|upstream_gene_variant	ENST00000391701|ENST00000603271|ENST00000598885|ENST00000596498|ENST00000600397|ENST00000598031|ENST00000596248|ENST00000593873|ENST00000597134|ENST00000599802|ENST00000594328	ZNF552|CTD-2583A14.10|ZNF586|CTD-2583A14.10|ZNF552|CTD-2583A14.10|ZNF552|CTD-2583A14.10|CTD-2583A14.10|ZNF586|ZNF587B	ENSG00000178935|ENSG00000268750|ENSG00000083828|ENSG00000268750|ENSG00000178935|ENSG00000268750|ENSG00000178935|ENSG00000268750|ENSG00000268750|ENSG00000083828|ENSG00000269343	ENSP00000375582|ENSP00000473738|ENSP00000470397|ENSP00000472427|.|ENSP00000471077|ENSP00000470362|ENSP00000469133|ENSP00000472484|ENSP00000472972|ENSP00000472004	CCDS12963.1|.|.|.|.|.|.|.|.|.|.	Q9H707|.|.|.|.|.|.|.|.|.|.	4731|87|4986|82|4731|162|4731|82|75|.|97	.|.|.|.|.|.|.|.|.|.|.	.|.|.|.|.|.|.|.|.|ENST00000599802.1:c.*41T>C|.	.|.|.|.|.|.|.|.|.|.|.	.|.|.|.|.|.|.|.|.|286|.	.|.|.|.|.|.|.|.|.|.|.	.|.|.|.|.|.|.|.|.|.|.	.|.|.|.|.|.|.|.|.|2/2|.	-|+|+|+|-|+|-|+|+|+|+	YES|.|.|.|.|YES|.|.|.|.|.	.|.|.|.|.|.|.|.|.|.|.	.|.|.|.|.|.|.|.|.|.|.	.|.|.|.|.|.|.|.|.|.|.	.|.|.|.|.|.|.|.|.|.|.	CTD-2583A14.10(6):upstream_gene_variant(5)|ZNF586(6):3_prime_UTR_variant(1)downstream_gene_variant(1)|ZNF587B(3):upstream_gene_variant(1)|ZNF552(4):upstream_gene_variant(3)	rs2303756	.	.	.	2303756	22479202	0.0495709	Adiponectin levels	.	Affymetrix & Illumina [NR] (imputed)	.	.	.	.	ENSG00000083828.11|ENSG00000083828.11|ENSG00000083828.11|ENSG00000083828.11|ENSG00000198466.8|ENSG00000083828.11|ENSG00000083828.11|ENSG00000083828.11|ENSG00000083828.11|ENSG00000083828.11|ENSG00000269867.1	Adipose_Subcutaneous|Artery_Aorta|Artery_Tibial|Esophagus_Mucosa|Heart_Left_Ventricle|Lung|Nerve_Tibial|Skin_Not_Sun_Exposed_Suprapubic|Skin_Sun_Exposed_Lower_leg|Whole_Blood|Whole_Blood	Y	N	C
1	1055000	C	G	1	990380	C	G	Y	downstream_gene_variant|upstream_gene_variant|non_coding_transcript_exon_variant,non_coding_transcript_variant|3_prime_UTR_variant|3_prime_UTR_variant|upstream_gene_variant	ENST00000419249|ENST00000427998|ENST00000461111|ENST00000620552|ENST00000379370|ENST00000418300	AGRN|RP11-465B22.3|AGRN|AGRN|AGRN|RP11-54O7.14	ENSG00000188157|ENSG00000217801|ENSG00000188157|ENSG00000188157|ENSG00000188157|ENSG00000242590	ENSP00000400771|.|.|ENSP00000484607|ENSP00000368678|.	.|.|.|.|CCDS30551.1|.	.|.|.|.|O00468|.	1050|4734|.|.|.|33	.|.|.|.|.|.	.|.|ENST00000461111.1:n.2273C>G|ENST00000620552.4:c.*19C>G|ENST00000379370.6:c.*19C>G|.	.|.|.|.|.|.	.|.|2273|6276|6207|.	.|.|.|.|.|.	.|.|.|.|.|.	.|.|3/3|39/39|36/36|.	+|+|+|+|+|+	.|.|.|.|YES|YES	.|.|.|.|.|.	.|.|.|.|.|.	.|.|.|.|.|.	.|.|.|.|.|.	RP11-465B22.3(6):upstream_gene_variant(1)|AGRN(10):non_coding_transcript_exon_variant,non_coding_transcript_variant(1)3_prime_UTR_variant(2)downstream_gene_variant(1)|RP11-54O7.14(1):upstream_gene_variant(1)	rs3121561	.	.	.	3121561	23455636	0.0069262	Advanced age-related macular degeneration	.	Illumina & Affymetrix [2,442,884] (imputed)	.	.	.	.	.	.	Y	N	c
1	1055000	C	T	1	990380	C	T	Y	3_prime_UTR_variant|upstream_gene_variant|3_prime_UTR_variant|downstream_gene_variant|non_coding_transcript_exon_variant,non_coding_transcript_variant|upstream_gene_variant	ENST00000620552|ENST00000418300|ENST00000379370|ENST00000419249|ENST00000461111|ENST00000427998	AGRN|RP11-54O7.14|AGRN|AGRN|AGRN|RP11-465B22.3	ENSG00000188157|ENSG00000242590|ENSG00000188157|ENSG00000188157|ENSG00000188157|ENSG00000217801	ENSP00000484607|.|ENSP00000368678|ENSP00000400771|.|.	.|.|CCDS30551.1|.|.|.	.|.|O00468|.|.|.	.|33|.|1050|.|4734	.|.|.|.|.|.	ENST00000620552.4:c.*19C>T|.|ENST00000379370.6:c.*19C>T|.|ENST00000461111.1:n.2273C>T|.	.|.|.|.|.|.	6276|.|6207|.|2273|.	.|.|.|.|.|.	.|.|.|.|.|.	39/39|.|36/36|.|3/3|.	+|+|+|+|+|+	.|YES|YES|.|.|.	.|.|.|.|.|.	.|.|.|.|.|.	.|.|.|.|.|.	.|.|.|.|.|.	RP11-465B22.3(6):upstream_gene_variant(1)|AGRN(10):non_coding_transcript_exon_variant,non_coding_transcript_variant(1)3_prime_UTR_variant(2)downstream_gene_variant(1)|RP11-54O7.14(1):upstream_gene_variant(1)	rs3121561	.	.	.	.	.	.	.	.	.	rs3121561	2	not specified	2	ENSG00000131591.13|ENSG00000272512.1|ENSG00000131591.13|ENSG00000272512.1|ENSG00000272512.1|ENSG00000272512.1|ENSG00000131591.13|ENSG00000272512.1|ENSG00000272512.1|ENSG00000272512.1|ENSG00000272512.1|ENSG00000272512.1	Adipose_Subcutaneous|Artery_Aorta|Colon_Transverse|Esophagus_Gastroesophageal_Junction|Esophagus_Mucosa|Esophagus_Muscularis|Esophagus_Muscularis|Lung|Nerve_Tibial|Skin_Sun_Exposed_Lower_leg|Stomach|Thyroid	Y	N	c
1	13617229	T	C	1	13943724	T	C	Y	downstream_gene_variant|downstream_gene_variant|downstream_gene_variant|downstream_gene_variant|3_prime_UTR_variant|downstream_gene_variant|3_prime_UTR_variant|downstream_gene_variant|3_prime_UTR_variant|downstream_gene_variant|3_prime_UTR_variant	ENST00000513143|ENST00000510906|ENST00000509009|ENST00000376061|ENST00000294489|ENST00000475043|ENST00000621990|ENST00000487038|ENST00000617617|ENST00000488631|ENST00000376057	PDPN|PDPN|PDPN|PDPN|PDPN|PDPN|PDPN|PDPN|PDPN|PDPN|PDPN	ENSG00000162493|ENSG00000162493|ENSG00000162493|ENSG00000162493|ENSG00000162493|ENSG00000162493|ENSG00000162493|ENSG00000162493|ENSG00000162493|ENSG00000162493|ENSG00000162493	ENSP00000425304|ENSP00000426302|ENSP00000422977|ENSP00000365229|ENSP00000294489|ENSP00000426063|ENSP00000478125|ENSP00000427537|ENSP00000479591|ENSP00000426210|ENSP00000365225	CCDS44060.1|.|.|CCDS44060.1|CCDS30602.1|CCDS53270.1|.|CCDS44060.1|CCDS30602.1|.|CCDS41266.1	Q86YL7|.|.|Q86YL7|Q86YL7|Q86YL7|Q86YL7|Q86YL7|Q86YL7|.|Q86YL7	665|2715|1265|447|.|982|.|1312|.|970|.	.|.|.|.|.|.|.|.|.|.|.	.|.|.|.|ENST00000294489.10:c.*1318T>C|.|ENST00000621990.4:c.*1318T>C|.|ENST00000617617.4:c.*1318T>C|.|ENST00000376057.8:c.*1318T>C	.|.|.|.|.|.|.|.|.|.|.	.|.|.|.|2376|.|2010|.|2084|.|2073	.|.|.|.|.|.|.|.|.|.|.	.|.|.|.|.|.|.|.|.|.|.	.|.|.|.|6/6|.|6/6|.|6/6|.|6/6	+|+|+|+|+|+|+|+|+|+|+	.|.|.|.|YES|.|.|.|.|.|.	.|.|.|.|.|.|.|.|.|.|.	.|.|.|.|.|.|.|.|.|.|.	.|.|.|.|.|.|.|.|.|.|.	.|.|.|.|.|.|.|.|.|.|.	PDPN(12):3_prime_UTR_variant(4)downstream_gene_variant(7)	rs1061615	.	.	.	1061615	22233810	0.0233738	Gene expression of PRDM2 (ENSG00000116731) in dendritic cells treated with Mycobacterium tuberculosis	.	Illumina[873,973]	.	.	.	.	.	.	Y	N	T
1	26574599	C	T	1	26901090	C	T	Y	3_prime_UTR_variant|downstream_gene_variant|3_prime_UTR_variant|3_prime_UTR_variant,NMD_transcript_variant|downstream_gene_variant|downstream_gene_variant|3_prime_UTR_variant|downstream_gene_variant|downstream_gene_variant|3_prime_UTR_variant	ENST00000374168|ENST00000531382|ENST00000438977|ENST00000374163|ENST00000403732|ENST00000531113|ENST00000374166|ENST00000530305|ENST00000526792|ENST00000530003	RPS6KA1|RPS6KA1|RPS6KA1|RPS6KA1|RPS6KA1|RPS6KA1|RPS6KA1|RPS6KA1|RPS6KA1|RPS6KA1	ENSG00000117676|ENSG00000117676|ENSG00000117676|ENSG00000117676|ENSG00000117676|ENSG00000117676|ENSG00000117676|ENSG00000117676|ENSG00000117676|ENSG00000117676	ENSP00000363283|ENSP00000435412|ENSP00000403548|ENSP00000363278|ENSP00000383967|.|ENSP00000363281|.|ENSP00000431651|ENSP00000432281	CCDS284.1|CCDS30649.1|.|.|.|.|.|.|.|.	Q15418|Q15418|.|.|.|.|.|.|Q15418|Q15418	.|323|.|.|3091|2366|.|2578|168|.	.|.|.|.|.|.|.|.|.|.	ENST00000374168.6:c.*398C>T|.|ENST00000438977.1:c.*156C>T|ENST00000374163.5:c.*2097C>T|.|.|ENST00000374166.8:c.*398C>T|.|.|ENST00000530003.5:c.*398C>T	.|.|.|.|.|.|.|.|.|.	2760|.|504|2771|.|.|2716|.|.|2608	.|.|.|.|.|.|.|.|.|.	.|.|.|.|.|.|.|.|.|.	22/22|.|4/4|22/22|.|.|22/22|.|.|21/21	+|+|+|+|+|+|+|+|+|+	.|YES|.|.|.|.|.|.|.|.	.|.|.|.|.|.|.|.|.|.	.|.|.|.|.|.|.|.|.|.	.|.|.|.|.|.|.|.|.|.	.|.|.|.|.|.|.|.|.|.	RPS6KA1(20):3_prime_UTR_variant,NMD_transcript_variant(1)3_prime_UTR_variant(4)downstream_gene_variant(5)	rs11113	.	.	.	11113	22182935	0.03078	Bipolar disorder	Mixed	Affymetrix & Illumina [748555]	.	.	.	.	.	.	Y	N	C
1	42416447	T	A	1	42882118	T	A	Y	3_prime_UTR_variant|upstream_gene_variant	ENST00000431473|ENST00000411908	RIMKLA|RP11-157D18.2	ENSG00000177181|ENSG00000235002	ENSP00000414330|.	CCDS466.2|.	Q8IXN7|.	.|3653	.|.	ENST00000431473.3:c.*1473T>A|.	.|.	2778|.	.|.	.|.	5/5|.	+|-	YES|YES	.|.	.|.	.|.	.|.	RP11-157D18.2(1):upstream_gene_variant(1)|RIMKLA(2):3_prime_UTR_variant(1)	rs6685843	.	.	.	6685843	23474815	0.0215	Refractive error	.	Illumina & Affymetrix [2,093,862] (imputed)	.	.	.	.	ENSG00000177868.7|ENSG00000177868.7|ENSG00000177868.7|ENSG00000177868.7|ENSG00000164008.9|ENSG00000164008.9|ENSG00000164008.9|ENSG00000164008.9|ENSG00000164008.9|ENSG00000164008.9|ENSG00000177868.7|ENSG00000177868.7|ENSG00000177868.7|ENSG00000177868.7|ENSG00000164008.9|ENSG00000177868.7|ENSG00000177868.7|ENSG00000164008.9|ENSG00000177868.7|ENSG00000177868.7|ENSG00000177868.7|ENSG00000177868.7	Adipose_Subcutaneous|Adipose_Visceral_Omentum|Artery_Aorta|Artery_Tibial|Brain_Caudate_basal_ganglia|Brain_Cerebellar_Hemisphere|Brain_Cortex|Brain_Frontal_Cortex_BA9|Brain_Hypothalamus|Brain_Nucleus_accumbens_basal_ganglia|Cells_Transformed_fibroblasts|Colon_Sigmoid|Heart_Atrial_Appendage|Liver|Lung|Lung|Muscle_Skeletal|Nerve_Tibial|Nerve_Tibial|Skin_Sun_Exposed_Lower_leg|Testis|Whole_Blood	Y	Y	A
1	56714399	T	G	1	57180072	T	G	Y	downstream_gene_variant|3_prime_UTR_variant|downstream_gene_variant|3_prime_UTR_variant	ENST00000343433|ENST00000371244|ENST00000493000|ENST00000610361	C1orf168|PRKAA2|C1orf168|PRKAA2	ENSG00000187889|ENSG00000162409|ENSG00000187889|ENSG00000162409	ENSP00000345972|ENSP00000360290|.|ENSP00000481378	CCDS30729.1|CCDS605.1|.|.	Q5VWT5|P54646|.|.	4405|.|4472|.	.|.|.|.	.|ENST00000371244.8:c.*6686T>G|.|ENST00000610361.1:c.*6686T>G	.|.|.|.	.|8411|.|8345	.|.|.|.	.|.|.|.	.|9/9|.|10/10	-|+|-|+	YES|YES|.|.	.|.|.|.	.|.|.|.	.|.|.|.	.|.|.|.	C1orf168(5):downstream_gene_variant(2)|PRKAA2(2):3_prime_UTR_variant(2)	rs9803799	.	.	.	9803799	20081858	0.04991	HOMA-IR	European	Affymetrix & Illumina [~2.5 million] (imputed)	.	.	.	.	.	.	Y	N	T
1	78136807	A	T	1	78602491	A	T	Y	3_prime_UTR_variant	ENST00000370759	GIPC2	ENSG00000137960	ENSP00000359795	CCDS685.1	Q8TF65	.	.	ENST00000370759.3:c.*1064A>T	.	2205	.	.	2020-06-06	+	YES	.	.	.	.	GIPC2(2):3_prime_UTR_variant(1)	rs627661	.	.	.	627661	23722424	0.03125	Years of education	.	Illumina, Affymterix, Perlegen [Up to 2,309,290] (imputed)	.	.	.	.	ENSG00000273338.1|ENSG00000137960.5|ENSG00000162616.8|ENSG00000137960.5|ENSG00000233333.2|ENSG00000137960.5	Cells_Transformed_fibroblasts|Lung|Nerve_Tibial|Pancreas|Pancreas|Spleen	Y	N	A
1	100980265	C	T	1	101445821	C	T	Y	3_prime_UTR_variant	ENST00000370112	SLC30A7	ENSG00000162695	ENSP00000359130	CCDS776.1	Q8NEW0	.	.	ENST00000370112.8:c.*5092C>T	.	6410	.	.	2020-12-12	+	YES	.	.	.	.	SLC30A7(3):3_prime_UTR_variant(1)	rs10493941	.	.	.	10493941	22424883	0.00255	Decrease in FEV1 (in asthmatic participants)	.	Illumina [~2.5 million] (imputed)	.	.	.	.	ENSG00000162695.7|ENSG00000162695.7	Adipose_Subcutaneous|Cells_Transformed_fibroblasts	Y	N	C
1	109611768	C	T	1	110154390	C	T	Y	upstream_gene_variant|intron_variant|intron_variant|3_prime_UTR_variant	ENST00000531734|ENST00000622865|ENST00000351050|ENST00000369851	AMPD2|GNAT2|GNAT2|GNAI3	ENSG00000116337|ENSG00000134183|ENSG00000134183|ENSG00000065135	ENSP00000433739|ENSP00000482596|ENSP00000251337|ENSP00000358867	.|.|CCDS803.1|CCDS802.1	.|.|P19087|P08754	4336|.|.|.	.|.|.|.	.|ENST00000622865.1:c.118+985G>A|ENST00000351050.7:c.118+985G>A|ENST00000369851.5:c.*19446C>T	.|.|.|.	.|.|.|20621	.|.|.|.	.|.|.|.	.|2/4|1/7|9/9	+|-|-|+	.|.|YES|YES	.|.|.|.	.|.|.|.	.|.|.|.	.|.|.|.	GNAT2(2):intron_variant(2)|GNAI3(1):3_prime_UTR_variant(1)|AMPD2(26):upstream_gene_variant(1)	rs17595368	.	.	.	17595368	22233810	0.037096	Gene expression of GPR61 (ENSG00000156097) in dendritic cells	.	Illumina[873,973]	.	.	.	.	ENSG00000181754.6|ENSG00000156097.8|ENSG00000134183.7	Cells_Transformed_fibroblasts|Nerve_Tibial|Testis	Y	N	C
1	115692073	C	A	1	116234694	C	A	Y	3_prime_UTR_variant|downstream_gene_variant|downstream_gene_variant|3_prime_UTR_variant	ENST00000369510|ENST00000369509|ENST00000310260|ENST00000355485	VANGL1|VANGL1|VANGL1|VANGL1	ENSG00000173218|ENSG00000173218|ENSG00000173218|ENSG00000173218	ENSP00000358523|ENSP00000358522|ENSP00000310800|ENSP00000347672	CCDS53350.1|CCDS883.1|CCDS883.1|CCDS883.1	Q8TAA9|Q8TAA9|Q8TAA9|Q8TAA9	.|219|219|.	.|.|.|.	ENST00000369510.8:c.*694C>A|.|.|ENST00000355485.6:c.*694C>A	.|.|.|.	2496|.|.|2540	.|.|.|.	.|.|.|.	8/8|.|.|8/8	+|+|+|+	.|.|.|YES	.|.|.|.	.|.|.|.	.|.|.|.	.|.|.|.	VANGL1(6):3_prime_UTR_variant(2)downstream_gene_variant(2)	rs41312690	.	.	.	.	.	.	.	.	.	rs41312690	3|3	Caudal dysgenesis syndrome|Neural tube defect	1|1	.	.	Y	N	C
1	115700759	G	A	1	116243380	G	A	Y	3_prime_UTR_variant|downstream_gene_variant|downstream_gene_variant	ENST00000261448|ENST00000369510|ENST00000355485	CASQ2|VANGL1|VANGL1	ENSG00000118729|ENSG00000173218|ENSG00000173218	ENSP00000261448|ENSP00000358523|ENSP00000347672	CCDS884.1|CCDS53350.1|CCDS883.1	O14958|Q8TAA9|Q8TAA9	.|2535|2535	.|.|.	ENST00000261448.5:c.*482C>T|.|.	.|.|.	1922|.|.	.|.|.	.|.|.	11/11|.|.	-|+|+	YES|.|YES	.|.|.	.|.|.	.|.|.	.|.|.	VANGL1(6):downstream_gene_variant(2)|CASQ2(2):3_prime_UTR_variant(1)	rs7521023	.	.	.	7521023	22479202	0.0241862	Adiponectin levels	.	Affymetrix & Illumina [NR] (imputed)	rs7521023	2|3|3	Catecholaminergic polymorphic ventricular tachycardia|Neural tube defect|Caudal dysgenesis syndrome	1|1|1	ENSG00000118729.10	Artery_Aorta	Y	N	A
1	119031666	G	A	1	119574289	G	A	Y	downstream_gene_variant|3_prime_UTR_variant|downstream_gene_variant|3_prime_UTR_variant	ENST00000497402|ENST00000235521|ENST00000495746|ENST00000369426	WARS2|WARS2|WARS2|WARS2	ENSG00000116874|ENSG00000116874|ENSG00000116874|ENSG00000116874	.|ENSP00000235521|.|ENSP00000358434	.|CCDS900.1|.|CCDS30817.1	.|Q9UGM6|.|Q9UGM6	2463|.|1631|.	.|.|.|.	.|ENST00000235521.4:c.*1245C>T|.|ENST00000369426.9:c.*1694C>T	.|.|.|.	.|2355|.|2361	.|.|.|.	.|.|.|.	.|6/6|.|6/6	-|-|-|-	.|YES|.|.	.|.|.|.	.|.|.|.	.|.|.|.	.|.|.|.	WARS2(5):3_prime_UTR_variant(2)downstream_gene_variant(2)	rs12030972	.	.	.	12030972	23474282	0.000797527	Gene expression of WARS2 in normal prepouch ileum	.	Illumina [581,633]	.	.	.	.	ENSG00000116874.7|ENSG00000116874.7	Artery_Tibial|Cells_Transformed_fibroblasts	Y	N	G
1	151582027	T	C	1	151554503	T	C	Y	3_prime_UTR_variant|3_prime_UTR_variant|intron_variant|3_prime_UTR_variant	ENST00000368848|ENST00000392712|ENST00000353024|ENST00000368849	TUFT1|TUFT1|TUFT1|TUFT1	ENSG00000143367|ENSG00000143367|ENSG00000143367|ENSG00000143367	ENSP00000357841|ENSP00000376476|ENSP00000343781|ENSP00000357842	CCDS44223.1|.|.|CCDS1000.1	Q9NNX1|.|.|Q9NNX1	.|.|.|.	.|.|.|.	ENST00000368848.6:c.*320T>C|ENST00000392712.7:c.*320T>C|ENST00000353024.4:c.588-74T>C|ENST00000368849.7:c.*320T>C	.|.|.|.	1477|1390|.|1555	.|.|.|.	.|.|.|.	12/12|11/11|7/7|13/13	+|+|+|+	.|.|.|YES	.|.|.|.	.|.|.|.	.|.|.|.	.|.|.|.	TUFT1(7):3_prime_UTR_variant(3)intron_variant(1)	rs1891592	.	.	.	1891592	22233810	0.0285821	Gene expression change of CGN (ENSG00000143375) in dendritic cells after treatment with Mycobacterium tuberculosis	.	Illumina[873,973]	.	.	.	.	ENSG00000178796.8	Heart_Atrial_Appendage	Y	N	C
1	154157154	G	T	1	154129630	G	T	Y	downstream_gene_variant|downstream_gene_variant|downstream_gene_variant|non_coding_transcript_exon_variant,non_coding_transcript_variant|3_prime_UTR_variant|non_coding_transcript_exon_variant,non_coding_transcript_variant|3_prime_UTR_variant|3_prime_UTR_variant,NMD_transcript_variant|3_prime_UTR_variant|upstream_gene_variant|downstream_gene_variant|downstream_gene_variant|3_prime_UTR_variant|3_pr…	ENST00000368531|ENST00000323144|ENST00000513769|ENST00000469717|ENST00000611659|ENST00000368545|ENST00000341485|ENST00000509409|ENST00000328159|ENST00000271854|ENST00000302206|ENST00000312970|ENST00000368533|ENST00000330188|ENST00000341372|ENST00000368559|ENST00000271850	TPM3|TPM3|TPM3|TPM3|TPM3|TPM3|TPM3|TPM3|TPM3|NUP210L|TPM3|TPM3|TPM3|TPM3|TPM3|NUP210L|TPM3	ENSG00000143549|ENSG00000143549|ENSG00000143549|ENSG00000143549|ENSG00000143549|ENSG00000143549|ENSG00000143549|ENSG00000143549|ENSG00000143549|ENSG00000143552|ENSG00000143549|ENSG00000143549|ENSG00000143549|ENSG00000143549|ENSG00000143549|ENSG00000143552|ENSG00000143549	ENSP00000357517|ENSP00000357518|.|.|ENSP00000480520|.|ENSP00000341653|ENSP00000426521|ENSP00000357520|ENSP00000271854|ENSP00000307712|.|ENSP00000357521|ENSP00000339035|ENSP00000339378|ENSP00000357547|ENSP00000271850	CCDS41402.1|CCDS41401.1|.|.|CCDS72922.1|.|.|.|CCDS60275.1|CCDS53370.1|CCDS60274.1|.|CCDS1060.1|CCDS41400.1|.|CCDS41399.1|.	P06753|P06753|.|.|.|.|.|.|P06753|Q5VU65|P06753|.|P06753|P06753|.|Q5VU65|.	1455|1516|378|.|.|.|.|.|.|2038|429|372|.|.|.|2038|164	.|.|.|.|.|.|.|.|.|.|.|.|.|.|.|.|.	.|.|.|ENST00000469717.5:n.3246C>A|ENST00000611659.4:c.*485C>A|ENST00000368545.7:n.1350C>A|ENST00000341485.9:c.*485C>A|ENST00000509409.5:c.*948C>A|ENST00000328159.8:c.*564C>A|.|.|.|ENST00000368533.7:c.*485C>A|ENST00000330188.13:c.*485C>A|ENST00000341372.7:c.*485C>A|.|.	.|.|.|.|.|.|.|.|.|.|.|.|.|.|.|.|.	.|.|.|3246|1299|1350|1273|1206|1311|.|.|.|1285|1318|1219|.|.	.|.|.|.|.|.|.|.|.|.|.|.|.|.|.|.|.	.|.|.|.|.|.|.|.|.|.|.|.|.|.|.|.|.	.|.|.|5/5|7/7|4/4|8/8|7/7|9/9|.|.|.|8/8|8/8|8/8|.|.	-|-|-|-|-|-|-|-|-|-|-|-|-|-|-|-|-	.|.|.|.|.|.|.|.|.|.|.|.|.|.|.|YES|.	.|.|.|.|.|.|.|.|.|.|.|.|.|.|.|.|.	.|.|.|.|.|.|.|.|.|.|.|.|.|.|.|.|.	.|.|.|.|.|.|.|.|.|.|.|.|.|.|.|.|.	.|.|.|.|.|.|.|.|.|.|.|.|.|.|.|.|.	NUP210L(3):upstream_gene_variant(2)|TPM3(23):3_prime_UTR_variant,NMD_transcript_variant(1)non_coding_transcript_exon_variant,non_coding_transcript_variant(2)3_prime_UTR_variant(6)downstream_gene_variant(6)	rs7654	.	.	.	7654	22295056	0.00754	Acute lung injury following major trauma	.	Illumina [2,487,415] (imputed)	.	.	.	.	.	.	N	N	G
1	154465608	C	T	1	154438084	C	T	Y	3_prime_UTR_variant|downstream_gene_variant|downstream_gene_variant|downstream_gene_variant|3_prime_UTR_variant	ENST00000368485|ENST00000486773|ENST00000502679|ENST00000507256|ENST00000344086	IL6R|SHE|IL6R|IL6R|IL6R	ENSG00000160712|ENSG00000169291|ENSG00000160712|ENSG00000160712|ENSG00000160712	ENSP00000357470|ENSP00000452008|.|.|ENSP00000340589	CCDS1067.1|.|.|.|CCDS1068.1	P08887|.|.|.|P08887	.|4164|360|294|.	.|.|.|.|.	ENST00000368485.7:c.*228C>T|.|.|.|ENST00000344086.8:c.*443C>T	.|.|.|.|.	2072|.|.|.|1948	.|.|.|.|.	.|.|.|.|.	10/10|.|.|.|9/9	+|-|+|+|+	YES|.|.|.|.	.|.|.|.|.	.|.|.|.|.	.|.|.|.|.	.|.|.|.|.	SHE(3):downstream_gene_variant(1)|IL6R(8):3_prime_UTR_variant(2)downstream_gene_variant(2)	rs7514452	.	.	.	7514452	23455636	0.014036	Advanced age-related macular degeneration (choroidal neovascularization) vs. no AMD	.	Illumina & Affymetrix [2,442,884] (imputed)	.	.	.	.	ENSG00000163239.8|ENSG00000163239.8|ENSG00000163239.8|ENSG00000163239.8|ENSG00000163239.8|ENSG00000163239.8|ENSG00000163239.8|ENSG00000163239.8|ENSG00000163239.8|ENSG00000163239.8|ENSG00000163239.8|ENSG00000163239.8|ENSG00000163239.8|ENSG00000163239.8|ENSG00000163239.8|ENSG00000163239.8|ENSG00000163239.8	Adipose_Visceral_Omentum|Adrenal_Gland|Artery_Aorta|Artery_Coronary|Breast_Mammary_Tissue|Colon_Transverse|Esophagus_Mucosa|Esophagus_Muscularis|Heart_Atrial_Appendage|Heart_Left_Ventricle|Liver|Lung|Muscle_Skeletal|Nerve_Tibial|Spleen|Testis|Thyroid	Y	N	T
1	155288961	G	A	1	155258752	G	A	Y	downstream_gene_variant|3_prime_UTR_variant|intron_variant,non_coding_transcript_variant|downstream_gene_variant|downstream_gene_variant|non_coding_transcript_exon_variant,non_coding_transcript_variant	ENST00000392414|ENST00000368358|ENST00000496230|ENST00000467204|ENST00000342741|ENST00000492035	PKLR|HCN3|HCN3|HCN3|PKLR|HCN3	ENSG00000143627|ENSG00000143630|ENSG00000143630|ENSG00000143630|ENSG00000143627|ENSG00000143630	ENSP00000376214|ENSP00000357342|.|.|ENSP00000339933|.	CCDS44240.1|CCDS1108.1|.|.|CCDS1109.1|.	P30613|Q9P1Z3|.|.|P30613|.	878|.|.|1058|1292|.	.|.|.|.|.|.	.|ENST00000368358.3:c.*498G>A|ENST00000496230.5:n.2788+254G>A|.|.|ENST00000492035.1:n.358G>A	.|.|.|.|.|.	.|2831|.|.|.|358	.|.|.|.|.|.	.|.|.|.|.|.	.|8/8|7/7|.|.|1/2	-|+|+|+|-|+	.|YES|.|.|YES|.	.|.|.|.|.|.	.|.|.|.|.|.	.|.|.|.|.|.	.|.|.|.|.|.	HCN3(4):intron_variant,non_coding_transcript_variant(1)non_coding_transcript_exon_variant,non_coding_transcript_variant(1)3_prime_UTR_variant(1)downstream_gene_variant(1)|PKLR(3):downstream_gene_variant(2)	rs3814319	.	.	.	3814319	22233810	0.0410228	Gene expression change of PKLR (ENSG00000143627) in dendritic cells after treatment with Mycobacterium tuberculosis	.	Illumina[873,973]	.	.	.	.	ENSG00000160766.10|ENSG00000225855.2|ENSG00000143622.6|ENSG00000160766.10|ENSG00000160766.10|ENSG00000160766.10|ENSG00000125459.10|ENSG00000160766.10|ENSG00000160766.10|ENSG00000160766.10|ENSG00000143630.5|ENSG00000225855.2|ENSG00000143622.6|ENSG00000160766.10|ENSG00000160766.10|ENSG00000177628.11|ENSG00000185499.12|ENSG00000169231.9|ENSG00000160766.10|ENSG00000177628.11|ENSG00000203761.4|ENSG000…	Adipose_Subcutaneous|Adipose_Subcutaneous|Adipose_Subcutaneous|Adipose_Visceral_Omentum|Artery_Aorta|Artery_Tibial|Brain_Cerebellum|Breast_Mammary_Tissue|Cells_EBV-transformed_lymphocytes|Cells_Transformed_fibroblasts|Cells_Transformed_fibroblasts|Cells_Transformed_fibroblasts|Cells_Transformed_fibroblasts|Colon_Transverse|Esophagus_Gastroesophageal_Junction|Esophagus_Gastroesophageal_Junction|Es…	Y	N	a
1	161364164	G	A	1	161333954	G	A	Y	downstream_gene_variant|downstream_gene_variant|downstream_gene_variant|downstream_gene_variant|downstream_gene_variant|upstream_gene_variant|downstream_gene_variant|3_prime_UTR_variant|downstream_gene_variant	ENST00000367974|ENST00000470743|ENST00000392169|ENST00000513009|ENST00000432287|ENST00000437833|ENST00000342751|ENST00000367975|ENST00000504963	CFAP126|SDHC|SDHC|SDHC|SDHC|SDHC|SDHC|SDHC|SDHC	ENSG00000188931|ENSG00000143252|ENSG00000143252|ENSG00000143252|ENSG00000143252|ENSG00000143252|ENSG00000143252|ENSG00000143252|ENSG00000143252	ENSP00000356951|ENSP00000482902|ENSP00000376009|ENSP00000423260|ENSP00000390558|.|ENSP00000356952|ENSP00000356953|ENSP00000423929	CCDS30921.1|.|CCDS41432.1|CCDS60330.1|CCDS44263.1|.|CCDS41431.1|CCDS1230.1|.	Q5VTH2|.|Q99643|Q99643|Q99643|.|Q99643|Q99643|.	567|1507|1731|1624|1703|3858|975|.|1712	.|.|.|.|.|.|.|.|.	.|.|.|.|.|.|.|ENST00000367975.6:c.*1731G>A|.	.|.|.|.|.|.|.|.|.	.|.|.|.|.|.|.|2390|.	.|.|.|.|.|.|.|.|.	.|.|.|.|.|.|.|.|.	.|.|.|.|.|.|.|6/6|.	-|+|+|+|+|+|+|+|+	YES|.|.|.|.|.|.|YES|.	.|.|.|.|.|.|.|.|.	.|.|.|.|.|.|.|.|.	.|.|.|.|.|.|.|.|.	.|.|.|.|.|.|.|.|.	SDHC(9):upstream_gene_variant(1)3_prime_UTR_variant(1)downstream_gene_variant(6)|CFAP126(1):downstream_gene_variant(1)	rs115718047	.	.	.	.	.	.	.	.	.	rs115718047	3	Pheochromocytoma	1	.	.	Y	N	g
1	162386602	G	C	1	162356392	G	C	Y	downstream_gene_variant|downstream_gene_variant|downstream_gene_variant|downstream_gene_variant|3_prime_UTR_variant	ENST00000431696|ENST00000367932|ENST00000420220|ENST00000426197|ENST00000458626	RP11-565P22.6|RP11-565P22.6|C1orf226|C1orf226|C1orf226	ENSG00000254706|ENSG00000254706|ENSG00000239887|ENSG00000239887|ENSG00000239887	ENSP00000405676|ENSP00000356909|ENSP00000398035|ENSP00000413150|ENSP00000437071	.|.|.|CCDS44268.1|CCDS53422.1	.|.|.|A1L170|A1L170	4487|3071|3225|2891|.	.|.|.|.|.	.|.|.|.|ENST00000458626.3:c.*2919G>C	.|.|.|.|.	.|.|.|.|3910	.|.|.|.|.	.|.|.|.|.	.|.|.|.|2/2	+|+|+|+|+	YES|.|.|YES|.	.|.|.|.|.	.|.|.|.|.	.|.|.|.|.	.|.|.|.|.	RP11-565P22.6(2):downstream_gene_variant(2)|C1orf226(3):3_prime_UTR_variant(1)downstream_gene_variant(2)	rs1047798	.	.	.	1047798	21886157	4e-06	Serum ratio of (allantoin)/(gamma-glutamylmethionine*)	European	Affymetrix & Illumina [655658]	.	.	.	.	.	.	Y	N	G
1	164849670	C	T	1	164818907	C	T	Y	downstream_gene_variant|3_prime_UTR_variant|3_prime_UTR_variant|3_prime_UTR_variant|3_prime_UTR_variant|upstream_gene_variant|downstream_gene_variant|downstream_gene_variant|non_coding_transcript_exon_variant,non_coding_transcript_variant|intron_variant,non_coding_transcript_variant|downstream_gene_variant|downstream_gene_variant|downstream_gene_variant	ENST00000468104|ENST00000540236|ENST00000627490|ENST00000612123|ENST00000420696|ENST00000365117|ENST00000560469|ENST00000560641|ENST00000465089|ENST00000558796|ENST00000367897|ENST00000496120|ENST00000559240	PBX1|PBX1|PBX1|PBX1|PBX1|Y_RNA|PBX1|PBX1|PBX1|PBX1|PBX1|PBX1|PBX1	ENSG00000185630|ENSG00000185630|ENSG00000185630|ENSG00000185630|ENSG00000185630|ENSG00000201987|ENSG00000185630|ENSG00000185630|ENSG00000185630|ENSG00000185630|ENSG00000185630|ENSG00000185630|ENSG00000185630	.|ENSP00000439943|ENSP00000485692|ENSP00000483563|ENSP00000405890|.|.|ENSP00000452727|.|.|ENSP00000356872|.|ENSP00000453188	.|.|CCDS55653.1|.|CCDS1246.1|.|.|.|.|.|CCDS55654.1|.|.	.|.|P40424|.|P40424|.|.|.|.|.|P40424|.|.	2599|.|.|.|.|4561|2569|1148|.|.|2715|2569|1148	.|.|.|.|.|.|.|.|.|.|.|.|.	.|ENST00000540236.3:c.*2994C>T|ENST00000627490.2:c.*268C>T|ENST00000612123.3:c.*3130C>T|ENST00000420696.6:c.*2994C>T|.|.|.|ENST00000465089.2:n.10634C>T|ENST00000558796.2:n.257+18187C>T|.|.|.	.|.|.|.|.|.|.|.|.|.|.|.|.	.|4024|1610|3911|4475|.|.|.|10634|.|.|.|.	.|.|.|.|.|.|.|.|.|.|.|.|.	.|.|.|.|.|.|.|.|.|.|.|.|.	.|7/7|9/9|6/6|9/9|.|.|.|3/3|2/2|.|.|.	+|+|+|+|+|+|+|+|+|+|+|+|+	.|.|.|.|YES|YES|.|.|.|.|.|.|.	.|.|.|.|.|.|.|.|.|.|.|.|.	.|.|.|.|.|.|.|.|.|.|.|.|.	.|.|.|.|.|.|.|.|.|.|.|.|.	.|.|.|.|.|.|.|.|.|.|.|.|.	Y_RNA(782):upstream_gene_variant(1)|PBX1(22):intron_variant,non_coding_transcript_variant(1)non_coding_transcript_exon_variant,non_coding_transcript_variant(1)3_prime_UTR_variant(4)downstream_gene_variant(6)	rs1213289	.	.	.	1213289	22837397	0.00223	Salmonella-induced pyroptosis	.	HapMap [1.9 million]	.	.	.	.	.	.	N	N	T
1	167422261	G	A	1	167391498	G	A	Y	3_prime_UTR_variant|3_prime_UTR_variant|3_prime_UTR_variant|non_coding_transcript_exon_variant,non_coding_transcript_variant|3_prime_UTR_variant,NMD_transcript_variant|3_prime_UTR_variant|3_prime_UTR_variant	ENST00000429375|ENST00000367862|ENST00000443275|ENST00000367865|ENST00000271411|ENST00000541643|ENST00000367866	POU2F1|POU2F1|POU2F1|POU2F1|POU2F1|POU2F1|POU2F1	ENSG00000143190|ENSG00000143190|ENSG00000143190|ENSG00000143190|ENSG00000143190|ENSG00000143190|ENSG00000143190	ENSP00000401217|ENSP00000356836|ENSP00000415993|.|ENSP00000271411|ENSP00000441285|ENSP00000356840	CCDS55655.1|CCDS55656.1|.|.|.|.|CCDS1259.2	P14859|P14859|.|.|.|P14859|P14859	.|.|.|.|.|.|.	.|.|.|.|.|.|.	ENST00000429375.6:c.*6451G>A|ENST00000367862.9:c.*6451G>A|ENST00000443275.2:c.*6172G>A|ENST00000367865.5:n.9248G>A|ENST00000271411.8:c.*8679G>A|ENST00000541643.7:c.*6451G>A|ENST00000367866.6:c.*6451G>A	.|.|.|.|.|.|.	8570|8954|7858|9248|8861|8853|8821	.|.|.|.|.|.|.	.|.|.|.|.|.|.	15/15|16/16|12/12|18/18|17/17|17/17|16/16	+|+|+|+|+|+|+	.|.|.|.|.|.|YES	.|.|.|.|.|.|.	.|.|.|.|.|.|.	.|.|.|.|.|.|.	.|.|.|.|.|.|.	POU2F1(16):3_prime_UTR_variant,NMD_transcript_variant(1)non_coding_transcript_exon_variant,non_coding_transcript_variant(1)3_prime_UTR_variant(5)	rs2949663	.	.	.	2949663	20453842	0.0236953	Rheumatoid arthritis	European	Affymetrix & Illumina [~2716259] (imputed)	.	.	.	.	ENSG00000231605.1	Skin_Sun_Exposed_Lower_leg	Y	N	G
1	168314157	C	G	1	168283395	C	G	Y	3_prime_UTR_variant|non_coding_transcript_exon_variant,non_coding_transcript_variant|3_prime_UTR_variant|downstream_gene_variant	ENST00000367821|ENST00000465440|ENST00000431969|ENST00000441464	TBX19|TBX19|TBX19|TBX19	ENSG00000143178|ENSG00000143178|ENSG00000143178|ENSG00000143178	ENSP00000356795|.|ENSP00000397540|ENSP00000390731	CCDS1272.1|.|.|.	O60806|.|.|.	.|.|.|242	.|.|.|.	ENST00000367821.7:c.*1155C>G|ENST00000465440.1:n.2311C>G|ENST00000431969.5:c.*1155C>G|.	.|.|.|.	2553|2311|2110|.	.|.|.|.	.|.|.|.	8/8|2/2|6/6|.	+|+|+|+	YES|.|.|.	.|.|.|.	.|.|.|.	.|.|.|.	.|.|.|.	TBX19(4):non_coding_transcript_exon_variant,non_coding_transcript_variant(1)3_prime_UTR_variant(2)downstream_gene_variant(1)	rs77202012	.	.	.	.	.	.	.	.	.	rs77202012	3	ACTH deficiency	1	.	.	Y	Y	C
1	179072835	G	T	1	179041970	G	T	Y	3_prime_UTR_variant	ENST00000263733	FAM20B	ENSG00000116199	ENSP00000263733	CCDS1328.1	O75063	.	.	ENST00000263733.4:c.*691G>T	.	2257	.	.	2020-08-08	+	YES	.	.	.	.	FAM20B(2):3_prime_UTR_variant(1)	rs9726948	.	.	.	9726948	23202124	0.046	Birth weight	.	Illumina & Affymetrix (~2.7 million) imputed	.	.	.	.	ENSG00000116199.7|ENSG00000116199.7|ENSG00000186283.9	Cells_Transformed_fibroblasts|Muscle_Skeletal|Skin_Not_Sun_Exposed_Suprapubic	Y	N	G
1	180890232	T	G	1	180859368	T	G	Y	3_prime_UTR_variant|downstream_gene_variant|downstream_gene_variant	ENST00000367590|ENST00000367589|ENST00000467345	XPR1|XPR1|XPR1	ENSG00000143324|ENSG00000143324|ENSG00000143324	ENSP00000356562|ENSP00000356561|.	CCDS1340.1|CCDS44284.1|.	Q9UBH6|Q9UBH6|.	.|4106|1784	.|.|.	ENST00000367590.8:c.*6166T>G|.|.	.|.|.	8455|.|.	.|.|.	.|.|.	15/15|.|.	+|+|+	YES|.|.	.|.|.	.|.|.	.|.|.	.|.|.	XPR1(5):3_prime_UTR_variant(1)downstream_gene_variant(2)	rs1043069	.	.	.	1043069	23455636	0.047706	Advanced age-related macular degeneration	.	Illumina & Affymetrix [2,442,884] (imputed)	.	.	.	.	.	.	Y	N	G
1	181057422	G	A	1	181026558	G	A	Y	3_prime_UTR_variant|downstream_gene_variant|downstream_gene_variant|3_prime_UTR_variant|downstream_gene_variant|3_prime_UTR_variant|3_prime_UTR_variant	ENST00000367580|ENST00000282990|ENST00000438435|ENST00000617803|ENST00000367579|ENST00000614012|ENST00000434571	MR1|MR1|MR1|MR1|MR1|MR1|MR1	ENSG00000153029|ENSG00000153029|ENSG00000153029|ENSG00000153029|ENSG00000153029|ENSG00000153029|ENSG00000153029	ENSP00000356552|ENSP00000282990|.|ENSP00000478976|ENSP00000356551|ENSP00000477563|ENSP00000388504	CCDS1342.1|CCDS53440.1|.|CCDS53440.1|CCDS53442.1|CCDS1342.1|CCDS53441.1	Q95460|Q95460|.|Q95460|Q95460|Q95460|Q95460	.|869|2138|.|1899|.|.	.|.|.|.|.|.|.	ENST00000367580.5:c.*2157G>A|.|.|ENST00000617803.4:c.*2157G>A|.|ENST00000614012.4:c.*2157G>A|ENST00000434571.6:c.*2157G>A	.|.|.|.|.|.|.	3188|.|.|3068|.|3344|2963	.|.|.|.|.|.|.	.|.|.|.|.|.|.	6/6|.|.|6/6|.|7/7|5/5	+|+|+|+|+|+|+	.|.|.|.|.|YES|.	.|.|.|.|.|.|.	.|.|.|.|.|.|.	.|.|.|.|.|.|.	.|.|.|.|.|.|.	MR1(9):3_prime_UTR_variant(4)downstream_gene_variant(3)	rs4652552	.	.	.	4652552	23202124	0.045	Birth weight	.	Illumina & Affymetrix (~2.7 million) imputed	.	.	.	.	ENSG00000272198.1	Cells_Transformed_fibroblasts	Y	N	G
1	182381774	C	T	1	182350909	C	T	Y	3_prime_UTR_variant|downstream_gene_variant|downstream_gene_variant|downstream_gene_variant|downstream_gene_variant|downstream_gene_variant|3_prime_UTR_variant|downstream_gene_variant|downstream_gene_variant|3_prime_UTR_variant|downstream_gene_variant|downstream_gene_variant	ENST00000311223|ENST00000461447|ENST00000480604|ENST00000491322|ENST00000339526|ENST00000484996|ENST00000331872|ENST00000621524|ENST00000489818|ENST00000417584|ENST00000463851|ENST00000475808	GLUL|GLUL|GLUL|GLUL|GLUL|GLUL|GLUL|GLUL|GLUL|GLUL|GLUL|GLUL	ENSG00000135821|ENSG00000135821|ENSG00000135821|ENSG00000135821|ENSG00000135821|ENSG00000135821|ENSG00000135821|ENSG00000135821|ENSG00000135821|ENSG00000135821|ENSG00000135821|ENSG00000135821	ENSP00000307900|.|.|.|ENSP00000344958|.|ENSP00000356537|ENSP00000481855|.|ENSP00000398320|.|.	CCDS1344.1|.|.|.|CCDS1344.1|.|CCDS1344.1|.|.|CCDS1344.1|.|.	P15104|.|.|.|P15104|.|P15104|.|.|P15104|.|.	.|2641|4499|1120|1120|3629|.|2564|3925|.|2422|4421	.|.|.|.|.|.|.|.|.|.|.|.	ENST00000311223.9:c.*2631G>A|.|.|.|.|.|ENST00000331872.10:c.*2631G>A|.|.|ENST00000417584.6:c.*2631G>A|.|.	.|.|.|.|.|.|.|.|.|.|.|.	4650|.|.|.|.|.|4294|.|.|3996|.|.	.|.|.|.|.|.|.|.|.|.|.|.	.|.|.|.|.|.|.|.|.|.|.|.	8/8|.|.|.|.|.|7/7|.|.|7/7|.|.	-|-|-|-|-|-|-|-|-|-|-|-	YES|.|.|.|.|.|.|.|.|.|.|.	.|.|.|.|.|.|.|.|.|.|.|.	.|.|.|.|.|.|.|.|.|.|.|.	.|.|.|.|.|.|.|.|.|.|.|.	.|.|.|.|.|.|.|.|.|.|.|.	GLUL(13):3_prime_UTR_variant(3)downstream_gene_variant(9)	rs2296522	.	.	.	.	.	.	.	.	.	rs2296522	2	Glutamine deficiency, congenital	1	.	.	Y	N	C
1	231364531	T	A	1	231500277	T	A	Y	3_prime_UTR_variant|downstream_gene_variant	ENST00000366641|ENST00000476717	EGLN1|EGLN1	ENSG00000135766|ENSG00000135766	ENSP00000355601|.	CCDS1595.1|.	Q9GZT9|.	.|1609	.|.	ENST00000366641.3:c.*1880A>T|.	.|.	6317|.	.|.	.|.	5/5|.	-|-	YES|.	.|.	.|.	.|.	.|.	EGLN1(2):3_prime_UTR_variant(1)downstream_gene_variant(1)	rs13239	.	.	.	.	.	.	.	.	.	rs13239	2	Familial erythrocytosis	1	.	.	Y	N	T
1	231723768	G	A	1	231859514	G	A	Y	intron_variant|intron_variant,NMD_transcript_variant|intron_variant,NMD_transcript_variant|intron_variant|intron_variant|intron_variant,NMD_transcript_variant|intron_variant,NMD_transcript_variant|intron_variant|intron_variant|intron_variant|intron_variant,NMD_transcript_variant|intron_variant,NMD_transcript_variant|intron_variant,NMD_transcript_variant|intron_variant|intron_variant,NMD_transcrip…	ENST00000628350|ENST00000602956|ENST00000602567|ENST00000620189|ENST00000537876|ENST00000422590|ENST00000602700|ENST00000366637|ENST00000535983|ENST00000366633|ENST00000602634|ENST00000295051|ENST00000366632|ENST00000539444|ENST00000602885|ENST00000439617|ENST00000622252|ENST00000602281|ENST00000602962|ENST00000317586|ENST00000602713|ENST00000366636|ENST00000535944|ENST00000602873|ENST00000602822	DISC1|TSNAX-DISC1|TSNAX-DISC1|DISC1|DISC1|DISC1|DISC1|DISC1|DISC1|DISC1|TSNAX-DISC1|DISC1|DISC1|DISC1|TSNAX-DISC1|DISC1|DISC1|DISC1|TSNAX-DISC1|DISC1|DISC1|DISC1|DISC1|DISC1|DISC1	ENSG00000162946|ENSG00000270106|ENSG00000270106|ENSG00000162946|ENSG00000162946|ENSG00000162946|ENSG00000162946|ENSG00000162946|ENSG00000162946|ENSG00000162946|ENSG00000270106|ENSG00000162946|ENSG00000162946|ENSG00000162946|ENSG00000270106|ENSG00000162946|ENSG00000162946|ENSG00000162946|ENSG00000270106|ENSG00000162946|ENSG00000162946|ENSG00000162946|ENSG00000162946|ENSG00000162946|ENSG00000162946	ENSP00000487190|ENSP00000473532|ENSP00000473456|ENSP00000482174|ENSP00000440909|ENSP00000415147|ENSP00000473417|ENSP00000355597|ENSP00000443996|ENSP00000355593|ENSP00000473307|ENSP00000295051|ENSP00000355592|ENSP00000440953|ENSP00000473476|ENSP00000403888|ENSP00000481791|ENSP00000473425|ENSP00000473367|ENSP00000320784|ENSP00000473261|ENSP00000355596|ENSP00000441193|ENSP00000473386|ENSP00000473586	CCDS53485.1|.|.|.|.|.|CCDS59206.1|.|CCDS53483.1|CCDS53482.1|.|.|.|CCDS53484.1|.|.|.|CCDS59205.1|.|CCDS31056.1|CCDS59206.1|CCDS31055.1|.|CCDS59207.1|CCDS59206.1	Q9NRI5|.|.|.|.|.|Q9NRI5|.|Q9NRI5|Q9NRI5|.|.|.|Q9NRI5|.|.|.|Q9NRI5|.|Q9NRI5|Q9NRI5|Q9NRI5|.|Q9NRI5|Q9NRI5	.|.|.|.|.|.|.|.|.|.|.|.|.|.|.|.|.|.|.|.|.|.|.|.|.	.|.|.|.|.|.|.|.|.|.|.|.|.|.|.|.|.|.|.|.|.|.|.|.|.	ENST00000628350.2:c.1117+21744G>A|ENST00000602956.5:c.*978+21744G>A|ENST00000602567.1:c.*1247+21744G>A|ENST00000620189.3:c.1117+21744G>A|ENST00000537876.5:c.1117+21744G>A|ENST00000422590.6:c.*978+21744G>A|ENST00000602700.5:c.1048-26158G>A|ENST00000366637.7:c.1117+21744G>A|ENST00000535983.5:c.1117+21744G>A|ENST00000366633.7:c.1117+21744G>A|ENST00000602634.5:c.*1263+21744G>A|ENST00000295051.11:c.11…	.|.|.|.|.|.|.|.|.|.|.|.|.|.|.|.|.|.|.|.|.|.|.|.|.	.|.|.|.|.|.|.|.|.|.|.|.|.|.|.|.|.|.|.|2330|.|.|.|.|.	.|.|.|.|.|.|.|.|.|.|.|.|.|.|.|.|.|.|.|.|.|.|.|.|.	.|.|.|.|.|.|.|.|.|.|.|.|.|.|.|.|.|.|.|.|.|.|.|.|.	3/6|7/12|8/12|3/10|3/10|3/10|2/5|3/12|3/9|3/9|7/12|3/7|3/8|3/7|5/10|3/12|3/11|3/8|8/13|3/3|2/8|3/9|3/9|1/4|2/7	+|+|+|+|+|+|+|+|+|+|+|+|+|+|+|+|+|+|+|+|+|+|+|+|+	.|YES|.|.|.|.|.|.|.|YES|.|.|.|.|.|.|.|.|.|.|.|.|.|.|.	.|.|.|.|.|.|.|.|.|.|.|.|.|.|.|.|.|.|.|.|.|.|.|.|.	.|.|.|.|.|.|.|.|.|.|.|.|.|.|.|.|.|.|.|.|.|.|.|.|.	.|.|.|.|.|.|.|.|.|.|.|.|.|.|.|.|.|.|.|.|.|.|.|.|.	.|.|.|.|.|.|.|.|.|.|.|.|.|.|.|.|.|.|.|.|.|.|.|.|.	TSNAX-DISC1(5):intron_variant,NMD_transcript_variant(5)|DISC1(23):3_prime_UTR_variant(1)intron_variant(12)intron_variant,NMD_transcript_variant(7)	rs12023889	.	.	.	12023889	21355061	0.049	Microalbuminuria	European	Affymetrix & Illumina [~2.5 million] (imputed)	.	.	.	.	.	.	Y	N	G
1	235976966	A	C	1	236140266	A	C	Y	3_prime_UTR_variant|3_prime_UTR_variant	ENST00000366595|ENST00000264187	NID1|NID1	ENSG00000116962|ENSG00000116962	ENSP00000355554|ENSP00000264187	.|CCDS1608.1	P14543|P14543	.|.	.|.	ENST00000366595.7:c.*901T>G|ENST00000264187.6:c.*901T>G	.|.	4276|4728	.|.	.|.	17/17|20/20	-|-	.|YES	.|.	.|.	.|.	.|.	NID1(2):3_prime_UTR_variant(2)	rs1048253	.	.	.	1048253	23455636	0.044913	Advanced age-related macular degeneration (choroidal neovascularization) vs. no AMD	.	Illumina & Affymetrix [2,442,884] (imputed)	.	.	.	.	ENSG00000229291.1	Thyroid	Y	N	C
2	10052614	G	A	2	10192741	G	A	Y	downstream_gene_variant|3_prime_UTR_variant|3_prime_UTR_variant|3_prime_UTR_variant|downstream_gene_variant|downstream_gene_variant|downstream_gene_variant|downstream_gene_variant	ENST00000440320|ENST00000305883|ENST00000535335|ENST00000540845|ENST00000381813|ENST00000607181|ENST00000448523|ENST00000401510	KLF11|KLF11|KLF11|KLF11|CYS1|RP11-254F7.3|KLF11|KLF11	ENSG00000172059|ENSG00000172059|ENSG00000172059|ENSG00000172059|ENSG00000205795|ENSG00000271787|ENSG00000172059|ENSG00000172059	ENSP00000388263|ENSP00000307023|ENSP00000442722|ENSP00000444690|ENSP00000371234|.|ENSP00000387866|ENSP00000386058	.|CCDS1668.1|CCDS54333.1|CCDS54333.1|CCDS33145.1|.|.|.	.|O14901|O14901|O14901|Q717R9|.|.|.	4859|.|.|.|4166|1807|4735|4844	.|.|.|.|.|.|.|.	.|ENST00000305883.5:c.*107G>A|ENST00000535335.1:c.*107G>A|ENST00000540845.5:c.*107G>A|.|.|.|.	.|.|.|.|.|.|.|.	.|1808|1811|1663|.|.|.|.	.|.|.|.|.|.|.|.	.|.|.|.|.|.|.|.	.|4/4|4/4|4/4|.|.|.|.	+|+|+|+|-|-|+|+	.|YES|.|.|YES|YES|.|.	.|.|.|.|.|.|.|.	.|.|.|.|.|.|.|.	.|.|.|.|.|.|.|.	.|.|.|.|.|.|.|.	KLF11(6):3_prime_UTR_variant(3)downstream_gene_variant(3)|RP11-254F7.3(1):downstream_gene_variant(1)|CYS1(2):downstream_gene_variant(1)	rs140559044	.	.	.	.	.	.	.	.	.	rs140559044	3	Maturity-onset diabetes of the young	1	.	.	Y	N	G
2	25927904	T	G	2	26150773	T	G	Y	3_prime_UTR_variant,NMD_transcript_variant|3_prime_UTR_variant|downstream_gene_variant|3_prime_UTR_variant,NMD_transcript_variant|3_prime_UTR_variant|downstream_gene_variant	ENST00000455394|ENST00000264712|ENST00000405914|ENST00000417737|ENST00000614152|ENST00000496378	KIF3C|KIF3C|KIF3C|KIF3C|KIF3C|KIF3C	ENSG00000084731|ENSG00000084731|ENSG00000084731|ENSG00000084731|ENSG00000084731|ENSG00000084731	ENSP00000410407|ENSP00000264712|ENSP00000385030|ENSP00000393676|ENSP00000480682|.	.|CCDS1719.1|CCDS1719.1|.|.|.	.|O14782|O14782|.|.|.	.|.|849|.|.|1515	.|.|.|.|.|.	ENST00000455394.5:c.*1561A>C|ENST00000264712.7:c.*1074A>C|.|ENST00000417737.5:c.*1512A>C|ENST00000614152.4:c.*1074A>C|.	.|.|.|.|.|.	4160|4036|.|4150|3606|.	.|.|.|.|.|.	.|.|.|.|.|.	9/9|8/8|.|9/9|10/10|.	-|-|-|-|-|-	.|YES|.|.|.|.	.|.|.|.|.|.	.|.|.|.|.|.	.|.|.|.|.|.	.|.|.|.|.|.	KIF3C(8):3_prime_UTR_variant,NMD_transcript_variant(2)3_prime_UTR_variant(2)downstream_gene_variant(2)	rs6728684	.	.	.	6728684	22484627	0.0241	Obesity with early age of onset (age >2)	.	Affymetrix & Illumina [2.7 million] (imputed)	.	.	.	.	ENSG00000084731.9|ENSG00000084731.9	Brain_Cerebellum|Cells_Transformed_fibroblasts	Y	N	T
2	30642309	C	G	2	30865175	C	G	Y	3_prime_UTR_variant|downstream_gene_variant|3_prime_UTR_variant|downstream_gene_variant	ENST00000309052|ENST00000478015|ENST00000379509|ENST00000491680	LCLAT1|LCLAT1|LCLAT1|LCLAT1	ENSG00000172954|ENSG00000172954|ENSG00000172954|ENSG00000172954	ENSP00000310551|ENSP00000419735|ENSP00000368823|.	CCDS1772.1|.|CCDS42670.1|.	Q6UWP7|.|Q6UWP7|.	.|1479|.|1362	.|.|.|.	ENST00000309052.8:c.*1690C>G|.|ENST00000379509.7:c.*1690C>G|.	.|.|.|.	3144|.|2973|.	.|.|.|.	.|.|.|.	7/7|.|6/6|.	+|+|+|+	YES|.|.|.	.|.|.|.	.|.|.|.	.|.|.|.	.|.|.|.	LCLAT1(12):3_prime_UTR_variant(2)downstream_gene_variant(2)	rs3816593	.	.	.	3816593	23474815	0.0036	Refractive error	.	Illumina & Affymetrix [2,093,862] (imputed)	.	.	.	.	ENSG00000172954.9|ENSG00000172954.9|ENSG00000172954.9|ENSG00000172954.9|ENSG00000172954.9|ENSG00000172954.9|ENSG00000172954.9	Adipose_Visceral_Omentum|Artery_Aorta|Artery_Tibial|Nerve_Tibial|Pancreas|Stomach|Whole_Blood	N	N	C
2	32155950	G	C	2	32381019	G	C	Y	3_prime_UTR_variant|3_prime_UTR_variant|3_prime_UTR_variant|downstream_gene_variant	ENST00000315285|ENST00000615843|ENST00000345662|ENST00000621856	SPAST|SPAST|SPAST|SPAST	ENSG00000021574|ENSG00000021574|ENSG00000021574|ENSG00000021574	ENSP00000320885|ENSP00000480893|ENSP00000340817|ENSP00000482496	CCDS1778.1|CCDS1778.1|CCDS1779.1|.	Q9UBP0|Q9UBP0|Q9UBP0|Q9UBP0	.|.|.|1454	.|.|.|.	ENST00000315285.7:c.*1454G>C|ENST00000615843.4:c.*1454G>C|ENST00000345662.5:c.*1454G>C|.	.|.|.|.	3430|3526|3430|.	.|.|.|.	.|.|.|.	17/17|17/17|16/16|.	+|+|+|+	.|YES|.|.	.|.|.|.	.|.|.|.	.|.|.|.	.|.|.|.	SPAST(4):3_prime_UTR_variant(3)downstream_gene_variant(1)	rs147052682	.	.	.	.	.	.	.	.	.	rs147052682	3	Spastic Paraplegia, Dominant	1	.	.	Y	N	G
2	32222799	A	G	2	32447868	A	G	Y	downstream_gene_variant|downstream_gene_variant|downstream_gene_variant|3_prime_UTR_variant|downstream_gene_variant|3_prime_UTR_variant|3_prime_UTR_variant|downstream_gene_variant|downstream_gene_variant|3_prime_UTR_variant|downstream_gene_variant	ENST00000404025|ENST00000379343|ENST00000360906|ENST00000435660|ENST00000402280|ENST00000357055|ENST00000282587|ENST00000454324|ENST00000449777|ENST00000406369|ENST00000342905	NLRC4|SLC30A6|NLRC4|SLC30A6|NLRC4|SLC30A6|SLC30A6|SLC30A6|SLC30A6|SLC30A6|NLRC4	ENSG00000091106|ENSG00000152683|ENSG00000091106|ENSG00000152683|ENSG00000091106|ENSG00000152683|ENSG00000152683|ENSG00000152683|ENSG00000152683|ENSG00000152683|ENSG00000091106	ENSP00000385090|ENSP00000368648|ENSP00000354159|ENSP00000399005|ENSP00000385428|ENSP00000349563|ENSP00000282587|ENSP00000415790|ENSP00000388013|ENSP00000384041|ENSP00000339666	CCDS33174.1|CCDS54341.1|CCDS33174.1|CCDS54342.1|CCDS33174.1|CCDS54343.1|CCDS1780.1|.|.|.|CCDS77400.1	Q9NPP4|Q6NXT4|Q9NPP4|Q6NXT4|Q9NPP4|Q6NXT4|Q6NXT4|.|.|.|Q9NPP4	1657|1275|1654|.|1655|.|.|1133|1059|.|1656	.|.|.|.|.|.|.|.|.|.|.	.|.|.|ENST00000435660.5:c.*2086A>G|.|ENST00000357055.7:c.*2086A>G|ENST00000282587.9:c.*2086A>G|.|.|ENST00000406369.2:c.*2086A>G|.	.|.|.|.|.|.|.|.|.|.|.	.|.|.|3463|.|3445|3509|.|.|3289|.	.|.|.|.|.|.|.|.|.|.|.	.|.|.|.|.|.|.|.|.|.|.	.|.|.|13/13|.|13/13|14/14|.|.|11/11|.	-|+|-|+|-|+|+|+|+|+|-	YES|YES|.|.|.|.|.|.|.|.|.	.|.|.|.|.|.|.|.|.|.|.	.|.|.|.|.|.|.|.|.|.|.	.|.|.|.|.|.|.|.|.|.|.	.|.|.|.|.|.|.|.|.|.|.	SLC30A6(9):3_prime_UTR_variant(4)downstream_gene_variant(3)|NLRC4(4):downstream_gene_variant(4)	rs430759	.	.	.	430759	23455636	0.028779	Advanced age-related macular degeneration (choroidal neovascularization) vs. no AMD	.	Illumina & Affymetrix [2,442,884] (imputed)	.	.	.	.	ENSG00000152683.10|ENSG00000091106.14|ENSG00000091106.14|ENSG00000152683.10|ENSG00000091106.14|ENSG00000152683.10|ENSG00000152683.10	Adipose_Subcutaneous|Cells_EBV-transformed_lymphocytes|Lung|Muscle_Skeletal|Nerve_Tibial|Stomach|Thyroid	Y	N	G
2	38733825	G	A	2	38960967	G	A	Y	downstream_gene_variant|intron_variant|3_prime_UTR_variant|3_prime_UTR_variant	ENST00000444351|ENST00000434934|ENST00000272252|ENST00000410063	GALM|GALM|GALM|GALM	ENSG00000143891|ENSG00000143891|ENSG00000143891|ENSG00000143891	ENSP00000409083|ENSP00000399473|ENSP00000272252|ENSP00000386233	.|.|CCDS1797.1|.	.|.|Q96C23|.	2023|.|.|.	.|.|.|.	.|ENST00000434934.1:c.591+1916G>A|ENST00000272252.9:c.*260G>A|ENST00000410063.5:c.*260G>A	.|.|.|.	.|.|1541|890	.|.|.|.	.|.|.|.	.|4/4|7/7|4/4	+|+|+|+	.|.|YES|.	.|.|.|.	.|.|.|.	.|.|.|.	.|.|.|.	GALM(5):3_prime_UTR_variant(2)downstream_gene_variant(1)intron_variant(1)	rs3112178	.	.	.	3112178	23474815	0.0304	Refractive error	.	Illumina & Affymetrix [2,093,862] (imputed)	.	.	.	.	ENSG00000163214.16|ENSG00000163214.16|ENSG00000223922.1|ENSG00000163214.16|ENSG00000143891.12|ENSG00000163214.16|ENSG00000163214.16|ENSG00000214694.6	Cells_Transformed_fibroblasts|Esophagus_Muscularis|Liver|Lung|Nerve_Tibial|Skin_Not_Sun_Exposed_Suprapubic|Skin_Sun_Exposed_Lower_leg|Thyroid	Y	N	G
2	61137620	T	C	2	61364755	T	C	Y	3_prime_UTR_variant|intron_variant,non_coding_transcript_variant|downstream_gene_variant|downstream_gene_variant	ENST00000295031|ENST00000462959|ENST00000420918|ENST00000356719	KIAA1841|RP11-493E12.3|AC016747.3|KIAA1841	ENSG00000162929|ENSG00000274769|ENSG00000212978|ENSG00000162929	ENSP00000295031|.|.|ENSP00000349154	CCDS1867.1|.|.|CCDS1867.1	Q6NSI8|.|.|Q6NSI8	.|.|3972|3388	.|.|.|.	ENST00000295031.9:c.*201T>C|ENST00000462959.2:n.616+3344T>C|.|.	.|.|.|.	2702|.|.|.	.|.|.|.	.|.|.|.	22/22|5/7|.|.	+|+|-|+	.|YES|YES|.	.|.|.|.	.|.|.|.	.|.|.|.	.|.|.|.	AC016747.3(4):downstream_gene_variant(1)|KIAA1841(11):3_prime_UTR_variant(1)downstream_gene_variant(1)|RP11-493E12.3(1):intron_variant,non_coding_transcript_variant(1)	rs1979045	.	.	.	1979045	23455636	0.04003	Advanced age-related macular degeneration (geographic atrophy)	.	Illumina & Affymetrix [2,442,884] (imputed)	.	.	.	.	.	.	Y	Y	T
2	63045589	T	C	2	63272724	T	C	Y	non_coding_transcript_exon_variant,non_coding_transcript_variant|3_prime_UTR_variant|intron_variant,non_coding_transcript_variant|intron_variant,non_coding_transcript_variant|upstream_gene_variant|intron_variant,non_coding_transcript_variant|3_prime_UTR_variant|3_prime_UTR_variant|non_coding_transcript_exon_variant,non_coding_transcript_variant|downstream_gene_variant|intron_variant,non_coding_tr…	ENST00000471179|ENST00000405015|ENST00000413549|ENST00000429952|ENST00000366671|ENST00000412297|ENST00000263991|ENST00000431489|ENST00000496857|ENST00000405289|ENST00000437346	EHBP1|EHBP1|AC009501.4|AC009501.4|OTX1|AC009501.4|EHBP1|EHBP1|EHBP1|EHBP1|AC009501.4	ENSG00000115504|ENSG00000115504|ENSG00000231609|ENSG00000231609|ENSG00000115507|ENSG00000231609|ENSG00000115504|ENSG00000115504|ENSG00000115504|ENSG00000115504|ENSG00000231609	.|ENSP00000384143|.|.|ENSP00000355631|.|ENSP00000263991|ENSP00000403783|.|ENSP00000385524|.	.|CCDS46300.1|.|.|CCDS1873.1|.|CCDS1872.1|CCDS46300.1|.|CCDS46299.1|.	.|Q8NDI1|.|.|P32242|.|Q8NDI1|Q8NDI1|.|Q8NDI1|.	.|.|.|.|4468|.|.|.|.|89|.	.|.|.|.|.|.|.|.|.|.|.	ENST00000471179.1:n.522T>C|ENST00000405015.7:c.*89T>C|ENST00000413549.1:n.408-146A>G|ENST00000429952.5:n.548-146A>G|.|ENST00000412297.1:n.129-146A>G|ENST00000263991.9:c.*89T>C|ENST00000431489.5:c.*89T>C|ENST00000496857.5:n.1188T>C|.|ENST00000437346.5:n.412-146A>G	.|.|.|.|.|.|.|.|.|.|.	522|4100|.|.|.|.|4267|4178|1188|.|.	.|.|.|.|.|.|.|.|.|.|.	.|.|.|.|.|.|.|.|.|.|.	2/2|23/23|3/3|3/3|.|1/1|25/25|23/23|10/10|.|3/3	+|+|-|-|+|-|+|+|+|+|-	.|.|.|YES|.|.|YES|.|.|.|.	.|.|.|.|.|.|.|.|.|.|.	.|.|.|.|.|.|.|.|.|.|.	.|.|.|.|.|.|.|.|.|.|.	.|.|.|.|.|.|.|.|.|.|.	AC009501.4(4):intron_variant,non_coding_transcript_variant(4)|OTX1(6):upstream_gene_variant(1)|EHBP1(20):non_coding_transcript_exon_variant,non_coding_transcript_variant(2)3_prime_UTR_variant(3)downstream_gene_variant(1)	rs2018650	.	.	.	2018650	23388002	0.03561	Mitral annular calcium	.	Affymetrix & Illumina [>2.5 million] (imputed)	.	.	.	.	ENSG00000226622.1	Adrenal_Gland	Y	N	T
2	64634921	A	G	2	64862055	A	G	Y	3_prime_UTR_variant|downstream_gene_variant	ENST00000313349|ENST00000476805	SERTAD2|SERTAD2	ENSG00000179833|ENSG00000179833	ENSP00000326933|.	CCDS33210.1|.	Q14140|.	.|1612	.|.	ENST00000313349.3:c.*1006T>C|.	.|.	2249|.	.|.	.|.	2/2|.	-|-	YES|.	.|.	.|.	.|.	.|.	SERTAD2(3):3_prime_UTR_variant(1)downstream_gene_variant(1)	rs2070063	.	.	.	2070063	22233810	0.00674739	Gene expression of SERTAD2 (ENSG00000179833) in dendritic cells treated with Mycobacterium tuberculosis	.	Illumina[873,973]	.	.	.	.	ENSG00000179833.4|ENSG00000179833.4	Artery_Tibial|Nerve_Tibial	Y	N	A
2	85546503	G	A	2	85773626	G	A	Y	downstream_gene_variant|downstream_gene_variant|downstream_gene_variant|downstream_gene_variant|downstream_gene_variant|downstream_gene_variant|downstream_gene_variant|3_prime_UTR_variant	ENST00000465637|ENST00000481412|ENST00000430215|ENST00000409017|ENST00000490878|ENST00000306434|ENST00000469221|ENST00000233838	GGCX|MAT2A|GGCX|MAT2A|MAT2A|MAT2A|MAT2A|GGCX	ENSG00000115486|ENSG00000168906|ENSG00000115486|ENSG00000168906|ENSG00000168906|ENSG00000168906|ENSG00000168906|ENSG00000115486	.|.|ENSP00000408045|ENSP00000386353|.|ENSP00000303147|.|ENSP00000233838	.|.|CCDS46353.1|.|.|CCDS1977.1|.|CCDS1978.1	.|.|P38435|P31153|.|P31153|.|P38435	1117|3285|3327|2895|4374|1223|4847|.	.|.|.|.|.|.|.|.	.|.|.|.|.|.|.|ENST00000233838.8:c.*3431C>T	.|.|.|.|.|.|.|.	.|.|.|.|.|.|.|5789	.|.|.|.|.|.|.|.	.|.|.|.|.|.|.|.	.|.|.|.|.|.|.|15/15	-|+|-|+|+|+|+|-	.|.|.|.|.|YES|.|YES	.|.|.|.|.|.|.|.	.|.|.|.|.|.|.|.	.|.|.|.|.|.|.|.	.|.|.|.|.|.|.|.	GGCX(10):3_prime_UTR_variant(1)downstream_gene_variant(2)|MAT2A(6):downstream_gene_variant(5)	rs72940569	.	.	.	.	.	.	.	.	.	rs72940569	3	Vitamin K-Dependent Clotting Factors	1	ENSG00000132305.16|ENSG00000034510.4	Cells_Transformed_fibroblasts|Skin_Sun_Exposed_Lower_leg	N	Y	G
2	85787222	G	A	2	86014345	G	A	Y	3_prime_UTR_variant|non_coding_transcript_exon_variant,non_coding_transcript_variant|upstream_gene_variant|non_coding_transcript_exon_variant,non_coding_transcript_variant	ENST00000306279|ENST00000489682|ENST00000616741|ENST00000469442	ATOH8|ATOH8|MIR6071|ATOH8	ENSG00000168874|ENSG00000168874|ENSG00000278783|ENSG00000168874	ENSP00000304676|.|.|.	CCDS1985.1|.|.|.	Q96SQ7|.|.|.	.|.|3545|.	.|.|.|.	ENST00000306279.3:c.*332G>A|ENST00000489682.1:n.471G>A|.|ENST00000469442.5:n.1049G>A	.|.|.|.	1594|471|.|1049	.|.|.|.	.|.|.|.	3/3|2/2|.|3/3	+|+|-|+	YES|.|YES|.	.|.|.|.	.|.|.|.	.|.|.|.	.|.|.|.	MIR6071(1):upstream_gene_variant(1)|ATOH8(5):non_coding_transcript_exon_variant,non_coding_transcript_variant(2)3_prime_UTR_variant(1)	rs736991	.	.	.	736991	22233810	0.00457384	Gene expression of GNLY (ENSG00000115523) in dendritic cells treated with Mycobacterium tuberculosis	.	Illumina[873,973]	.	.	.	.	.	.	Y	N	A
2	86775106	C	T	2	87002229	C	T	Y	downstream_gene_variant|downstream_gene_variant|3_prime_UTR_variant|downstream_gene_variant	ENST00000471113|ENST00000516417|ENST00000283632|ENST00000472843	RMND5A|AC064848.1|RMND5A|RMND5A	ENSG00000153561|ENSG00000281148|ENSG00000153561|ENSG00000153561	.|.|ENSP00000283632|.	.|.|CCDS1991.1|.	.|.|Q9H871|.	1509|3924|.|1681	.|.|.|.	.|.|ENST00000283632.4:c.*1695C>T|.	.|.|.|.	.|.|3366|.	.|.|.|.	.|.|.|.	.|.|9/9|.	+|-|+|+	.|YES|YES|.	.|.|.|.	.|.|.|.	.|.|.|.	.|.|.|.	AC064848.1(1):downstream_gene_variant(1)|RMND5A(4):3_prime_UTR_variant(1)downstream_gene_variant(2)	rs1193	.	.	.	1193	23222517	9.69e-07	Mean corpuscular hemoglobin concentration (MCHC)	.	Illumina, Affymetrix & Perlegen [2,711,806] imputed	.	.	.	.	ENSG00000231259.3|ENSG00000231259.3|ENSG00000153563.11|ENSG00000231259.3|ENSG00000231259.3	Cells_Transformed_fibroblasts|Muscle_Skeletal|Thyroid|Thyroid|Whole_Blood	Y	N	C
2	96250674	G	A	2	96916412	G	A	Y	downstream_gene_variant|downstream_gene_variant|3_prime_UTR_variant	ENST00000432959|ENST00000435268|ENST00000258439	TMEM127|TMEM127|TMEM127	ENSG00000135956|ENSG00000135956|ENSG00000135956	ENSP00000416660|ENSP00000411810|ENSP00000258439	CCDS2018.1|.|CCDS2018.1	O75204|.|O75204	986|3126|.	.|.|.	.|.|ENST00000258439.7:c.*3134C>T	.|.|.	.|.|4108	.|.|.	.|.|.	.|.|4/4	-|-|-	.|.|YES	.|.|.	.|.|.	.|.|.	.|.|.	TMEM127(3):3_prime_UTR_variant(1)downstream_gene_variant(2)	rs566067694	.	.	.	.	.	.	.	.	.	rs566067694	3	Pheochromocytoma	1	.	.	Y	N	G
2	108895972	G	A	2	109512428	G	A	Y	3_prime_UTR_variant|3_prime_UTR_variant|3_prime_UTR_variant	ENST00000376651|ENST00000258443|ENST00000409271	EDAR|EDAR|EDAR	ENSG00000135960|ENSG00000135960|ENSG00000135960	ENSP00000365839|ENSP00000258443|ENSP00000386371	.|CCDS2081.1|.	Q9UNE0|Q9UNE0|Q9UNE0	.|.|.	.|.|.	ENST00000376651.1:c.*935C>T|ENST00000258443.6:c.*935C>T|ENST00000409271.5:c.*935C>T	.|.|.	2809|2713|2822	.|.|.	.|.|.	11/11|12/12|12/12	-|-|-	.|YES|.	.|.|.	.|.|.	.|.|.	.|.|.	EDAR(3):3_prime_UTR_variant(3)	rs3749096	.	.	.	3749096	22479202	0.0442139	Adiponectin levels	.	Affymetrix & Illumina [NR] (imputed)	rs3749096	3	Hypohidrotic Ectodermal Dysplasia, Dominant	1	ENSG00000135968.15	Lung	Y	N	G
2	115844267	T	C	2	116601843	T	C	Y	3_prime_UTR_variant|downstream_gene_variant|downstream_gene_variant|downstream_gene_variant	ENST00000410059|ENST00000409163|ENST00000310323|ENST00000393147	DPP10|DPP10|DPP10|DPP10	ENSG00000175497|ENSG00000175497|ENSG00000175497|ENSG00000175497	ENSP00000386565|ENSP00000387038|ENSP00000309066|ENSP00000376855	CCDS46400.1|CCDS54389.1|CCDS33278.1|CCDS54388.1	Q8N608|Q8N608|Q8N608|Q8N608	.|940|1367|1922	.|.|.|.	ENST00000410059.5:c.*1922T>C|.|.|.	.|.|.|.	4793|.|.|.	.|.|.|.	.|.|.|.	26/26|.|.|.	+|+|+|+	.|.|.|YES	.|.|.|.	.|.|.|.	.|.|.|.	.|.|.|.	DPP10(13):3_prime_UTR_variant(1)downstream_gene_variant(3)	rs3768692	.	.	.	3768692	20339536	0.0139025	Total cholesterol change with statins	European	Illumina [~2.5 million] (imputed)	.	.	.	.	.	.	Y	N	T
2	127863520	A	G	2	128621094	A	G	Y	3_prime_UTR_variant|3_prime_UTR_variant	ENST00000393001|ENST00000272647	AMMECR1L|AMMECR1L	ENSG00000144233|ENSG00000144233	ENSP00000376726|ENSP00000272647	CCDS2152.1|CCDS2152.1	Q6DCA0|Q6DCA0	.|.	.|.	ENST00000393001.1:c.*1574T>C|ENST00000272647.9:c.*1574T>C	.|.	2758|2768	.|.	.|.	8/8|8/8	-|-	.|YES	.|.	.|.	.|.	.|.	AMMECR1L(2):3_prime_UTR_variant(2)	rs1045832	.	.	.	1045832	21355061	0.011	Microalbuminuria	European	Affymetrix & Illumina [~2.5 million] (imputed)	.	.	.	.	ENSG00000270081.1|ENSG00000270081.1|ENSG00000270081.1|ENSG00000270081.1|ENSG00000270081.1|ENSG00000144231.6|ENSG00000270081.1|ENSG00000270081.1|ENSG00000270081.1|ENSG00000270081.1|ENSG00000270081.1|ENSG00000270081.1|ENSG00000270081.1|ENSG00000270081.1|ENSG00000270081.1|ENSG00000270081.1|ENSG00000270081.1|ENSG00000270081.1|ENSG00000270081.1|ENSG00000270081.1|ENSG00000270081.1|ENSG00000270081.1|ENS…	Adipose_Subcutaneous|Adipose_Visceral_Omentum|Adrenal_Gland|Artery_Aorta|Artery_Tibial|Artery_Tibial|Brain_Cerebellum|Breast_Mammary_Tissue|Cells_EBV-transformed_lymphocytes|Cells_Transformed_fibroblasts|Colon_Sigmoid|Colon_Transverse|Esophagus_Gastroesophageal_Junction|Esophagus_Mucosa|Esophagus_Muscularis|Heart_Atrial_Appendage|Heart_Left_Ventricle|Liver|Lung|Muscle_Skeletal|Nerve_Tibial|Ovary|…	Y	N	G
2	130373851	G	C	2	131131424	G	C	Y	downstream_gene_variant|downstream_gene_variant|downstream_gene_variant|downstream_gene_variant|3_prime_UTR_variant|downstream_gene_variant|intron_variant|downstream_gene_variant|non_coding_transcript_exon_variant,non_coding_transcript_variant|downstream_gene_variant|3_prime_UTR_variant|non_coding_transcript_exon_variant,non_coding_transcript_variant|downstream_gene_variant	ENST00000489215|ENST00000428843|ENST00000462996|ENST00000495400|ENST00000347849|ENST00000490137|ENST00000409022|ENST00000483617|ENST00000481492|ENST00000464576|ENST00000175756|ENST00000462321|ENST00000490812	PTPN18|PTPN18|PTPN18|PTPN18|PTPN18|PTPN18|PTPN18|PTPN18|PTPN18|PTPN18|PTPN18|PTPN18|PTPN18	ENSG00000072135|ENSG00000072135|ENSG00000072135|ENSG00000072135|ENSG00000072135|ENSG00000072135|ENSG00000072135|ENSG00000072135|ENSG00000072135|ENSG00000072135|ENSG00000072135|ENSG00000072135|ENSG00000072135	.|ENSP00000411750|.|.|ENSP00000310092|.|ENSP00000387031|.|.|.|ENSP00000175756|.|.	.|.|.|.|CCDS46410.1|.|.|.|.|.|CCDS2161.1|.|.	.|.|.|.|Q99952|.|.|.|.|.|Q99952|.|.	3622|3663|1407|3254|.|2538|.|3424|.|2934|.|.|1398	.|.|.|.|.|.|.|.|.|.|.|.|.	.|.|.|.|ENST00000347849.7:c.*627G>C|.|ENST00000409022.2:c.792+631G>C|.|ENST00000481492.1:n.1256G>C|.|ENST00000175756.9:c.*627G>C|ENST00000462321.1:n.1035G>C|.	.|.|.|.|.|.|.|.|.|.|.|.|.	.|.|.|.|1752|.|.|.|1256|.|2111|1035|.	.|.|.|.|.|.|.|.|.|.|.|.|.	.|.|.|.|.|.|.|.|.|.|.|.|.	.|.|.|.|11/11|.|8/8|.|3/3|.|15/15|2/2|.	+|+|+|+|+|+|+|+|+|+|+|+|+	.|.|.|.|.|.|.|.|.|.|YES|.|.	.|.|.|.|.|.|.|.|.|.|.|.|.	.|.|.|.|.|.|.|.|.|.|.|.|.	.|.|.|.|.|.|.|.|.|.|.|.|.	.|.|.|.|.|.|.|.|.|.|.|.|.	PTPN18(16):non_coding_transcript_exon_variant,non_coding_transcript_variant(2)3_prime_UTR_variant(2)downstream_gene_variant(8)intron_variant(1)	rs3739123	.	.	.	3739123	22685416	5.659e-06	Gene expression of PTPN18 (probeID ILMN_1770005) in temporal cortex in Alzheimer's disease cases and controls	.	Illumina [313,330]	.	.	.	.	ENSG00000072135.8|ENSG00000225449.2|ENSG00000072135.8|ENSG00000136710.5|ENSG00000072135.8|ENSG00000136718.5|ENSG00000072135.8|ENSG00000072135.8|ENSG00000136710.5|ENSG00000072135.8|ENSG00000072135.8|ENSG00000136718.5|ENSG00000072135.8|ENSG00000072135.8|ENSG00000072135.8|ENSG00000136718.5|ENSG00000136718.5|ENSG00000072135.8|ENSG00000072135.8|ENSG00000136718.5|ENSG00000072135.8|ENSG00000072135.8|ENS…	Adipose_Subcutaneous|Adipose_Visceral_Omentum|Artery_Aorta|Artery_Tibial|Artery_Tibial|Brain_Cerebellum|Brain_Cerebellum|Breast_Mammary_Tissue|Cells_Transformed_fibroblasts|Cells_Transformed_fibroblasts|Colon_Transverse|Esophagus_Mucosa|Esophagus_Mucosa|Esophagus_Muscularis|Heart_Atrial_Appendage|Heart_Left_Ventricle|Liver|Liver|Lung|Muscle_Skeletal|Nerve_Tibial|Pancreas|Skin_Not_Sun_Exposed_Supr…	Y	N	.
2	134456191	T	C	2	135213762	T	C	Y	downstream_gene_variant|downstream_gene_variant|3_prime_UTR_variant|non_coding_transcript_exon_variant,non_coding_transcript_variant|non_coding_transcript_exon_variant,non_coding_transcript_variant	ENST00000409645|ENST00000281923|ENST00000281924|ENST00000476823|ENST00000467316	MGAT5|MGAT5|TMEM163|TMEM163|TMEM163	ENSG00000152127|ENSG00000152127|ENSG00000152128|ENSG00000152128|ENSG00000152128	ENSP00000386377|ENSP00000281923|ENSP00000281924|.|.	CCDS2171.1|CCDS2171.1|CCDS2172.1|.|.	Q09328|Q09328|Q8TC26|.|.	1570|1571|.|.|.	.|.|.|.|.	.|.|ENST00000281924.6:c.*525A>G|ENST00000476823.1:n.4651A>G|ENST00000467316.1:n.1829A>G	.|.|.|.|.	.|.|1460|4651|1829	.|.|.|.|.	.|.|.|.|.	.|.|8/8|3/3|2/2	+|+|-|-|-	YES|.|YES|.|.	.|.|.|.|.	.|.|.|.|.	.|.|.|.|.	.|.|.|.|.	MGAT5(5):downstream_gene_variant(2)|TMEM163(3):non_coding_transcript_exon_variant,non_coding_transcript_variant(2)3_prime_UTR_variant(1)	rs610624	.	.	.	610624	23722424	0.03021	Years of education	.	Illumina, Affymterix, Perlegen [Up to 2,309,290] (imputed)	.	.	.	.	.	.	Y	N	T
2	144385519	T	C	2	145143086	T	C	Y	downstream_gene_variant|downstream_gene_variant|downstream_gene_variant|downstream_gene_variant|downstream_gene_variant|3_prime_UTR_variant	ENST00000558170|ENST00000419938|ENST00000303660|ENST00000409487|ENST00000539609|ENST00000627532	ZEB2|ZEB2|ZEB2|ZEB2|ZEB2|ZEB2	ENSG00000169554|ENSG00000169554|ENSG00000169554|ENSG00000169554|ENSG00000169554|ENSG00000169554	ENSP00000454157|ENSP00000394777|ENSP00000302501|ENSP00000386854|ENSP00000443792|ENSP00000487174	CCDS2186.1|.|.|CCDS2186.1|CCDS54403.1|CCDS2186.1	O60315|.|.|O60315|O60315|O60315	3766|2497|3798|2499|3694|.	.|.|.|.|.|.	.|.|.|.|.|ENST00000627532.2:c.*3932A>G	.|.|.|.|.|.	.|.|.|.|.|8103	.|.|.|.|.|.	.|.|.|.|.|.	.|.|.|.|.|10/10	-|-|-|-|-|-	.|.|.|.|.|YES	.|.|.|.|.|.	.|.|.|.|.|.	.|.|.|.|.|.	.|.|.|.|.|.	ZEB2(33):3_prime_UTR_variant(1)downstream_gene_variant(5)	rs184261954	.	.	.	.	.	.	.	.	.	rs184261954	3	Mowat-Wilson syndrome	1	.	.	Y	N	T
2	151834988	T	C	2	152691502	T	C	Y	downstream_gene_variant|downstream_gene_variant|3_prime_UTR_variant|downstream_gene_variant|downstream_gene_variant|downstream_gene_variant|downstream_gene_variant	ENST00000360283|ENST00000427385|ENST00000539935|ENST00000397327|ENST00000534999|ENST00000439467|ENST00000201943	CACNB4|CACNB4|CACNB4|CACNB4|CACNB4|CACNB4|CACNB4	ENSG00000182389|ENSG00000182389|ENSG00000182389|ENSG00000182389|ENSG00000182389|ENSG00000182389|ENSG00000182389	ENSP00000353425|ENSP00000410978|ENSP00000438949|ENSP00000380490|ENSP00000443893|ENSP00000390161|ENSP00000201943	.|CCDS46427.1|CCDS46426.1|.|CCDS46428.1|.|CCDS54409.1	.|O00305|O00305|.|O00305|.|O00305	3939|3826|.|3696|3638|3626|4126	.|.|.|.|.|.|.	.|.|ENST00000539935.5:c.*4131A>G|.|.|.|.	.|.|.|.|.|.|.	.|.|5762|.|.|.|.	.|.|.|.|.|.|.	.|.|.|.|.|.|.	.|.|14/14|.|.|.|.	-|-|-|-|-|-|-	.|.|YES|.|.|.|.	.|.|.|.|.|.|.	.|.|.|.|.|.|.	.|.|.|.|.|.|.	.|.|.|.|.|.|.	CACNB4(10):3_prime_UTR_variant(1)downstream_gene_variant(6)	rs373381936	.	.	.	.	.	.	.	.	.	rs373381936	3|3	Juvenile myoclonic epilepsy|Episodic ataxia	1|1	.	.	Y	N	T
2	151837463	A	G	2	152693977	A	G	Y	downstream_gene_variant|3_prime_UTR_variant|downstream_gene_variant|downstream_gene_variant|downstream_gene_variant|downstream_gene_variant|downstream_gene_variant	ENST00000534999|ENST00000539935|ENST00000439467|ENST00000397327|ENST00000201943|ENST00000360283|ENST00000427385	CACNB4|CACNB4|CACNB4|CACNB4|CACNB4|CACNB4|CACNB4	ENSG00000182389|ENSG00000182389|ENSG00000182389|ENSG00000182389|ENSG00000182389|ENSG00000182389|ENSG00000182389	ENSP00000443893|ENSP00000438949|ENSP00000390161|ENSP00000380490|ENSP00000201943|ENSP00000353425|ENSP00000410978	CCDS46428.1|CCDS46426.1|.|.|CCDS54409.1|.|CCDS46427.1	O00305|O00305|.|.|O00305|.|O00305	1163|.|1151|1221|1651|1464|1351	.|.|.|.|.|.|.	.|ENST00000539935.5:c.*1656T>C|.|.|.|.|.	.|.|.|.|.|.|.	.|3287|.|.|.|.|.	.|.|.|.|.|.|.	.|.|.|.|.|.|.	.|14/14|.|.|.|.|.	-|-|-|-|-|-|-	.|YES|.|.|.|.|.	.|.|.|.|.|.|.	.|.|.|.|.|.|.	.|.|.|.|.|.|.	.|.|.|.|.|.|.	CACNB4(10):3_prime_UTR_variant(1)downstream_gene_variant(6)	rs62174451	.	.	.	.	.	.	.	.	.	rs62174451	3|3	Juvenile myoclonic epilepsy|Episodic ataxia	1|1	.	.	Y	N	A
2	159770806	C	G	2	160627317	C	G	Y	downstream_gene_variant|3_prime_UTR_variant|downstream_gene_variant|downstream_gene_variant|3_prime_UTR_variant|3_prime_UTR_variant|downstream_gene_variant|downstream_gene_variant|non_coding_transcript_exon_variant,non_coding_transcript_variant|downstream_gene_variant|3_prime_UTR_variant|downstream_gene_variant	ENST00000420397|ENST00000429078|ENST00000409175|ENST00000409591|ENST00000259050|ENST00000259053|ENST00000478396|ENST00000505052|ENST00000480212|ENST00000504764|ENST00000553424|ENST00000539065	MARCH7|CD302|MARCH7|MARCH7|MARCH7|CD302|MARCH7|LY75-CD302|CD302|LY75-CD302|CD302|MARCH7	ENSG00000136536|ENSG00000241399|ENSG00000136536|ENSG00000136536|ENSG00000136536|ENSG00000241399|ENSG00000136536|ENSG00000248672|ENSG00000241399|ENSG00000248672|ENSG00000241399|ENSG00000136536	ENSP00000391493|ENSP00000394301|ENSP00000386830|ENSP00000387238|ENSP00000259050|ENSP00000259053|.|ENSP00000421035|.|ENSP00000423463|ENSP00000451446|ENSP00000442992	.|CCDS56139.1|CCDS2210.1|CCDS63039.1|CCDS2210.1|CCDS33308.1|.|CCDS56140.1|.|CCDS56141.1|CCDS74595.1|CCDS63038.1	.|Q8IX05|Q9H992|Q9H992|Q9H992|Q8IX05|.|.|.|.|.|.	2846|.|3437|3397|.|.|2956|1045|.|1045|.|2223	.|.|.|.|.|.|.|.|.|.|.|.	.|ENST00000429078.6:c.*1045G>C|.|.|ENST00000259050.8:c.*3464C>G|ENST00000259053.5:c.*1045G>C|.|.|ENST00000480212.1:n.1886G>C|.|ENST00000553424.5:c.*1045G>C|.	.|.|.|.|.|.|.|.|.|.|.|.	.|1627|.|.|5701|1788|.|.|1886|.|1690|.	.|.|.|.|.|.|.|.|.|.|.|.	.|.|.|.|.|.|.|.|.|.|.|.	.|5/5|.|.|10/10|6/6|.|.|7/7|.|5/5|.	+|-|+|+|+|-|+|-|-|-|-|+	.|.|.|.|YES|YES|.|.|.|YES|.|.	.|.|.|.|.|.|.|.|.|.|.|.	.|.|.|.|.|.|.|.|.|.|.|.	.|.|.|.|.|.|.|.|.|.|.|.	.|.|.|.|.|.|.|.|.|.|.|.	MARCH7(9):3_prime_UTR_variant(1)downstream_gene_variant(5)|CD302(4):non_coding_transcript_exon_variant,non_coding_transcript_variant(1)3_prime_UTR_variant(3)|LY75-CD302(2):downstream_gene_variant(2)	rs1126842	.	.	.	1126842	22132133	0.00452	PROP taste detection threshold	Hispanic	Illumina [~790000]	.	.	.	.	ENSG00000226266.2|ENSG00000226266.2|ENSG00000136536.10|ENSG00000224152.1|ENSG00000123636.13	Skin_Sun_Exposed_Lower_leg|Thyroid|Thyroid|Whole_Blood|Whole_Blood	Y	Y	C
2	171554763	G	A	2	172411273	G	A	Y	downstream_gene_variant|missense_variant|downstream_gene_variant|3_prime_UTR_variant|missense_variant	ENST00000445146|ENST00000409484|ENST00000468308|ENST00000375252|ENST00000321348	CYBRD1|CYBRD1|CYBRD1|CYBRD1|CYBRD1	ENSG00000071967|ENSG00000071967|ENSG00000071967|ENSG00000071967|ENSG00000071967	ENSP00000402242|ENSP00000386739|.|ENSP00000364401|ENSP00000319141	.|CCDS58736.1|.|CCDS46449.1|CCDS2244.1	.|Q53TN4|.|Q53TN4|Q53TN4	156|aGt/aAt|3623|.|aGt/aAt	.|S/N|.|.|S/N	.|ENST00000409484.5:c.623G>A|.|ENST00000375252.3:c.*114G>A|ENST00000321348.8:c.797G>A	.|ENSP00000386739.1:p.Ser208Asn|.|.|ENSP00000319141.4:p.Ser266Asn	.|649|.|657|995	.|623|.|.|797	.|208|.|.|266	.|4/4|.|3/3|4/4	+|+|+|+|+	.|.|.|.|YES	.|.|.|.|.	.|.|.|.|.	.|.|.|.|.	.|.|.|.|.	CYBRD1(7):missense_variant(2)3_prime_UTR_variant(1)downstream_gene_variant(2)	rs10455	.	.	.	10455	22479202	0.0357274	Adiponectin levels	.	Affymetrix & Illumina [NR] (imputed)	.	.	.	.	ENSG00000071967.7|ENSG00000123600.14	Cells_Transformed_fibroblasts|Esophagus_Muscularis	Y	N	A
2	177220409	G	A	2	178085137	G	A	Y	downstream_gene_variant|downstream_gene_variant|downstream_gene_variant|downstream_gene_variant|3_prime_UTR_variant	ENST00000435711|ENST00000432457|ENST00000483137|ENST00000392524|ENST00000411529	HNRNPA3|HNRNPA3|HNRNPA3|HNRNPA3|HNRNPA3	ENSG00000170144|ENSG00000170144|ENSG00000170144|ENSG00000170144|ENSG00000170144	ENSP00000416340|ENSP00000400688|.|ENSP00000376309|ENSP00000408487	CCDS2273.1|.|.|CCDS2273.1|.	P51991|.|.|P51991|P51991	544|722|603|324|.	.|.|.|.|.	.|.|.|.|ENST00000411529.6:c.*1017G>A	.|.|.|.|.	.|.|.|.|2139	.|.|.|.|.	.|.|.|.|.	.|.|.|.|11/11	+|+|+|+|+	.|.|.|YES|.	.|.|.|.|.	.|.|.|.|.	.|.|.|.|.	.|.|.|.|.	HNRNPA3(5):3_prime_UTR_variant(1)downstream_gene_variant(4)	rs9068	.	.	.	9068	22479202	0.0033377	Adiponectin levels	.	Affymetrix & Illumina [NR] (imputed)	.	.	.	.	.	.	N	N	G
2	178745436	A	T	2	179610163	A	T	Y	intron_variant|3_prime_UTR_variant|intron_variant|intron_variant|intron_variant,non_coding_transcript_variant|intron_variant,non_coding_transcript_variant|downstream_gene_variant|intron_variant|intron_variant,non_coding_transcript_variant|downstream_gene_variant|intron_variant,non_coding_transcript_variant|intron_variant|intron_variant|intron_variant	ENST00000589042|ENST00000360870|ENST00000342992|ENST00000615779|ENST00000585451|ENST00000578746|ENST00000631319|ENST00000359218|ENST00000590773|ENST00000582847|ENST00000627661|ENST00000342175|ENST00000460472|ENST00000591111	TTN|TTN|TTN|TTN|TTN-AS1|TTN-AS1|TTN-AS1|TTN|TTN-AS1|TTN-AS1|TTN-AS1|TTN|TTN|TTN	ENSG00000155657|ENSG00000155657|ENSG00000155657|ENSG00000155657|ENSG00000237298|ENSG00000237298|ENSG00000237298|ENSG00000155657|ENSG00000237298|ENSG00000237298|ENSG00000237298|ENSG00000155657|ENSG00000155657|ENSG00000155657	ENSP00000467141|ENSP00000354117|ENSP00000343764|ENSP00000483597|.|.|.|ENSP00000352154|.|.|.|ENSP00000340554|ENSP00000434586|ENSP00000465570	CCDS59435.1|CCDS33337.1|CCDS54424.1|CCDS74610.1|.|.|.|CCDS54423.1|.|.|.|CCDS54422.1|CCDS54421.1|.	.|Q8WZ42|Q8WZ42|Q8WZ42|.|.|.|Q8WZ42|.|.|.|.|Q8WZ42|Q8WZ42	.|.|.|.|.|.|999|.|.|2466|.|.|.|.	.|.|.|.|.|.|.|.|.|.|.|.|.|.	ENST00000589042.5:c.11312-3515T>A|ENST00000360870.9:c.*149T>A|ENST00000342992.10:c.10361-7076T>A|ENST00000615779.4:c.10361-3515T>A|ENST00000585451.5:n.199-15504A>T|ENST00000578746.1:n.64+594A>T|.|ENST00000359218.9:c.10598-3515T>A|ENST00000590773.5:n.243+2466A>T|.|ENST00000627661.2:n.587+2466A>T|ENST00000342175.10:c.10799-3515T>A|ENST00000460472.6:c.10223-3515T>A|ENST00000591111.5:c.10361-3515T>A	.|.|.|.|.|.|.|.|.|.|.|.|.|.	.|17187|.|.|.|.|.|.|.|.|.|.|.|.	.|.|.|.|.|.|.|.|.|.|.|.|.|.	.|.|.|.|.|.|.|.|.|.|.|.|.|.	47/362|46/46|45/311|45/312|1/4|1/4|.|45/191|2/5|.|3/5|45/191|44/190|45/312	-|-|-|-|+|+|+|-|+|+|+|-|-|-	YES|.|.|.|.|.|.|.|.|.|.|.|.|.	.|.|.|.|.|.|.|.|.|.|.|.|.|.	.|.|.|.|.|.|.|.|.|.|.|.|.|.	.|.|.|.|.|.|.|.|.|.|.|.|.|.	.|.|.|.|.|.|.|.|.|.|.|.|.|.	TTN-AS1(72):intron_variant,non_coding_transcript_variant(4)downstream_gene_variant(2)|TTN(17):3_prime_UTR_variant(1)intron_variant(7)	rs10497519	.	.	.	10497519	21355061	0.012	Microalbuminuria	European	Affymetrix & Illumina [~2.5 million] (imputed)	.	.	.	.	ENSG00000266413.2|ENSG00000266413.2	Adipose_Subcutaneous|Nerve_Tibial	Y	N	A
2	179105327	T	C	2	179970054	T	C	Y	downstream_gene_variant|downstream_gene_variant|3_prime_UTR_variant	ENST00000335289|ENST00000446758|ENST00000428443	SESTD1|SESTD1|SESTD1	ENSG00000187231|ENSG00000187231|ENSG00000187231	ENSP00000334183|ENSP00000410632|ENSP00000415332	.|.|CCDS33338.1	.|.|Q86VW0	4025|3995|.	.|.|.	.|.|ENST00000428443.7:c.*4572A>G	.|.|.	.|.|6980	.|.|.	.|.|.	.|.|18/18	-|-|-	.|.|YES	.|.|.	.|.|.	.|.|.	.|.|.	SESTD1(9):3_prime_UTR_variant(1)downstream_gene_variant(2)	rs2847	.	.	.	2847	22451204	0.02046	Parkinson's disease	.	Illumina [2.5 million] (imputed)	.	.	.	.	.	.	Y	N	C
2	179108946	A	T	2	179973673	A	T	Y	downstream_gene_variant|3_prime_UTR_variant|downstream_gene_variant	ENST00000446758|ENST00000428443|ENST00000335289	SESTD1|SESTD1|SESTD1	ENSG00000187231|ENSG00000187231|ENSG00000187231	ENSP00000410632|ENSP00000415332|ENSP00000334183	.|CCDS33338.1|.	.|Q86VW0|.	376|.|406	.|.|.	.|ENST00000428443.7:c.*953T>A|.	.|.|.	.|3361|.	.|.|.	.|.|.	.|18/18|.	-|-|-	.|YES|.	.|.|.	.|.|.	.|.|.	.|.|.	SESTD1(9):3_prime_UTR_variant(1)downstream_gene_variant(2)	rs17363183	.	.	.	17363183	22182935	0.01885	Bipolar disorder	Mixed	Affymetrix & Illumina [748555]	.	.	.	.	.	.	Y	N	A
2	202567442	T	C	2	203432165	T	C	Y	3_prime_UTR_variant|3_prime_UTR_variant	ENST00000374580|ENST00000374574	BMPR2|BMPR2	ENSG00000204217|ENSG00000204217	ENSP00000363708|ENSP00000363702	CCDS33361.1|.	Q13873|Q13873	.|.	.|.	ENST00000374580.8:c.*7496T>C|ENST00000374574.2:c.*7740T>C	.|.	11152|9374	.|.	.|.	13/13|12/12	+|+	YES|.	.|.	.|.	.|.	.|.	BMPR2(3):3_prime_UTR_variant(2)	rs144181329	.	.	.	.	.	.	.	.	.	rs144181329	3	Primary pulmonary hypertension	1	.	.	Y	N	T
2	224471089	T	C	2	225335806	T	C	Y	downstream_gene_variant|intron_variant,non_coding_transcript_variant|3_prime_UTR_variant|downstream_gene_variant|downstream_gene_variant|downstream_gene_variant|intron_variant,non_coding_transcript_variant|3_prime_UTR_variant|downstream_gene_variant|downstream_gene_variant	ENST00000454323|ENST00000622296|ENST00000264414|ENST00000451538|ENST00000409096|ENST00000617432|ENST00000620050|ENST00000344951|ENST00000409777|ENST00000497715	CUL3|RP11-92F20.1|CUL3|CUL3|CUL3|CUL3|RP11-92F20.1|CUL3|CUL3|CUL3	ENSG00000036257|ENSG00000274629|ENSG00000036257|ENSG00000036257|ENSG00000036257|ENSG00000036257|ENSG00000274629|ENSG00000036257|ENSG00000036257|ENSG00000036257	ENSP00000400558|.|ENSP00000264414|ENSP00000410575|ENSP00000387200|ENSP00000477851|.|ENSP00000343601|ENSP00000386525|.	.|.|CCDS2462.1|.|.|.|.|CCDS58751.1|.|.	.|.|Q13618|.|Q13618|.|.|Q13618|Q13618|.	2821|.|.|2944|2833|2845|.|.|2850|2813	.|.|.|.|.|.|.|.|.|.	.|ENST00000622296.1:n.54-1838T>C|ENST00000264414.8:c.*3156A>G|.|.|.|ENST00000620050.1:n.242-2892T>C|ENST00000344951.8:c.*3156A>G|.|.	.|.|.|.|.|.|.|.|.|.	.|.|5802|.|.|.|.|5653|.|.	.|.|.|.|.|.|.|.|.|.	.|.|.|.|.|.|.|.|.|.	.|1/2|16/16|.|.|.|1/1|15/15|.|.	-|+|-|-|-|-|+|-|-|-	.|YES|YES|.|.|.|.|.|.|.	.|.|.|.|.|.|.|.|.|.	.|.|.|.|.|.|.|.|.|.	.|.|.|.|.|.|.|.|.|.	.|.|.|.|.|.|.|.|.|.	CUL3(16):3_prime_UTR_variant(2)downstream_gene_variant(6)|RP11-92F20.1(2):intron_variant,non_coding_transcript_variant(2)	rs78383940	.	.	.	.	.	.	.	.	.	rs78383940	3	Pseudohypoaldosteronism, Type I, Dominant	1	.	.	Y	N	T
2	227686891	G	A	2	228551607	G	A	Y	intron_variant|3_prime_UTR_variant|3_prime_UTR_variant,NMD_transcript_variant	ENST00000409287|ENST00000258403|ENST00000425817	SLC19A3|SLC19A3|SLC19A3	ENSG00000135917|ENSG00000135917|ENSG00000135917	ENSP00000386298|ENSP00000258403|ENSP00000397393	.|CCDS2468.1|CCDS2468.1	.|Q9BZV2|Q9BZV2	.|.|.	.|.|.	ENST00000409287.5:c.260-722C>T|ENST00000258403.7:c.*506C>T|ENST00000425817.5:c.*506C>T	.|.|.	.|2069|2067	.|.|.	.|.|.	3/3|6/6|6/7	-|-|-	.|YES|.	.|.|.	.|.|.	.|.|.	.|.|.	SLC19A3(8):3_prime_UTR_variant,NMD_transcript_variant(1)3_prime_UTR_variant(1)intron_variant(1)	rs115182620	.	.	.	.	.	.	.	.	.	rs115182620	3	Thiamine Metabolism Dysfunction Syndrome	1	.	.	Y	N	G
3	10099500	C	T	3	10141184	C	T	Y	downstream_gene_variant|3_prime_UTR_variant|intron_variant|intron_variant,non_coding_transcript_variant|intron_variant,NMD_transcript_variant|intron_variant|intron_variant|downstream_gene_variant|intron_variant,non_coding_transcript_variant|upstream_gene_variant	ENST00000450660|ENST00000287647|ENST00000419585|ENST00000470028|ENST00000421731|ENST00000383807|ENST00000524279|ENST00000453223|ENST00000431315|ENST00000436517	FANCD2OS|FANCD2|FANCD2|FANCD2|FANCD2|FANCD2|FANCD2OS|FANCD2OS|FANCD2OS|FANCD2OS	ENSG00000163705|ENSG00000144554|ENSG00000144554|ENSG00000144554|ENSG00000144554|ENSG00000144554|ENSG00000163705|ENSG00000163705|ENSG00000163705|ENSG00000163705	ENSP00000429608|ENSP00000287647|ENSP00000398754|.|ENSP00000389936|ENSP00000373318|ENSP00000429663|ENSP00000429589|.|.	CCDS2596.1|CCDS2595.1|CCDS33696.1|.|.|CCDS33696.1|CCDS2596.1|.|.|.	Q96PS1|Q9BXW9|Q9BXW9|.|.|Q9BXW9|Q96PS1|.|.|.	4437|.|.|.|.|.|.|3403|.|4153	.|.|.|.|.|.|.|.|.|.	.|ENST00000287647.7:c.*550C>T|ENST00000419585.5:c.4281+685C>T|ENST00000470028.1:n.354+685C>T|ENST00000421731.5:c.*437+685C>T|ENST00000383807.5:c.4281+685C>T|ENST00000524279.1:c.*43+4698G>A|.|ENST00000431315.5:n.71-4610G>A|.	.|.|.|.|.|.|.|.|.|.	.|5059|.|.|.|.|.|.|.|.	.|.|.|.|.|.|.|.|.|.	.|.|.|.|.|.|.|.|.|.	.|43/43|43/43|4/4|26/26|43/43|2/2|.|1/3|.	-|+|+|+|+|+|-|-|-|-	YES|YES|.|.|.|.|.|.|.|.	.|.|.|.|.|.|.|.|.|.	.|.|.|.|.|.|.|.|.|.	.|.|.|.|.|.|.|.|.|.	.|.|.|.|.|.|.|.|.|.	FANCD2OS(6):intron_variant,non_coding_transcript_variant(1)upstream_gene_variant(1)downstream_gene_variant(2)intron_variant(1)|FANCD2(13):intron_variant,non_coding_transcript_variant(1)3_prime_UTR_variant(1)intron_variant(2)intron_variant,NMD_transcript_variant(1)	rs11716842	.	.	.	.	.	.	.	.	.	rs11716842	2	Fanconi anemia	1	ENSG00000163703.13|ENSG00000163703.13|ENSG00000163703.13|ENSG00000163703.13|ENSG00000163703.13|ENSG00000163703.13|ENSG00000163703.13|ENSG00000157017.11|ENSG00000240288.3|ENSG00000163703.13|ENSG00000163703.13|ENSG00000163703.13|ENSG00000163703.13|ENSG00000163703.13	Adipose_Subcutaneous|Adipose_Visceral_Omentum|Artery_Aorta|Artery_Coronary|Artery_Tibial|Breast_Mammary_Tissue|Cells_Transformed_fibroblasts|Cells_Transformed_fibroblasts|Colon_Sigmoid|Esophagus_Mucosa|Esophagus_Muscularis|Lung|Nerve_Tibial|Skin_Sun_Exposed_Lower_leg	N	Y	C
3	12583264	T	C	3	12624763	T	C	Y	downstream_gene_variant|3_prime_UTR_variant|downstream_gene_variant|downstream_gene_variant|downstream_gene_variant|downstream_gene_variant|downstream_gene_variant|downstream_gene_variant|downstream_gene_variant|downstream_gene_variant|downstream_gene_variant	ENST00000465826|ENST00000170447|ENST00000494557|ENST00000442415|ENST00000471449|ENST00000423275|ENST00000411987|ENST00000251849|ENST00000475353|ENST00000432427|ENST00000448482	RAF1|MKRN2|RAF1|RAF1|RAF1|RAF1|MKRN2|RAF1|RAF1|RAF1|MKRN2	ENSG00000132155|ENSG00000075975|ENSG00000132155|ENSG00000132155|ENSG00000132155|ENSG00000132155|ENSG00000075975|ENSG00000132155|ENSG00000132155|ENSG00000132155|ENSG00000075975	.|ENSP00000170447|.|ENSP00000401888|.|ENSP00000401088|ENSP00000396340|ENSP00000251849|.|ENSP00000398591|ENSP00000397983	.|CCDS33702.1|.|.|.|.|CCDS63545.1|CCDS2612.1|.|.|.	.|Q9H000|.|P04049|.|.|Q9H000|P04049|.|.|.	3583|.|4715|534|1082|1069|761|337|4313|1003|638	.|.|.|.|.|.|.|.|.|.|.	.|ENST00000170447.11:c.*1011T>C|.|.|.|.|.|.|.|.|.	.|.|.|.|.|.|.|.|.|.|.	.|2399|.|.|.|.|.|.|.|.|.	.|.|.|.|.|.|.|.|.|.|.	.|.|.|.|.|.|.|.|.|.|.	.|8/8|.|.|.|.|.|.|.|.|.	-|+|-|-|-|-|+|-|-|-|+	.|YES|.|.|.|.|.|YES|.|.|.	.|.|.|.|.|.|.|.|.|.|.	.|.|.|.|.|.|.|.|.|.|.	.|.|.|.|.|.|.|.|.|.|.	.|.|.|.|.|.|.|.|.|.|.	MKRN2(3):3_prime_UTR_variant(1)downstream_gene_variant(2)|RAF1(12):downstream_gene_variant(8)	rs7956	.	.	.	7956	23455636	0.03984	Advanced age-related macular degeneration (geographic atrophy)	.	Illumina & Affymetrix [2,442,884] (imputed)	.	.	.	.	ENSG00000075975.11|ENSG00000075975.11|ENSG00000075975.11|ENSG00000075975.11|ENSG00000132155.7|ENSG00000075975.11|ENSG00000075975.11|ENSG00000075975.11|ENSG00000075975.11|ENSG00000075975.11|ENSG00000075975.11	Adipose_Subcutaneous|Adipose_Visceral_Omentum|Artery_Aorta|Artery_Tibial|Cells_Transformed_fibroblasts|Esophagus_Muscularis|Heart_Left_Ventricle|Lung|Muscle_Skeletal|Skin_Sun_Exposed_Lower_leg|Thyroid	Y	N	C
3	14448186	A	G	3	14489694	A	G	Y	intron_variant|intron_variant,NMD_transcript_variant|downstream_gene_variant|intron_variant|intron_variant,NMD_transcript_variant|downstream_gene_variant|3_prime_UTR_variant|intron_variant,NMD_transcript_variant|intron_variant,non_coding_transcript_variant	ENST00000613060|ENST00000618278|ENST00000613930|ENST00000622186|ENST00000622176|ENST00000452775|ENST00000621751|ENST00000610642|ENST00000615188	SLC6A6|SLC6A6|SLC6A6|SLC6A6|SLC6A6|SLC6A6|SLC6A6|SLC6A6|SLC6A6	ENSG00000131389|ENSG00000131389|ENSG00000131389|ENSG00000131389|ENSG00000131389|ENSG00000131389|ENSG00000131389|ENSG00000131389|ENSG00000131389	ENSP00000481625|ENSP00000481946|.|ENSP00000480890|ENSP00000482220|ENSP00000402059|ENSP00000482560|ENSP00000482391|.	CCDS77704.1|.|.|CCDS33705.1|.|.|CCDS46765.1|.|.	.|.|.|P31641|.|.|P31641|.|.	.|.|3844|.|.|2370|.|.|.	.|.|.|.|.|.|.|.|.	ENST00000613060.4:c.902+370A>G|ENST00000618278.4:c.902+370A>G|.|ENST00000622186.4:c.599+370A>G|ENST00000622176.4:c.*636+370A>G|.|ENST00000621751.4:c.*366A>G|ENST00000610642.4:c.*507+370A>G|ENST00000615188.1:n.612+370A>G	.|.|.|.|.|.|.|.|.	.|.|.|.|.|.|1250|.|.	.|.|.|.|.|.|.|.|.	.|.|.|.|.|.|.|.|.	5/14|5/13|.|5/14|6/6|.|5/5|5/10|4/4	+|+|+|+|+|+|+|+|+	YES|.|.|.|.|.|.|.|.	.|.|.|.|.|.|.|.|.	.|.|.|.|.|.|.|.|.	.|.|.|.|.|.|.|.|.	.|.|.|.|.|.|.|.|.	SLC6A6(11):intron_variant,non_coding_transcript_variant(1)3_prime_UTR_variant(1)downstream_gene_variant(2)intron_variant(2)intron_variant,NMD_transcript_variant(3)	rs6765627	.	.	.	6765627	22484627	0.02999	Obesity with early age of onset (age >2)	.	Affymetrix & Illumina [2.7 million] (imputed)	.	.	.	.	ENSG00000131389.12	Brain_Cerebellum	Y	N	A
3	15441199	A	G	3	15482706	A	G	Y	intron_variant,non_coding_transcript_variant|upstream_gene_variant|downstream_gene_variant|intron_variant,non_coding_transcript_variant|3_prime_UTR_variant|intron_variant,non_coding_transcript_variant|intron_variant,non_coding_transcript_variant|upstream_gene_variant|intron_variant,non_coding_transcript_variant|upstream_gene_variant|intron_variant,non_coding_transcript_variant|intron_variant,non_…	ENST00000593876|ENST00000598878|ENST00000449565|ENST00000609310|ENST00000396842|ENST00000599742|ENST00000629729|ENST00000595975|ENST00000617675|ENST00000494875|ENST00000608780|ENST00000594820|ENST00000610011|ENST00000626521|ENST00000595627|ENST00000597949	EAF1-AS1|METTL6|EAF1|EAF1-AS1|EAF1|EAF1-AS1|EAF1-AS1|EAF1-AS1|EAF1|EAF1-AS1|EAF1-AS1|EAF1-AS1|EAF1-AS1|EAF1-AS1|EAF1-AS1|EAF1-AS1	ENSG00000249786|ENSG00000206562|ENSG00000144597|ENSG00000249786|ENSG00000144597|ENSG00000249786|ENSG00000249786|ENSG00000249786|ENSG00000144597|ENSG00000249786|ENSG00000249786|ENSG00000249786|ENSG00000249786|ENSG00000249786|ENSG00000249786|ENSG00000249786	.|ENSP00000471485|ENSP00000399636|.|ENSP00000380054|.|.|.|.|.|.|.|.|.|.|.	.|.|.|.|CCDS2626.1|.|.|.|.|.|.|.|.|.|.|.	.|.|.|.|Q96JC9|.|.|.|.|.|.|.|.|.|.|.	.|633|1859|.|.|.|.|605|.|633|.|.|313|3337|639|633	.|.|.|.|.|.|.|.|.|.|.|.|.|.|.|.	ENST00000593876.5:n.588+290T>C|.|.|ENST00000609310.3:n.1028+290T>C|ENST00000396842.6:c.*2044A>G|ENST00000599742.1:n.472-1009T>C|ENST00000629729.2:n.619+290T>C|.|ENST00000617675.1:n.94+405A>G|.|ENST00000608780.1:n.808+290T>C|ENST00000594820.5:n.217+290T>C|.|.|.|.	.|.|.|.|.|.|.|.|.|.|.|.|.|.|.|.	.|.|.|.|3276|.|.|.|.|.|.|.|.|.|.|.	.|.|.|.|.|.|.|.|.|.|.|.|.|.|.|.	.|.|.|.|.|.|.|.|.|.|.|.|.|.|.|.	2/2|.|.|4/4|6/6|1/1|5/5|.|1/1|.|2/2|2/2|.|.|.|.	-|-|+|-|+|-|-|-|+|-|-|-|-|-|-|-	.|.|.|YES|YES|.|.|.|.|.|.|.|.|.|.|.	.|.|.|.|.|.|.|.|.|.|.|.|.|.|.|.	.|.|.|.|.|.|.|.|.|.|.|.|.|.|.|.	.|.|.|.|.|.|.|.|.|.|.|.|.|.|.|.	.|.|.|.|.|.|.|.|.|.|.|.|.|.|.|.	EAF1(3):intron_variant,non_coding_transcript_variant(1)3_prime_UTR_variant(1)downstream_gene_variant(1)|EAF1-AS1(13):intron_variant,non_coding_transcript_variant(6)upstream_gene_variant(4)downstream_gene_variant(2)|METTL6(10):upstream_gene_variant(1)	rs9846247	.	.	.	9846247	22484627	0.01999	Obesity with early age of onset (age >2)	.	Affymetrix & Illumina [2.7 million] (imputed)	.	.	.	.	.	.	Y	N	G
3	16316471	T	A	3	16357978	T	A	Y	downstream_gene_variant|intron_variant|intron_variant|3_prime_UTR_variant|downstream_gene_variant|intron_variant,NMD_transcript_variant|3_prime_UTR_variant|intron_variant	ENST00000483671|ENST00000605932|ENST00000435829|ENST00000432519|ENST00000607464|ENST00000607320|ENST00000334133|ENST00000606098	RFTN1|OXNAD1|OXNAD1|RFTN1|RP11-415F23.2|RFTN1|RFTN1|OXNAD1	ENSG00000131378|ENSG00000154814|ENSG00000154814|ENSG00000131378|ENSG00000271964|ENSG00000131378|ENSG00000131378|ENSG00000154814	.|ENSP00000475547|ENSP00000389872|ENSP00000403926|.|ENSP00000475367|ENSP00000334153|ENSP00000476239	.|CCDS2630.1|.|.|.|.|CCDS33712.1|.	.|Q96HP4|.|.|.|.|Q14699|.	59|.|.|.|1484|.|.|.	.|.|.|.|.|.|.|.	.|ENST00000605932.5:c.*30+12879T>A|ENST00000435829.6:c.*30+12879T>A|ENST00000432519.5:c.*357A>T|.|ENST00000607320.5:c.236-585A>T|ENST00000334133.8:c.*357A>T|ENST00000606098.1:c.*30+12879T>A	.|.|.|.|.|.|.|.	.|.|.|2069|.|.|2367|.	.|.|.|.|.|.|.|.	.|.|.|.|.|.|.|.	.|9/9|9/9|9/9|.|3/4|10/10|9/9	-|+|+|-|+|-|-|+	.|.|.|.|YES|.|YES|.	.|.|.|.|.|.|.|.	.|.|.|.|.|.|.|.	.|.|.|.|.|.|.|.	.|.|.|.|.|.|.|.	OXNAD1(9):intron_variant(3)|RFTN1(12):3_prime_UTR_variant(2)downstream_gene_variant(1)intron_variant,NMD_transcript_variant(1)|RP11-415F23.2(1):downstream_gene_variant(1)	rs842424	.	.	.	842424	23562823	0.0264	Diabetic retinopathy in Type 2 diabetes mellitus	.	Illumina [~2,166,765] (imputed)	.	.	.	.	ENSG00000271964.1|ENSG00000154813.5|ENSG00000271964.1|ENSG00000154813.5|ENSG00000154813.5|ENSG00000271964.1|ENSG00000271964.1|ENSG00000154814.9|ENSG00000272498.1|ENSG00000154813.5	Brain_Cerebellum|Cells_Transformed_fibroblasts|Colon_Transverse|Muscle_Skeletal|Nerve_Tibial|Nerve_Tibial|Pituitary|Skin_Sun_Exposed_Lower_leg|Skin_Sun_Exposed_Lower_leg|Thyroid	Y	N	T
3	24121530	T	C	3	24163021	T	C	Y	downstream_gene_variant|3_prime_UTR_variant|downstream_gene_variant|3_prime_UTR_variant	ENST00000280696|ENST00000356447|ENST00000416420|ENST00000396671	THRB|THRB|THRB|THRB	ENSG00000151090|ENSG00000151090|ENSG00000151090|ENSG00000151090	ENSP00000280696|ENSP00000348827|ENSP00000414444|ENSP00000379904	.|CCDS2641.1|CCDS2641.1|CCDS2641.1	P10828|P10828|P10828|P10828	1308|.|678|.	.|.|.|.	.|ENST00000356447.8:c.*1354A>G|.|ENST00000396671.6:c.*1354A>G	.|.|.|.	.|3025|.|3136	.|.|.|.	.|.|.|.	.|10/10|.|11/11	-|-|-|-	.|.|.|YES	.|.|.|.	.|.|.|.	.|.|.|.	.|.|.|.	THRB(12):3_prime_UTR_variant(2)downstream_gene_variant(2)	rs844107	.	.	.	844107	22451204	0.03676	Parkinson's disease	.	Illumina [2.5 million] (imputed)	rs844107	2	Thyroid Hormone Resistance	1	.	.	Y	N	C
3	24122416	C	T	3	24163907	C	T	Y	downstream_gene_variant|3_prime_UTR_variant|3_prime_UTR_variant|3_prime_UTR_variant	ENST00000280696|ENST00000356447|ENST00000396671|ENST00000416420	THRB|THRB|THRB|THRB	ENSG00000151090|ENSG00000151090|ENSG00000151090|ENSG00000151090	ENSP00000280696|ENSP00000348827|ENSP00000379904|ENSP00000414444	.|CCDS2641.1|CCDS2641.1|CCDS2641.1	P10828|P10828|P10828|P10828	422|.|.|.	.|.|.|.	.|ENST00000356447.8:c.*468G>A|ENST00000396671.6:c.*468G>A|ENST00000416420.5:c.*468G>A	.|.|.|.	.|2139|2250|2363	.|.|.|.	.|.|.|.	.|10/10|11/11|12/12	-|-|-|-	.|.|YES|.	.|.|.|.	.|.|.|.	.|.|.|.	.|.|.|.	THRB(12):3_prime_UTR_variant(3)downstream_gene_variant(1)	rs190078914	.	.	.	.	.	.	.	.	.	rs190078914	3	Thyroid Hormone Resistance	1	.	.	Y	N	C
3	30693120	G	A	3	30734612	G	A	Y	3_prime_UTR_variant|upstream_gene_variant|3_prime_UTR_variant	ENST00000295754|ENST00000561507|ENST00000359013	TGFBR2|RP11-1024P17.1|TGFBR2	ENSG00000163513|ENSG00000261468|ENSG00000163513	ENSP00000295754|.|ENSP00000351905	CCDS2648.1|.|CCDS33727.1	P37173|.|P37173	.|4541|.	.|.|.	ENST00000295754.9:c.*1521G>A|.|ENST00000359013.4:c.*1521G>A	.|.|.	3607|.|3583	.|.|.	.|.|.	7/7|.|8/8	+|+|+	.|YES|YES	.|.|.	.|.|.	.|.|.	.|.|.	RP11-1024P17.1(1):upstream_gene_variant(1)|TGFBR2(2):3_prime_UTR_variant(2)	rs11466533	.	.	.	.	.	.	.	.	.	rs11466533	2|2|2	Marfan syndrome|Thoracic aortic aneurysm and aortic dissection|Loeys-Dietz syndrome	1|1|1	.	.	Y	N	G
3	31661972	T	C	3	31703464	T	C	Y	downstream_gene_variant|3_prime_UTR_variant|3_prime_UTR_variant|3_prime_UTR_variant	ENST00000469557|ENST00000438237|ENST00000429492|ENST00000396556	OSBPL10|OSBPL10|OSBPL10|OSBPL10	ENSG00000144645|ENSG00000144645|ENSG00000144645|ENSG00000144645	.|ENSP00000406124|ENSP00000416078|ENSP00000379804	.|CCDS54559.1|.|CCDS2651.1	.|Q9BXB5|.|Q9BXB5	102|.|.|.	.|.|.|.	.|ENST00000438237.6:c.*100A>G|ENST00000429492.6:c.*2047A>G|ENST00000396556.6:c.*100A>G	.|.|.|.	.|2324|3663|2518	.|.|.|.	.|.|.|.	.|11/11|8/8|12/12	-|-|-|-	.|.|.|YES	.|.|.|.	.|.|.|.	.|.|.|.	.|.|.|.	OSBPL10(18):3_prime_UTR_variant(3)downstream_gene_variant(1)	rs11058	.	.	.	11058	22484627	0.03503	Obesity with early age of onset (age >2)	.	Affymetrix & Illumina [2.7 million] (imputed)	.	.	.	.	.	.	Y	N	T
3	33143915	G	A	3	33185407	G	A	Y	3_prime_UTR_variant|downstream_gene_variant|downstream_gene_variant	ENST00000320954|ENST00000607832|ENST00000449224	CRTAP|RP11-627J17.1|CRTAP	ENSG00000170275|ENSG00000272149|ENSG00000170275	ENSP00000323696|.|ENSP00000409997	CCDS2657.1|.|.	O75718|.|.	.|189|757	.|.|.	ENST00000320954.10:c.*1467G>A|.|.	.|.|.	2772|.|.	.|.|.	.|.|.	7/7|.|.	+|-|+	YES|YES|.	.|.|.	.|.|.	.|.|.	.|.|.	CRTAP(3):3_prime_UTR_variant(1)downstream_gene_variant(1)|RP11-627J17.1(1):downstream_gene_variant(1)	rs4678475	.	.	.	.	.	.	.	.	.	rs4678475	2	Osteogenesis Imperfecta, Recessive	1	ENSG00000170275.10|ENSG00000170275.10|ENSG00000170275.10|ENSG00000170275.10|ENSG00000170275.10|ENSG00000170275.10|ENSG00000170275.10	Adipose_Subcutaneous|Artery_Tibial|Colon_Sigmoid|Lung|Nerve_Tibial|Pancreas|Thyroid	N	Y	G
3	33145349	G	C	3	33186841	G	C	Y	downstream_gene_variant|downstream_gene_variant|intron_variant,non_coding_transcript_variant|3_prime_UTR_variant	ENST00000449224|ENST00000309558|ENST00000607832|ENST00000320954	CRTAP|SUSD5|RP11-627J17.1|CRTAP	ENSG00000170275|ENSG00000173705|ENSG00000272149|ENSG00000170275	ENSP00000409997|ENSP00000308727|.|ENSP00000323696	.|CCDS46787.1|.|CCDS2657.1	.|O60279|.|O75718	2191|4693|.|.	.|.|.|.	.|.|ENST00000607832.1:n.167-1107C>G|ENST00000320954.10:c.*2901G>C	.|.|.|.	.|.|.|4206	.|.|.|.	.|.|.|.	.|.|1/1|7/7	+|-|-|+	.|YES|YES|YES	.|.|.|.	.|.|.|.	.|.|.|.	.|.|.|.	CRTAP(3):3_prime_UTR_variant(1)downstream_gene_variant(1)|RP11-627J17.1(1):intron_variant,non_coding_transcript_variant(1)|SUSD5(2):downstream_gene_variant(1)	rs72857502	.	.	.	.	.	.	.	.	.	rs72857502	3	Osteogenesis Imperfecta, Recessive	1	.	.	Y	N	G
3	33146241	C	T	3	33187733	C	T	Y	downstream_gene_variant|downstream_gene_variant|intron_variant,non_coding_transcript_variant|3_prime_UTR_variant	ENST00000449224|ENST00000309558|ENST00000607832|ENST00000320954	CRTAP|SUSD5|RP11-627J17.1|CRTAP	ENSG00000170275|ENSG00000173705|ENSG00000272149|ENSG00000170275	ENSP00000409997|ENSP00000308727|.|ENSP00000323696	.|CCDS46787.1|.|CCDS2657.1	.|O60279|.|O75718	3083|3801|.|.	.|.|.|.	.|.|ENST00000607832.1:n.166+1315G>A|ENST00000320954.10:c.*3793C>T	.|.|.|.	.|.|.|5098	.|.|.|.	.|.|.|.	.|.|1/1|7/7	+|-|-|+	.|YES|YES|YES	.|.|.|.	.|.|.|.	.|.|.|.	.|.|.|.	CRTAP(3):3_prime_UTR_variant(1)downstream_gene_variant(1)|RP11-627J17.1(1):intron_variant,non_coding_transcript_variant(1)|SUSD5(2):downstream_gene_variant(1)	rs72859105	.	.	.	.	.	.	.	.	.	rs72859105	3	Osteogenesis Imperfecta, Recessive	1	.	.	Y	N	C
3	33146397	C	T	3	33187889	C	T	Y	intron_variant,non_coding_transcript_variant|3_prime_UTR_variant|downstream_gene_variant|downstream_gene_variant	ENST00000607832|ENST00000320954|ENST00000309558|ENST00000449224	RP11-627J17.1|CRTAP|SUSD5|CRTAP	ENSG00000272149|ENSG00000170275|ENSG00000173705|ENSG00000170275	.|ENSP00000323696|ENSP00000308727|ENSP00000409997	.|CCDS2657.1|CCDS46787.1|.	.|O75718|O60279|.	.|.|3645|3239	.|.|.|.	ENST00000607832.1:n.166+1159G>A|ENST00000320954.10:c.*3949C>T|.|.	.|.|.|.	.|5254|.|.	.|.|.|.	.|.|.|.	1/1|7/7|.|.	-|+|-|+	YES|YES|YES|.	.|.|.|.	.|.|.|.	.|.|.|.	.|.|.|.	CRTAP(3):3_prime_UTR_variant(1)downstream_gene_variant(1)|RP11-627J17.1(1):intron_variant,non_coding_transcript_variant(1)|SUSD5(2):downstream_gene_variant(1)	rs72859106	.	.	.	.	.	.	.	.	.	rs72859106	3	Osteogenesis Imperfecta, Recessive	1	.	.	Y	N	C
3	38483833	G	C	3	38525324	G	C	Y	downstream_gene_variant|downstream_gene_variant|3_prime_UTR_variant	ENST00000461232|ENST00000465020|ENST00000352511	ACVR2B|ACVR2B|ACVR2B	ENSG00000114739|ENSG00000114739|ENSG00000114739	.|.|ENSP00000340361	.|.|CCDS2679.1	.|.|Q13705	459|460|.	.|.|.	.|.|ENST00000352511.4:c.*501G>C	.|.|.	.|.|2512	.|.|.	.|.|.	.|.|11/11	+|+|+	.|.|YES	.|.|.	.|.|.	.|.|.	.|.|.	ACVR2B(3):3_prime_UTR_variant(1)downstream_gene_variant(2)	rs61085191	.	.	.	.	.	.	.	.	.	rs61085191	3	Heterotaxy syndrome	1	ENSG00000157036.8|ENSG00000157036.8|ENSG00000229589.1	Cells_Transformed_fibroblasts|Muscle_Skeletal|Skin_Sun_Exposed_Lower_leg	Y	Y	G
3	38491020	G	A	3	38532511	G	A	Y	3_prime_UTR_variant	ENST00000352511	ACVR2B	ENSG00000114739	ENSP00000340361	CCDS2679.1	Q13705	.	.	ENST00000352511.4:c.*7688G>A	.	9699	.	.	2020-11-11	+	YES	.	.	.	.	ACVR2B(3):3_prime_UTR_variant(1)	rs1058945	.	.	.	1058945	22479202	0.0177263	Adiponectin levels	.	Affymetrix & Illumina [NR] (imputed)	rs1058945	2	Heterotaxy syndrome	1	ENSG00000157036.8|ENSG00000093217.5|ENSG00000157036.8|ENSG00000157036.8|ENSG00000157036.8|ENSG00000157036.8	Breast_Mammary_Tissue|Colon_Transverse|Pancreas|Stomach|Testis|Thyroid	Y	N	G
3	43366710	G	T	3	43408202	G	T	Y	3_prime_UTR_variant|3_prime_UTR_variant|upstream_gene_variant|3_prime_UTR_variant|3_prime_UTR_variant|3_prime_UTR_variant|downstream_gene_variant|intron_variant,non_coding_transcript_variant	ENST00000414522|ENST00000292246|ENST00000466658|ENST00000451430|ENST00000396091|ENST00000350459|ENST00000448045|ENST00000468628	ANO10|ANO10|ANO10|ANO10|ANO10|ANO10|ANO10|SNRK	ENSG00000160746|ENSG00000160746|ENSG00000160746|ENSG00000160746|ENSG00000160746|ENSG00000160746|ENSG00000160746|ENSG00000163788	ENSP00000396990|ENSP00000292246|.|ENSP00000394119|ENSP00000379398|ENSP00000327767|ENSP00000412997|.	CCDS56250.1|CCDS2710.2|.|CCDS56247.1|CCDS56248.1|CCDS56249.1|.|.	Q9NW15|Q9NW15|.|Q9NW15|Q9NW15|Q9NW15|.|.	.|.|502|.|.|.|179|.	.|.|.|.|.|.|.|.	ENST00000414522.6:c.*298C>A|ENST00000292246.7:c.*196C>A|.|ENST00000451430.6:c.*196C>A|ENST00000396091.7:c.*196C>A|ENST00000350459.8:c.*196C>A|.|ENST00000468628.2:n.230+4842G>T	.|.|.|.|.|.|.|.	2296|2350|.|1952|2068|1677|.|.	.|.|.|.|.|.|.|.	.|.|.|.|.|.|.|.	13/13|13/13|.|11/11|12/12|12/12|.|2/2	-|-|-|-|-|-|-|+	.|YES|.|.|.|.|.|.	.|.|.|.|.|.|.|.	.|.|.|.|.|.|.|.	.|.|.|.|.|.|.|.	.|.|.|.|.|.|.|.	SNRK(8):intron_variant,non_coding_transcript_variant(1)|ANO10(17):upstream_gene_variant(1)3_prime_UTR_variant(5)downstream_gene_variant(1)	rs73831274	.	.	.	.	.	.	.	.	.	rs73831274	3	Spinocerebellar Ataxia, Recessive	1	.	.	Y	N	G
3	50591500	C	T	3	50628931	C	T	Y	3_prime_UTR_variant	ENST00000434410	HEMK1	ENSG00000114735	ENSP00000404843	CCDS2830.1	Q9Y5R4	.	.	ENST00000434410.5:c.*11083C>T	.	12396	.	.	2020-11-11	+	YES	.	.	.	.	HEMK1(7):3_prime_UTR_variant(1)	rs441516	.	.	.	441516	23722424	0.003453	College completion	.	Illumina, Affymterix, Perlegen [Up to 2,309,290] (imputed)	.	.	.	.	ENSG00000114395.6|ENSG00000273356.1|ENSG00000114735.5|ENSG00000114735.5|ENSG00000114735.5|ENSG00000114735.5|ENSG00000114735.5|ENSG00000114735.5|ENSG00000114735.5|ENSG00000114735.5|ENSG00000088543.10|ENSG00000114735.5|ENSG00000114378.12|ENSG00000114735.5|ENSG00000088543.10|ENSG00000004534.10|ENSG00000232352.1|ENSG00000114735.5|ENSG00000088538.12|ENSG00000114395.6|ENSG00000273356.1|ENSG00000088538.…	Adipose_Visceral_Omentum|Artery_Aorta|Artery_Tibial|Brain_Anterior_cingulate_cortex_BA24|Brain_Caudate_basal_ganglia|Brain_Nucleus_accumbens_basal_ganglia|Cells_Transformed_fibroblasts|Esophagus_Muscularis|Heart_Atrial_Appendage|Heart_Left_Ventricle|Heart_Left_Ventricle|Lung|Muscle_Skeletal|Muscle_Skeletal|Muscle_Skeletal|Nerve_Tibial|Nerve_Tibial|Nerve_Tibial|Skin_Not_Sun_Exposed_Suprapubic|Skin…	Y	N	c
3	53089063	A	T	3	53123079	A	T	Y	3_prime_UTR_variant|intron_variant,NMD_transcript_variant|intron_variant,NMD_transcript_variant|downstream_gene_variant|intron_variant,NMD_transcript_variant	ENST00000296292|ENST00000607283|ENST00000607203|ENST00000394738|ENST00000607495	RFT1|RP11-894J14.5|RP11-894J14.5|RFT1|RP11-894J14.5	ENSG00000163933|ENSG00000272305|ENSG00000272305|ENSG00000163933|ENSG00000272305	ENSP00000296292|ENSP00000475819|ENSP00000475866|ENSP00000378223|ENSP00000475958	CCDS2869.1|.|.|.|.	Q96AA3|.|.|.|.	.|.|.|2602|.	.|.|.|.|.	ENST00000296292.7:c.*2840T>A|ENST00000607283.5:c.323+3306T>A|ENST00000607203.1:c.74-3211T>A|.|ENST00000607495.5:c.73+10318T>A	.|.|.|.|.	4528|.|.|.|.	.|.|.|.|.	.|.|.|.|.	13/13|2/4|1/4|.|1/5	-|-|-|-|-	YES|YES|.|.|.	.|.|.|.|.	.|.|.|.|.	.|.|.|.|.	.|.|.|.|.	RP11-894J14.5(3):intron_variant,NMD_transcript_variant(3)|RFT1(4):3_prime_UTR_variant(1)downstream_gene_variant(1)	rs9875573	.	.	.	.	.	.	.	.	.	rs9875573	3	Congenital disorder of glycosylation	1	ENSG00000163933.5|ENSG00000163933.5|ENSG00000055955.11|ENSG00000163933.5|ENSG00000163933.5|ENSG00000163933.5|ENSG00000114854.3|ENSG00000163933.5|ENSG00000163933.5|ENSG00000163933.5|ENSG00000163933.5|ENSG00000242142.1|ENSG00000163933.5|ENSG00000239799.1|ENSG00000055955.11|ENSG00000213533.7|ENSG00000055955.11|ENSG00000242142.1|ENSG00000163933.5|ENSG00000242142.1	Artery_Aorta|Artery_Tibial|Brain_Cerebellar_Hemisphere|Cells_EBV-transformed_lymphocytes|Cells_Transformed_fibroblasts|Esophagus_Mucosa|Heart_Left_Ventricle|Muscle_Skeletal|Nerve_Tibial|Pancreas|Prostate|Stomach|Stomach|Testis|Testis|Testis|Thyroid|Thyroid|Thyroid|Whole_Blood	N	Y	A
3	64096279	T	C	3	64081955	T	C	Y	upstream_gene_variant|3_prime_UTR_variant|upstream_gene_variant|intron_variant,non_coding_transcript_variant|downstream_gene_variant	ENST00000460946|ENST00000295902|ENST00000476308|ENST00000482609|ENST00000564377	PRICKLE2-AS1|PRICKLE2|PRICKLE2-AS1|PRICKLE2-AS1|PRICKLE2	ENSG00000241572|ENSG00000163637|ENSG00000241572|ENSG00000241111|ENSG00000163637	.|ENSP00000295902|.|.|ENSP00000455004	.|CCDS2902.1|.|.|.	.|Q7Z3G6|.|.|.	3499|.|2994|.|1243	.|.|.|.|.	.|ENST00000295902.10:c.*2772A>G|.|ENST00000482609.1:n.297-644T>C|.	.|.|.|.|.	.|5893|.|.|.	.|.|.|.|.	.|.|.|.|.	.|8/8|.|2/2|.	+|-|+|+|-	.|YES|YES|YES|.	.|.|.|.|.	.|.|.|.|.	.|.|.|.|.	.|.|.|.|.	PRICKLE2(4):3_prime_UTR_variant(1)downstream_gene_variant(1)|PRICKLE2-AS1(3):intron_variant,non_coding_transcript_variant(1)upstream_gene_variant(2)	rs27383	.	.	.	27383	23562823	0.017	Diabetic retinopathy in Type 2 diabetes mellitus	.	Illumina [~2,166,765] (imputed)	rs27383	2	Progressive myoclonic epilepsy	1	.	.	Y	N	C
3	71677108	T	C	3	71726259	T	C	Y	downstream_gene_variant|3_prime_UTR_variant|downstream_gene_variant	ENST00000389826|ENST00000425534|ENST00000448225	EIF4E3|EIF4E3|EIF4E3	ENSG00000163412|ENSG00000163412|ENSG00000163412	ENSP00000374476|ENSP00000393324|ENSP00000410350	CCDS33786.1|CCDS46867.1|CCDS33786.1	Q8N5X7|Q8N5X7|Q8N5X7	2183|.|2181	.|.|.	.|ENST00000425534.7:c.*7574A>G|.	.|.|.	.|8257|.	.|.|.	.|.|.	.|7/7|.	-|-|-	.|YES|.	.|.|.	.|.|.	.|.|.	.|.|.	EIF4E3(10):3_prime_UTR_variant(1)downstream_gene_variant(2)	rs704292	.	.	.	704292	22451204	0.03487	Parkinson's disease	.	Illumina [2.5 million] (imputed)	.	.	.	.	.	.	Y	N	T
3	108044193	G	A	3	107763040	G	A	Y	non_coding_transcript_exon_variant,non_coding_transcript_variant|downstream_gene_variant|3_prime_UTR_variant|downstream_gene_variant|downstream_gene_variant	ENST00000471694|ENST00000361309|ENST00000355354|ENST00000517766|ENST00000398258	CD47|CD47|CD47|CD47|CD47	ENSG00000196776|ENSG00000196776|ENSG00000196776|ENSG00000196776|ENSG00000196776	.|ENSP00000355361|ENSP00000347512|ENSP00000430843|ENSP00000381309	.|CCDS43126.1|CCDS43125.1|.|.	.|Q08722|Q08722|.|.	.|2888|.|2886|2886	.|.|.|.|.	ENST00000471694.1:n.5901C>T|.|ENST00000355354.11:c.*3091C>T|.|.	.|.|.|.|.	5901|.|4126|.|.	.|.|.|.|.	.|.|.|.|.	2/2|.|9/9|.|.	-|-|-|-|-	.|YES|.|.|.	.|.|.|.|.	.|.|.|.|.	.|.|.|.|.	.|.|.|.|.	CD47(5):non_coding_transcript_exon_variant,non_coding_transcript_variant(1)3_prime_UTR_variant(1)downstream_gene_variant(3)	rs2271054	.	.	.	2271054	20935629	0.017	Waist hip ratio	European	Affymetrix, Illumina & Perlegen [up to 2850269] (imputed)	.	.	.	.	.	.	Y	N	G
3	111650202	C	T	3	111369049	C	T	Y	intron_variant,NMD_transcript_variant|3_prime_UTR_variant|3_prime_UTR_variant	ENST00000494798|ENST00000352690|ENST00000283285	CD96|CD96|CD96	ENSG00000153283|ENSG00000153283|ENSG00000153283	ENSP00000417152|ENSP00000342040|ENSP00000283285	.|CCDS2958.1|CCDS2959.1	.|P40200|P40200	.|.|.	.|.|.	ENST00000494798.1:c.*52+344C>T|ENST00000352690.8:c.*396C>T|ENST00000283285.9:c.*396C>T	.|.|.	.|2346|2285	.|.|.	.|.|.	14/14|14/14|15/15	+|+|+	.|.|YES	.|.|.	.|.|.	.|.|.	.|.|.	CD96(7):3_prime_UTR_variant(2)intron_variant,NMD_transcript_variant(1)	rs543716163	.	.	.	.	.	.	.	.	.	rs543716163	3	C syndrome	1	.	.	Y	N	C
3	121629080	T	A	3	121347927	T	A	Y	downstream_gene_variant|downstream_gene_variant|downstream_gene_variant|downstream_gene_variant|3_prime_UTR_variant	ENST00000473883|ENST00000428394|ENST00000495491|ENST00000314583|ENST00000338040	HCLS1|HCLS1|HCLS1|HCLS1|FBXO40	ENSG00000180353|ENSG00000180353|ENSG00000180353|ENSG00000180353|ENSG00000163833	.|ENSP00000387645|ENSP00000418299|ENSP00000320176|ENSP00000337510	.|CCDS77800.1|.|CCDS3003.1|CCDS33835.1	.|.|P14317|P14317|Q9UH90	2320|2635|3326|2319|.	.|.|.|.|.	.|.|.|.|ENST00000338040.5:c.*2170T>A	.|.|.|.|.	.|.|.|.|4714	.|.|.|.|.	.|.|.|.|.	.|.|.|.|4/4	-|-|-|-|+	.|.|.|YES|YES	.|.|.|.|.	.|.|.|.|.	.|.|.|.|.	.|.|.|.|.	FBXO40(1):3_prime_UTR_variant(1)|HCLS1(12):downstream_gene_variant(4)	rs7375038	.	.	.	7375038	22837397	0.0388	Salmonella-induced pyroptosis	.	HapMap [1.9 million]	.	.	.	.	ENSG00000180353.6|ENSG00000180353.6|ENSG00000163833.6|ENSG00000180353.6	Esophagus_Muscularis|Skin_Sun_Exposed_Lower_leg|Whole_Blood|Whole_Blood	Y	N	T
3	122422288	C	T	3	122141135	C	T	Y	downstream_gene_variant|intron_variant,non_coding_transcript_variant|intron_variant,non_coding_transcript_variant|downstream_gene_variant|intron_variant,non_coding_transcript_variant|downstream_gene_variant|intron_variant,non_coding_transcript_variant|downstream_gene_variant|3_prime_UTR_variant|downstream_gene_variant	ENST00000485027|ENST00000608346|ENST00000608756|ENST00000466923|ENST00000608015|ENST00000494339|ENST00000609469|ENST00000608465|ENST00000344337|ENST00000470904	KPNA1|RP11-299J3.8|RP11-299J3.8|KPNA1|RP11-299J3.8|KPNA1|RP11-299J3.8|RP11-299J3.8|KPNA1|KPNA1	ENSG00000114030|ENSG00000272758|ENSG00000272758|ENSG00000114030|ENSG00000272758|ENSG00000114030|ENSG00000272758|ENSG00000272758|ENSG00000114030|ENSG00000114030	ENSP00000420013|.|.|.|.|ENSP00000418394|.|.|ENSP00000343701|.	.|.|.|.|.|.|.|.|CCDS3013.1|.	.|.|.|.|.|.|.|.|P52294|.	4666|.|.|3816|.|4697|.|884|.|3392	.|.|.|.|.|.|.|.|.|.	.|ENST00000608346.1:n.32+6038C>T|ENST00000608756.5:n.45-3845C>T|.|ENST00000608015.1:n.27-3319C>T|.|ENST00000609469.5:n.44+6038C>T|.|ENST00000344337.10:c.*4697G>A|.	.|.|.|.|.|.|.|.|.|.	.|.|.|.|.|.|.|.|6491|.	.|.|.|.|.|.|.|.|.|.	.|.|.|.|.|.|.|.|.|.	.|1/2|1/1|.|1/2|.|1/2|.|14/14|.	-|+|+|-|+|-|+|+|-|-	.|.|YES|.|.|.|.|.|YES|.	.|.|.|.|.|.|.|.|.|.	.|.|.|.|.|.|.|.|.|.	.|.|.|.|.|.|.|.|.|.	.|.|.|.|.|.|.|.|.|.	RP11-299J3.8(5):intron_variant,non_coding_transcript_variant(4)downstream_gene_variant(1)|KPNA1(10):3_prime_UTR_variant(1)downstream_gene_variant(4)	rs11932	.	.	.	11932	20686565	5.366e-05	LDL cholesterol	Mixed	Affymetrix, Illumina & Perlegen [~2.6 million] (imputed)	.	.	.	.	ENSG00000272758.1|ENSG00000272758.1|ENSG00000272758.1|ENSG00000138496.12|ENSG00000272758.1|ENSG00000272758.1|ENSG00000138496.12|ENSG00000272758.1|ENSG00000272758.1|ENSG00000272758.1|ENSG00000138496.12	Adipose_Subcutaneous|Adrenal_Gland|Cells_Transformed_fibroblasts|Heart_Left_Ventricle|Lung|Muscle_Skeletal|Nerve_Tibial|Pancreas|Pituitary|Thyroid|Whole_Blood	Y	N	C
3	131385828	C	A	3	131104672	C	A	Y	3_prime_UTR_variant|downstream_gene_variant|upstream_gene_variant|3_prime_UTR_variant	ENST00000537561|ENST00000502852|ENST00000502521|ENST00000521288	NUDT16|NUDT16|RP11-933H2.4|NUDT16	ENSG00000198585|ENSG00000198585|ENSG00000250608|ENSG00000198585	ENSP00000440230|ENSP00000422375|.|ENSP00000429274	CCDS54641.1|CCDS54640.1|.|CCDS3070.2	Q96DE0|Q96DE0|.|Q96DE0	.|2389|4353|.	.|.|.|.	ENST00000537561.5:c.*2386C>A|.|.|ENST00000521288.1:c.*2487C>A	.|.|.|.	2941|.|.|3106	.|.|.|.	.|.|.|.	4/4|.|.|3/3	+|+|-|+	.|YES|.|.	.|.|.|.	.|.|.|.	.|.|.|.	.|.|.|.	NUDT16(3):3_prime_UTR_variant(2)downstream_gene_variant(1)|RP11-933H2.4(4):upstream_gene_variant(1)	rs3749390	.	.	.	3749390	20686565	0.02727	LDL cholesterol	Mixed	Affymetrix, Illumina & Perlegen [~2.6 million] (imputed)	.	.	.	.	.	.	Y	N	C
3	149030593	T	C	3	148748380	T	C	Y	downstream_gene_variant|downstream_gene_variant|3_prime_UTR_variant|downstream_gene_variant|downstream_gene_variant|3_prime_UTR_variant|downstream_gene_variant|downstream_gene_variant|downstream_gene_variant|downstream_gene_variant|downstream_gene_variant	ENST00000627418|ENST00000479119|ENST00000310053|ENST00000484197|ENST00000494055|ENST00000465259|ENST00000296048|ENST00000472830|ENST00000345003|ENST00000392912|ENST00000467858	GYG1|GYG1|HLTF|GYG1|HLTF|HLTF|GYG1|HLTF|GYG1|HLTF|HLTF	ENSG00000163754|ENSG00000163754|ENSG00000071794|ENSG00000163754|ENSG00000071794|ENSG00000071794|ENSG00000163754|ENSG00000071794|ENSG00000163754|ENSG00000071794|ENSG00000071794	ENSP00000486061|.|ENSP00000308944|ENSP00000420683|ENSP00000420429|ENSP00000420745|ENSP00000296048|.|ENSP00000340736|ENSP00000376644|ENSP00000420106	.|.|CCDS33875.1|CCDS54655.1|CCDS33875.1|.|CCDS54654.1|.|CCDS3139.1|CCDS33875.1|.	.|.|Q14527|P46976|Q14527|.|P46976|.|P46976|Q14527|.	2925|3246|.|2962|402|.|2961|4396|2961|92|4330	.|.|.|.|.|.|.|.|.|.|.	.|.|ENST00000310053.9:c.*1627A>G|.|.|ENST00000465259.5:c.*1627A>G|.|.|.|.|.	.|.|.|.|.|.|.|.|.|.|.	.|.|4851|.|.|4840|.|.|.|.|.	.|.|.|.|.|.|.|.|.|.|.	.|.|.|.|.|.|.|.|.|.|.	.|.|25/25|.|.|25/25|.|.|.|.|.	+|+|-|+|-|-|+|-|+|-|-	.|.|YES|.|.|.|.|.|YES|.|.	.|.|.|.|.|.|.|.|.|.|.	.|.|.|.|.|.|.|.|.|.|.	.|.|.|.|.|.|.|.|.|.|.	.|.|.|.|.|.|.|.|.|.|.	HLTF(9):3_prime_UTR_variant(2)downstream_gene_variant(4)|GYG1(14):downstream_gene_variant(5)	rs3182285	.	.	.	3182285	22064162	0.03087	Comorbid depressive syndrome and alcohol dependence	European	Illumina [876476]	.	.	.	.	ENSG00000071794.11|ENSG00000071794.11|ENSG00000163754.13|ENSG00000071794.11|ENSG00000163754.13|ENSG00000071794.11|ENSG00000163754.13|ENSG00000071794.11|ENSG00000071794.11|ENSG00000071794.11|ENSG00000163754.13|ENSG00000071794.11	Adipose_Subcutaneous|Adrenal_Gland|Artery_Tibial|Brain_Cerebellum|Cells_Transformed_fibroblasts|Colon_Transverse|Esophagus_Muscularis|Lung|Skin_Not_Sun_Exposed_Suprapubic|Skin_Sun_Exposed_Lower_leg|Thyroid|Thyroid	Y	N	T
3	179788933	G	C	3	179506721	G	C	Y	3_prime_UTR_variant|downstream_gene_variant	ENST00000263966|ENST00000496897	USP13|USP13	ENSG00000058056|ENSG00000058056	ENSP00000263966|ENSP00000417146	CCDS3235.1|.	Q92995|Q92995	.|4527	.|.	ENST00000263966.7:c.*4792G>C|.	.|.	7855|.	.|.	.|.	21/21|.	+|+	YES|.	.|.	.|.	.|.	.|.	USP13(5):3_prime_UTR_variant(1)downstream_gene_variant(1)	rs3732993	.	.	.	3732993	22504419	0.03644	Infant head circumference	.	Affymetrix & Illumina [~2.4 million] (imputed)	.	.	.	.	ENSG00000114757.14|ENSG00000270178.1|ENSG00000114757.14|ENSG00000273190.1	Breast_Mammary_Tissue|Muscle_Skeletal|Muscle_Skeletal|Pancreas	Y	N	G
3	183816706	G	T	3	183534494	G	T	Y	downstream_gene_variant|downstream_gene_variant|downstream_gene_variant|3_prime_UTR_variant|downstream_gene_variant|downstream_gene_variant	ENST00000305135|ENST00000463801|ENST00000431348|ENST00000318631|ENST00000472593|ENST00000445426	YEATS2|MAP6D1|MAP6D1|MAP6D1|YEATS2|MAP6D1	ENSG00000163872|ENSG00000180834|ENSG00000180834|ENSG00000180834|ENSG00000163872|ENSG00000180834	ENSP00000306983|.|ENSP00000388945|ENSP00000314560|.|ENSP00000390816	CCDS43175.1|.|.|CCDS3247.1|.|.	Q9ULM3|.|.|Q9H9H5|.|.	4081|3457|356|.|4083|671	.|.|.|.|.|.	.|.|.|ENST00000318631.7:c.*650C>A|.|.	.|.|.|.|.|.	.|.|.|1281|.|.	.|.|.|.|.|.	.|.|.|.|.|.	.|.|.|3/3|.|.	+|-|-|-|+|-	YES|.|.|YES|.|.	.|.|.|.|.|.	.|.|.|.|.|.	.|.|.|.|.|.	.|.|.|.|.|.	YEATS2(6):downstream_gene_variant(2)|MAP6D1(4):3_prime_UTR_variant(1)downstream_gene_variant(3)	rs2606226	.	.	.	2606226	23722424	0.01424	College completion	.	Illumina, Affymterix, Perlegen [Up to 2,309,290] (imputed)	.	.	.	.	ENSG00000180834.3|ENSG00000180834.3|ENSG00000233885.3|ENSG00000233885.3|ENSG00000180834.3|ENSG00000233885.3|ENSG00000180834.3|ENSG00000233885.3|ENSG00000233885.3|ENSG00000233885.3|ENSG00000233885.3|ENSG00000233885.3|ENSG00000180834.3|ENSG00000180834.3|ENSG00000233885.3|ENSG00000180834.3|ENSG00000180834.3|ENSG00000233885.3|ENSG00000233885.3|ENSG00000233885.3|ENSG00000180834.3|ENSG00000233885.3|ENS…	Adipose_Subcutaneous|Artery_Tibial|Brain_Caudate_basal_ganglia|Brain_Cerebellar_Hemisphere|Brain_Cerebellar_Hemisphere|Brain_Cerebellum|Brain_Cerebellum|Brain_Cortex|Brain_Frontal_Cortex_BA9|Brain_Hippocampus|Brain_Hypothalamus|Brain_Putamen_basal_ganglia|Cells_Transformed_fibroblasts|Colon_Sigmoid|Esophagus_Mucosa|Esophagus_Mucosa|Esophagus_Muscularis|Heart_Left_Ventricle|Lung|Muscle_Skeletal|Mu…	Y	N	G
3	189896847	C	T	3	189614636	C	T	Y	3_prime_UTR_variant|downstream_gene_variant|downstream_gene_variant|downstream_gene_variant|downstream_gene_variant|3_prime_UTR_variant|downstream_gene_variant|downstream_gene_variant|downstream_gene_variant	ENST00000354600|ENST00000320472|ENST00000456148|ENST00000392460|ENST00000440651|ENST00000264731|ENST00000449992|ENST00000392463|ENST00000392461	TP63|TP63|TP63|TP63|TP63|TP63|TP63|TP63|TP63	ENSG00000073282|ENSG00000073282|ENSG00000073282|ENSG00000073282|ENSG00000073282|ENSG00000073282|ENSG00000073282|ENSG00000073282|ENSG00000073282	ENSP00000346614|ENSP00000317510|ENSP00000389485|ENSP00000376253|ENSP00000394337|ENSP00000264731|ENSP00000387839|ENSP00000376256|ENSP00000376254	CCDS46978.1|.|.|CCDS46976.1|.|CCDS3293.1|.|CCDS46979.1|.	Q9H3D4|Q9H3D4|Q9H3D4|Q9H3D4|Q9H3D4|Q9H3D4|Q9H3D4|Q9H3D4|Q9H3D4	.|2145|2345|2626|2345|.|2345|2626|2616	.|.|.|.|.|.|.|.|.	ENST00000354600.9:c.*2345C>T|.|.|.|.|ENST00000264731.7:c.*2345C>T|.|.|.	.|.|.|.|.|.|.|.|.	4247|.|.|.|.|4477|.|.|.	.|.|.|.|.|.|.|.|.	.|.|.|.|.|.|.|.|.	12/12|.|.|.|.|14/14|.|.|.	+|+|+|+|+|+|+|+|+	.|.|.|.|.|YES|.|.|.	.|.|.|.|.|.|.|.|.	.|.|.|.|.|.|.|.|.	.|.|.|.|.|.|.|.|.	.|.|.|.|.|.|.|.|.	TP63(14):3_prime_UTR_variant(2)downstream_gene_variant(7)	rs35592567	.	.	.	.	.	.	.	.	.	rs35592567	2|2|2	Cleft Lip +/- Cleft Palate, Autosomal Dominant|Ectrodactyly|TP63-Related Spectrum Disorders	1|1|1	ENSG00000090530.5	Cells_Transformed_fibroblasts	Y	N	C
4	2231639	G	T	4	2233366	G	T	Y	upstream_gene_variant|upstream_gene_variant|intron_variant,non_coding_transcript_variant|intron_variant|intron_variant,non_coding_transcript_variant|3_prime_UTR_variant|downstream_gene_variant|intron_variant	ENST00000382865|ENST00000509843|ENST00000506518|ENST00000506763|ENST00000515357|ENST00000243706|ENST00000443786|ENST00000511885	POLN|COX6B1P5|POLN|HAUS3|POLN|HAUS3|HAUS3|POLN	ENSG00000130997|ENSG00000249047|ENSG00000130997|ENSG00000214367|ENSG00000130997|ENSG00000214367|ENSG00000214367|ENSG00000130997	ENSP00000372316|.|.|ENSP00000427350|.|ENSP00000243706|ENSP00000392903|ENSP00000435506	CCDS3360.1|.|.|.|.|CCDS33941.1|CCDS33941.1|CCDS3360.1	Q7Z5Q5|.|.|Q68CZ6|.|Q68CZ6|Q68CZ6|Q7Z5Q5	2408|2612|.|.|.|.|202|.	.|.|.|.|.|.|.|.	.|.|ENST00000506518.1:n.199+306C>A|ENST00000506763.5:c.1423-3181C>A|ENST00000515357.5:n.334-2396C>A|ENST00000243706.8:c.*288C>A|.|ENST00000511885.6:c.-12-2396C>A	.|.|.|.|.|.|.|.	.|.|.|.|.|2330|.|.	.|.|.|.|.|.|.|.	.|.|.|.|.|.|.|.	.|.|1/3|4/4|2/16|5/5|.|2/25	-|+|-|-|-|-|-|-	.|YES|.|.|.|YES|.|YES	.|.|.|.|.|.|.|.	.|.|.|.|.|.|.|.	.|.|.|.|.|.|.|.	.|.|.|.|.|.|.|.	COX6B1P5(1):upstream_gene_variant(1)|POLN(13):intron_variant,non_coding_transcript_variant(2)upstream_gene_variant(1)intron_variant(1)|HAUS3(5):3_prime_UTR_variant(1)downstream_gene_variant(1)intron_variant(1)	rs3762940	.	.	.	3762940	22504419	0.00683	Infant head circumference	.	Affymetrix & Illumina [~2.4 million] (imputed)	.	.	.	.	.	.	Y	N	T
4	6302709	T	C	4	6304436	T	C	Y	3_prime_UTR_variant|downstream_gene_variant|3_prime_UTR_variant|non_coding_transcript_exon_variant,non_coding_transcript_variant|downstream_gene_variant	ENST00000226760|ENST00000513395|ENST00000503569|ENST00000507765|ENST00000506362	WFS1|WFS1|WFS1|WFS1|WFS1	ENSG00000109501|ENSG00000109501|ENSG00000109501|ENSG00000109501|ENSG00000109501	ENSP00000226760|.|ENSP00000423337|.|ENSP00000424103	CCDS3386.1|.|CCDS3386.1|.|.	O76024|.|O76024|.|.	.|1902|.|.|1792	.|.|.|.|.	ENST00000226760.5:c.*241T>C|.|ENST00000503569.5:c.*241T>C|ENST00000507765.1:n.3099T>C|.	.|.|.|.|.	3084|.|3081|3099|.	.|.|.|.|.	.|.|.|.|.	8/8|.|8/8|5/5|.	+|+|+|+|+	YES|.|.|.|.	.|.|.|.|.	.|.|.|.|.	.|.|.|.|.	.|.|.|.|.	WFS1(6):non_coding_transcript_exon_variant,non_coding_transcript_variant(1)3_prime_UTR_variant(2)downstream_gene_variant(2)	rs60985011	.	.	.	.	.	.	.	.	.	rs60985011	3|3	WFS1-Related Spectrum Disorders|Nonsyndromic Hearing Loss, Dominant	1|1	.	.	Y	N	C
4	6302710	G	C	4	6304437	G	C	Y	3_prime_UTR_variant|downstream_gene_variant|downstream_gene_variant|non_coding_transcript_exon_variant,non_coding_transcript_variant|3_prime_UTR_variant	ENST00000226760|ENST00000513395|ENST00000506362|ENST00000507765|ENST00000503569	WFS1|WFS1|WFS1|WFS1|WFS1	ENSG00000109501|ENSG00000109501|ENSG00000109501|ENSG00000109501|ENSG00000109501	ENSP00000226760|.|ENSP00000424103|.|ENSP00000423337	CCDS3386.1|.|.|.|CCDS3386.1	O76024|.|.|.|O76024	.|1903|1793|.|.	.|.|.|.|.	ENST00000226760.5:c.*242G>C|.|.|ENST00000507765.1:n.3100G>C|ENST00000503569.5:c.*242G>C	.|.|.|.|.	3085|.|.|3100|3082	.|.|.|.|.	.|.|.|.|.	8/8|.|.|5/5|8/8	+|+|+|+|+	YES|.|.|.|.	.|.|.|.|.	.|.|.|.|.	.|.|.|.|.	.|.|.|.|.	WFS1(6):non_coding_transcript_exon_variant,non_coding_transcript_variant(1)3_prime_UTR_variant(2)downstream_gene_variant(2)	rs80055761	.	.	.	.	.	.	.	.	.	rs80055761	3|3	WFS1-Related Spectrum Disorders|Nonsyndromic Hearing Loss, Dominant	1|1	.	.	Y	N	G
4	6303105	T	C	4	6304832	T	C	Y	non_coding_transcript_exon_variant,non_coding_transcript_variant|downstream_gene_variant|downstream_gene_variant|3_prime_UTR_variant|downstream_gene_variant	ENST00000507765|ENST00000506362|ENST00000503569|ENST00000226760|ENST00000513395	WFS1|WFS1|WFS1|WFS1|WFS1	ENSG00000109501|ENSG00000109501|ENSG00000109501|ENSG00000109501|ENSG00000109501	.|ENSP00000424103|ENSP00000423337|ENSP00000226760|.	.|.|CCDS3386.1|CCDS3386.1|.	.|.|O76024|O76024|.	.|2188|222|.|2298	.|.|.|.|.	ENST00000507765.1:n.3495T>C|.|.|ENST00000226760.5:c.*637T>C|.	.|.|.|.|.	3495|.|.|3480|.	.|.|.|.|.	.|.|.|.|.	5/5|.|.|8/8|.	+|+|+|+|+	.|.|.|YES|.	.|.|.|.|.	.|.|.|.|.	.|.|.|.|.	.|.|.|.|.	WFS1(6):non_coding_transcript_exon_variant,non_coding_transcript_variant(1)3_prime_UTR_variant(1)downstream_gene_variant(3)	rs71528901	.	.	.	.	.	.	.	.	.	rs71528901	3|3	Nonsyndromic Hearing Loss, Dominant|WFS1-Related Spectrum Disorders	1|1	.	.	Y	N	T
4	17624272	C	T	4	17625895	C	T	Y	3_prime_UTR_variant|downstream_gene_variant|intron_variant,NMD_transcript_variant|downstream_gene_variant	ENST00000237380|ENST00000506409|ENST00000503945|ENST00000612711	MED28|MED28|MED28|MED28	ENSG00000118579|ENSG00000118579|ENSG00000118579|ENSG00000118579	ENSP00000237380|.|ENSP00000426529|ENSP00000483496	CCDS33963.1|.|.|.	Q9H204|.|.|.	.|4191|.|254	.|.|.|.	ENST00000237380.11:c.*474C>T|.|ENST00000503945.2:c.524+478C>T|.	.|.|.|.	1035|.|.|.	.|.|.|.	.|.|.|.	4/4|.|4/5|.	+|+|+|+	YES|.|.|.	.|.|.|.	.|.|.|.	.|.|.|.	.|.|.|.	MED28(5):3_prime_UTR_variant(1)downstream_gene_variant(2)intron_variant,NMD_transcript_variant(1)	rs7684560	.	.	.	7684560	19875103	0.03638	Tardive dyskinesia	Mixed	Affymetrix [492000]	.	.	.	.	ENSG00000118579.7|ENSG00000118579.7|ENSG00000118579.7|ENSG00000118579.7|ENSG00000118579.7|ENSG00000118579.7|ENSG00000118579.7|ENSG00000118579.7|ENSG00000118579.7|ENSG00000118579.7|ENSG00000118579.7	Adipose_Subcutaneous|Artery_Tibial|Breast_Mammary_Tissue|Cells_Transformed_fibroblasts|Esophagus_Mucosa|Esophagus_Muscularis|Nerve_Tibial|Pancreas|Skin_Not_Sun_Exposed_Suprapubic|Skin_Sun_Exposed_Lower_leg|Thyroid	Y	N	C
4	24999030	G	A	4	25000652	G	A	Y	downstream_gene_variant|3_prime_UTR_variant	ENST00000512108|ENST00000382114	LGI2|LGI2	ENSG00000153012|ENSG00000153012	ENSP00000426254|ENSP00000371548	.|CCDS3431.1	.|Q8N0V4	737|.	.|.	.|ENST00000382114.8:c.*4421C>T	.|.	.|6245	.|.	.|.	.|8/8	-|-	.|YES	.|.	.|.	.|.	.|.	LGI2(2):3_prime_UTR_variant(1)downstream_gene_variant(1)	rs9683706	.	.	.	9683706	20383146	0.025	Cystatin C in serum	European	Affymetrix & Illumina [~2.5 million] (imputed)	.	.	.	.	.	.	Y	N	G
4	42089240	C	T	4	42091257	C	T	Y	downstream_gene_variant|downstream_gene_variant|3_prime_UTR_variant	ENST00000513699|ENST00000505523|ENST00000264451	SLC30A9|SLC30A9|SLC30A9	ENSG00000014824|ENSG00000014824|ENSG00000014824	ENSP00000423529|.|ENSP00000264451	.|.|CCDS3465.1	.|.|Q6PML9	2871|2864|.	.|.|.	.|.|ENST00000264451.11:c.*3114C>T	.|.|.	.|.|5001	.|.|.	.|.|.	.|.|18/18	+|+|+	.|.|YES	.|.|.	.|.|.	.|.|.	.|.|.	SLC30A9(5):3_prime_UTR_variant(1)downstream_gene_variant(2)	rs12511999	.	.	.	12511999	20383146	0.025	Cystatin C in serum	European	Affymetrix & Illumina [~2.5 million] (imputed)	.	.	.	.	ENSG00000014824.9	Brain_Nucleus_accumbens_basal_ganglia	Y	Y	C
4	42409536	G	T	4	42411553	G	T	Y	3_prime_UTR_variant,NMD_transcript_variant|downstream_gene_variant|3_prime_UTR_variant|3_prime_UTR_variant	ENST00000514372|ENST00000511858|ENST00000264449|ENST00000381668	ATP8A1|ATP8A1|ATP8A1|ATP8A1	ENSG00000124406|ENSG00000124406|ENSG00000124406|ENSG00000124406	ENSP00000426495|.|ENSP00000264449|ENSP00000371084	.|.|CCDS47049.1|CCDS3466.1	.|.|Q9Y2Q0|Q9Y2Q0	.|3439|.|.	.|.|.|.	ENST00000514372.5:c.*4527C>A|.|ENST00000264449.14:c.*3380C>A|ENST00000381668.9:c.*3380C>A	.|.|.|.	4755|.|7050|7107	.|.|.|.	.|.|.|.	14/14|.|36/36|37/37	-|-|-|-	.|.|.|YES	.|.|.|.	.|.|.|.	.|.|.|.	.|.|.|.	ATP8A1(10):3_prime_UTR_variant,NMD_transcript_variant(1)3_prime_UTR_variant(2)downstream_gene_variant(1)	rs7665824	.	.	.	7665824	21909115	0.03	Systolic blood pressure (SBP)	European	Affymetrix, Illumina & Perlegen [~2.5 million] (imputed)	.	.	.	.	.	.	Y	N	G
4	56502419	T	C	4	57368585	T	C	Y	upstream_gene_variant|non_coding_transcript_exon_variant,non_coding_transcript_variant|3_prime_UTR_variant|3_prime_UTR_variant	ENST00000360096|ENST00000507126|ENST00000342756|ENST00000510663	ARL9|SRP72|SRP72|SRP72	ENSG00000196503|ENSG00000174780|ENSG00000174780|ENSG00000174780	ENSP00000353210|.|ENSP00000342181|ENSP00000424576	CCDS59474.1|.|CCDS3506.1|CCDS58898.1	Q6T311|.|O76094|O76094	2924|.|.|.	.|.|.|.	.|ENST00000507126.2:n.920T>C|ENST00000342756.9:c.*558T>C|ENST00000510663.5:c.*558T>C	.|.|.|.	.|920|3295|2410	.|.|.|.	.|.|.|.	.|2/2|19/19|17/17	+|+|+|+	YES|.|YES|.	.|.|.|.	.|.|.|.	.|.|.|.	.|.|.|.	ARL9(1):upstream_gene_variant(1)|SRP72(5):non_coding_transcript_exon_variant,non_coding_transcript_variant(1)3_prime_UTR_variant(2)	rs568178342	.	.	.	.	.	.	.	.	.	rs568178342	3	Bone marrow failure syndrome 1	1	.	.	N	N	T
4	84649211	A	G	4	85570364	A	G	Y	3_prime_UTR_variant	ENST00000295887	CDS1	ENSG00000163624	ENSP00000295887	CCDS3608.1	Q92903	.	.	ENST00000295887.5:c.*525A>G	.	2334	.	.	13/13	+	YES	.	.	.	.	CDS1(2):3_prime_UTR_variant(1)	rs1838038	.	.	.	1838038	20383146	0.0043	Cystatin C in serum	European	Affymetrix & Illumina [~2.5 million] (imputed)	.	.	.	.	ENSG00000180769.4|ENSG00000180769.4|ENSG00000180769.4|ENSG00000180769.4	Artery_Tibial|Brain_Cerebellar_Hemisphere|Brain_Cerebellum|Esophagus_Muscularis	Y	N	A
4	87305079	T	C	4	88226231	T	C	Y	upstream_gene_variant|3_prime_UTR_variant|3_prime_UTR_variant	ENST00000579870|ENST00000328546|ENST00000302219	MIR5705|HSD17B13|HSD17B13	ENSG00000263981|ENSG00000170509|ENSG00000170509	.|ENSP00000333300|ENSP00000305438	.|CCDS3618.1|CCDS47097.1	.|Q7Z5P4|Q7Z5P4	4496|.|.	.|.|.	.|ENST00000328546.4:c.*139A>G|ENST00000302219.10:c.*139A>G	.|.|.	.|1107|979	.|.|.	.|.|.	.|7/7|6/6	-|-|-	YES|YES|.	.|.|.	.|.|.	.|.|.	.|.|.	MIR5705(1):upstream_gene_variant(1)|HSD17B13(2):3_prime_UTR_variant(2)	rs11735092	.	.	.	11735092	22685416	6.444e-05	Gene expression of HSD17B13 (probeID ILMN_2204576) in cerebellum in Alzheimer's disease cases and controls	.	Illumina [313,330]	.	.	.	.	ENSG00000170509.7|ENSG00000170509.7|ENSG00000198189.6|ENSG00000198189.6|ENSG00000198189.6|ENSG00000170509.7|ENSG00000198189.6|ENSG00000198189.6|ENSG00000170509.7|ENSG00000170509.7|ENSG00000198189.6|ENSG00000198189.6	Adipose_Subcutaneous|Adipose_Visceral_Omentum|Adipose_Visceral_Omentum|Breast_Mammary_Tissue|Esophagus_Muscularis|Lung|Muscle_Skeletal|Nerve_Tibial|Skin_Not_Sun_Exposed_Suprapubic|Skin_Sun_Exposed_Lower_leg|Skin_Sun_Exposed_Lower_leg|Thyroid	Y	N	T
4	102252497	T	C	4	103173654	T	C	Y	3_prime_UTR_variant	ENST00000424970	SLC39A8	ENSG00000138821	ENSP00000394548	CCDS47117.1	Q9C0K1	.	.	ENST00000424970.6:c.*925A>G	.	2576	.	.	2020-11-11	-	.	.	.	.	.	SLC39A8(8):3_prime_UTR_variant(1)	rs438803	.	.	.	438803	21909115	0.0281	Systolic blood pressure (SBP)	European	Affymetrix, Illumina & Perlegen [~2.5 million] (imputed)	.	.	.	.	.	.	Y	N	T
5	32108258	G	A	5	32108364	G	A	Y	3_prime_UTR_variant|intron_variant,non_coding_transcript_variant|non_coding_transcript_exon_variant,non_coding_transcript_variant|non_coding_transcript_exon_variant,non_coding_transcript_variant|non_coding_transcript_exon_variant,non_coding_transcript_variant|non_coding_transcript_exon_variant,non_coding_transcript_variant	ENST00000438447|ENST00000503441|ENST00000515115|ENST00000513490|ENST00000397559|ENST00000510285	PDZD2|CTD-2152M20.2|PDZD2|PDZD2|PDZD2|PDZD2	ENSG00000133401|ENSG00000250764|ENSG00000133401|ENSG00000133401|ENSG00000133401|ENSG00000133401	ENSP00000402033|.|.|.|.|.	CCDS34137.1|.|.|.|.|.	O15018|.|.|.|.|.	.|.|.|.|.|.	.|.|.|.|.|.	ENST00000438447.1:c.*123G>A|ENST00000503441.1:n.168-1756C>T|ENST00000515115.5:n.565G>A|ENST00000513490.1:n.2215G>A|ENST00000397559.3:n.387G>A|ENST00000510285.1:n.430G>A	.|.|.|.|.|.	9031|.|565|2215|387|430	.|.|.|.|.|.	.|.|.|.|.|.	25/25|2/4|4/4|3/3|2/2|2/2	+|-|+|+|+|+	YES|YES|.|.|.|.	.|.|.|.|.|.	.|.|.|.|.|.	.|.|.|.|.|.	.|.|.|.|.|.	PDZD2(12):non_coding_transcript_exon_variant,non_coding_transcript_variant(4)3_prime_UTR_variant(1)|CTD-2152M20.2(1):intron_variant,non_coding_transcript_variant(1)	rs16889458	.	.	.	16889458	23562823	0.0344	Diabetic retinopathy in Type 2 diabetes mellitus	.	Illumina [~2,166,765] (imputed)	.	.	.	.	.	.	Y	N	G
5	33988111	G	A	5	33988216	G	A	Y	downstream_gene_variant|downstream_gene_variant|non_coding_transcript_exon_variant,non_coding_transcript_variant|3_prime_UTR_variant,NMD_transcript_variant|upstream_gene_variant|upstream_gene_variant|upstream_gene_variant|3_prime_UTR_variant,NMD_transcript_variant|upstream_gene_variant|3_prime_UTR_variant|upstream_gene_variant|3_prime_UTR_variant	ENST00000502637|ENST00000382085|ENST00000514195|ENST00000382079|ENST00000382102|ENST00000505056|ENST00000509381|ENST00000506639|ENST00000296589|ENST00000382072|ENST00000510600|ENST00000335606	AMACR|AMACR|AMACR|C1QTNF3-AMACR|SLC45A2|SLC45A2|SLC45A2|AMACR|SLC45A2|AMACR|SLC45A2|AMACR	ENSG00000242110|ENSG00000242110|ENSG00000242110|ENSG00000273294|ENSG00000164175|ENSG00000164175|ENSG00000164175|ENSG00000242110|ENSG00000164175|ENSG00000242110|ENSG00000164175|ENSG00000242110	ENSP00000424351|ENSP00000371517|.|ENSP00000371511|ENSP00000371534|.|ENSP00000421100|ENSP00000427227|ENSP00000296589|ENSP00000371504|ENSP00000424010|ENSP00000334424	.|CCDS54836.1|.|.|CCDS43308.1|.|CCDS75232.1|.|CCDS3901.1|CCDS3903.1|.|CCDS3902.1	.|Q9UHK6|.|.|Q9UMX9|.|.|Q9UHK6|Q9UMX9|Q9UHK6|.|Q9UHK6	573|196|.|.|3470|3549|3467|.|3381|.|3874|.	.|.|.|.|.|.|.|.|.|.|.|.	.|.|ENST00000514195.1:n.2025C>T|ENST00000382079.3:c.*1557C>T|.|.|.|ENST00000506639.5:c.*1453C>T|.|ENST00000382072.6:c.*1373C>T|.|ENST00000335606.10:c.*982C>T	.|.|.|.|.|.|.|.|.|.|.|.	.|.|2025|2487|.|.|.|2155|.|1982|.|2220	.|.|.|.|.|.|.|.|.|.|.|.	.|.|.|.|.|.|.|.|.|.|.|.	.|.|5/5|9/9|.|.|.|5/5|.|4/4|.|5/5	-|-|-|-|-|-|-|-|-|-|-|-	.|YES|.|YES|.|.|.|.|YES|.|.|.	.|.|.|.|.|.|.|.|.|.|.|.	.|.|.|.|.|.|.|.|.|.|.|.	.|.|.|.|.|.|.|.|.|.|.|.	.|.|.|.|.|.|.|.|.|.|.|.	SLC45A2(5):upstream_gene_variant(5)|AMACR(9):3_prime_UTR_variant,NMD_transcript_variant(1)non_coding_transcript_exon_variant,non_coding_transcript_variant(1)3_prime_UTR_variant(2)downstream_gene_variant(2)|C1QTNF3-AMACR(1):3_prime_UTR_variant,NMD_transcript_variant(1)	rs16892066	.	.	.	.	.	.	.	.	.	rs16892066	3|3	Alpha-methylacyl-CoA racemase deficiency|Oculocutaneous albinism	1|1	.	.	Y	Y	G
5	33988476	C	A	5	33988581	C	A	Y	upstream_gene_variant|upstream_gene_variant|intron_variant|upstream_gene_variant|3_prime_UTR_variant|3_prime_UTR_variant,NMD_transcript_variant|upstream_gene_variant|3_prime_UTR_variant,NMD_transcript_variant|upstream_gene_variant|non_coding_transcript_exon_variant,non_coding_transcript_variant|3_prime_UTR_variant|downstream_gene_variant	ENST00000509381|ENST00000510600|ENST00000382085|ENST00000505056|ENST00000335606|ENST00000382079|ENST00000382102|ENST00000506639|ENST00000296589|ENST00000514195|ENST00000382072|ENST00000502637	SLC45A2|SLC45A2|AMACR|SLC45A2|AMACR|C1QTNF3-AMACR|SLC45A2|AMACR|SLC45A2|AMACR|AMACR|AMACR	ENSG00000164175|ENSG00000164175|ENSG00000242110|ENSG00000164175|ENSG00000242110|ENSG00000273294|ENSG00000164175|ENSG00000242110|ENSG00000164175|ENSG00000242110|ENSG00000242110|ENSG00000242110	ENSP00000421100|ENSP00000424010|ENSP00000371517|.|ENSP00000334424|ENSP00000371511|ENSP00000371534|ENSP00000427227|ENSP00000296589|.|ENSP00000371504|ENSP00000424351	CCDS75232.1|.|CCDS54836.1|.|CCDS3902.1|.|CCDS43308.1|.|CCDS3901.1|.|CCDS3903.1|.	.|.|Q9UHK6|.|Q9UHK6|.|Q9UMX9|Q9UHK6|Q9UMX9|.|Q9UHK6|.	3832|4239|.|3914|.|.|3835|.|3746|.|.|208	.|.|.|.|.|.|.|.|.|.|.|.	.|.|ENST00000382085.7:c.1132-115G>T|.|ENST00000335606.10:c.*617G>T|ENST00000382079.3:c.*1192G>T|.|ENST00000506639.5:c.*1088G>T|.|ENST00000514195.1:n.1660G>T|ENST00000382072.6:c.*1008G>T|.	.|.|.|.|.|.|.|.|.|.|.|.	.|.|.|.|1855|2122|.|1790|.|1660|1617|.	.|.|.|.|.|.|.|.|.|.|.|.	.|.|.|.|.|.|.|.|.|.|.|.	.|.|5/5|.|5/5|9/9|.|5/5|.|5/5|4/4|.	-|-|-|-|-|-|-|-|-|-|-|-	.|.|YES|.|.|YES|.|.|YES|.|.|.	.|.|.|.|.|.|.|.|.|.|.|.	.|.|.|.|.|.|.|.|.|.|.|.	.|.|.|.|.|.|.|.|.|.|.|.	.|.|.|.|.|.|.|.|.|.|.|.	SLC45A2(5):upstream_gene_variant(5)|AMACR(9):3_prime_UTR_variant,NMD_transcript_variant(1)non_coding_transcript_exon_variant,non_coding_transcript_variant(1)3_prime_UTR_variant(2)downstream_gene_variant(1)intron_variant(1)|C1QTNF3-AMACR(1):3_prime_UTR_variant,NMD_transcript_variant(1)	rs12659370	.	.	.	12659370	21572414	0.046	3-Aminoisobutyrate concentration	European	Affymetrix [645249]	rs12659370	3|3	Alpha-methylacyl-CoA racemase deficiency|Oculocutaneous albinism	1|1	.	.	Y	N	C
5	35060217	C	T	5	35060319	C	T	Y	intron_variant|downstream_gene_variant|downstream_gene_variant|intron_variant|3_prime_UTR_variant|intron_variant,NMD_transcript_variant|intron_variant|intron_variant|intron_variant|intron_variant|intron_variant,NMD_transcript_variant|downstream_gene_variant|3_prime_UTR_variant|downstream_gene_variant	ENST00000509140|ENST00000511486|ENST00000619676|ENST00000514088|ENST00000618457|ENST00000618625|ENST00000513753|ENST00000542609|ENST00000231423|ENST00000348262|ENST00000397391|ENST00000508107|ENST00000620785|ENST00000310101	PRLR|PRLR|PRLR|PRLR|PRLR|PRLR|PRLR|PRLR|PRLR|PRLR|PRLR|PRLR|PRLR|PRLR	ENSG00000113494|ENSG00000113494|ENSG00000113494|ENSG00000113494|ENSG00000113494|ENSG00000113494|ENSG00000113494|ENSG00000113494|ENSG00000113494|ENSG00000113494|ENSG00000113494|ENSG00000113494|ENSG00000113494|ENSG00000113494	ENSP00000425300|ENSP00000422556|ENSP00000484768|ENSP00000422935|ENSP00000482954|ENSP00000479077|ENSP00000424841|ENSP00000441813|ENSP00000231423|ENSP00000311613|ENSP00000380546|ENSP00000427236|ENSP00000482689|ENSP00000309008	CCDS56360.1|CCDS56358.1|CCDS56362.1|CCDS56359.1|CCDS3909.1|.|CCDS56360.1|CCDS56361.1|CCDS56361.1|CCDS56359.1|.|.|CCDS56358.1|CCDS56362.1	P16471|P16471|P16471|P16471|P16471|.|P16471|P16471|P16471|P16471|.|.|P16471|P16471	.|4872|4872|.|.|.|.|.|.|.|.|4581|.|4872	.|.|.|.|.|.|.|.|.|.|.|.|.|.	ENST00000509140.5:c.855+7999G>A|.|.|ENST00000514088.5:c.685+9907G>A|ENST00000618457.4:c.*4872G>A|ENST00000618625.4:c.*617+7999G>A|ENST00000513753.5:c.855+7999G>A|ENST00000542609.5:c.1009+5732G>A|ENST00000231423.7:c.1009+5732G>A|ENST00000348262.7:c.685+9907G>A|ENST00000397391.7:c.*447+9907G>A|.|ENST00000620785.4:c.*4872G>A|.	.|.|.|.|.|.|.|.|.|.|.|.|.|.	.|.|.|.|7168|.|.|.|.|.|.|.|6543|.	.|.|.|.|.|.|.|.|.|.|.|.|.|.	.|.|.|.|.|.|.|.|.|.|.|.|.|.	8/8|.|.|6/6|10/10|6/6|7/7|9/9|8/8|5/5|4/4|.|7/7|.	-|-|-|-|-|-|-|-|-|-|-|-|-|-	.|.|.|.|YES|.|.|.|.|.|.|.|.|.	.|.|.|.|.|.|.|.|.|.|.|.|.|.	.|.|.|.|.|.|.|.|.|.|.|.|.|.	.|.|.|.|.|.|.|.|.|.|.|.|.|.	.|.|.|.|.|.|.|.|.|.|.|.|.|.	PRLR(20):3_prime_UTR_variant(2)downstream_gene_variant(4)intron_variant(6)intron_variant,NMD_transcript_variant(2)	rs249522	.	.	.	249522	23722424	0.04867	Years of education	.	Illumina, Affymterix, Perlegen [Up to 2,309,290] (imputed)	.	.	.	.	.	.	Y	N	C
5	41312062	A	T	5	41312164	A	T	Y	3_prime_UTR_variant|3_prime_UTR_variant	ENST00000377801|ENST00000328457	PLCXD3|PLCXD3	ENSG00000182836|ENSG00000182836	ENSP00000367032|ENSP00000333751	CCDS34150.1|CCDS34150.1	Q63HM9|Q63HM9	.|.	.|.	ENST00000377801.7:c.*1555T>A|ENST00000328457.5:c.*1365T>A	.|.	2596|2433	.|.	.|.	3/3|4/4	-|-	YES|.	.|.	.|.	.|.	.|.	PLCXD3(2):3_prime_UTR_variant(2)	rs11737958	.	.	.	11737958	21572414	0.01	3-Aminoisobutyrate concentration	European	Affymetrix [645249]	.	.	.	.	.	.	Y	Y	A
5	53093598	A	G	5	52389428	A	G	Y	downstream_gene_variant|downstream_gene_variant|downstream_gene_variant|downstream_gene_variant|downstream_gene_variant|downstream_gene_variant|upstream_gene_variant|downstream_gene_variant|downstream_gene_variant|downstream_gene_variant|downstream_gene_variant|downstream_gene_variant|downstream_gene_variant|downstream_gene_variant|3_prime_UTR_variant	ENST00000509960|ENST00000450852|ENST00000582677|ENST00000584946|ENST00000509814|ENST00000503810|ENST00000606157|ENST00000396954|ENST00000508922|ENST00000502402|ENST00000361377|ENST00000513685|ENST00000510818|ENST00000510722|ENST00000296585	ITGA2|MOCS2|MOCS2|MOCS2|ITGA2|ITGA2|CTD-2366F13.2|MOCS2|MOCS2|MOCS2|MOCS2|ITGA2|MOCS2|ITGA2|ITGA2	ENSG00000164171|ENSG00000164172|ENSG00000164172|ENSG00000164172|ENSG00000164171|ENSG00000164171|ENSG00000272123|ENSG00000164172|ENSG00000164172|ENSG00000164172|ENSG00000164172|ENSG00000164171|ENSG00000164172|ENSG00000164171|ENSG00000164171	ENSP00000424642|ENSP00000411022|ENSP00000462870|ENSP00000464663|ENSP00000424397|ENSP00000426489|.|ENSP00000380157|ENSP00000426274|.|ENSP00000355160|ENSP00000422095|ENSP00000424267|ENSP00000422145|ENSP00000296585	.|CCDS47205.1|CCDS47205.1|CCDS47205.1|.|.|.|CCDS3958.1|CCDS47205.1|.|CCDS47205.1|.|CCDS47205.1|.|CCDS3957.1	.|O96033|O96033|O96033|.|.|.|O96007|O96033|.|O96033|.|O96033|.|P17301	2941|4470|4786|4942|2945|2764|4130|4464|4501|4469|2081|2952|4473|2941|.	.|.|.|.|.|.|.|.|.|.|.|.|.|.|.	.|.|.|.|.|.|.|.|.|.|.|.|.|.|ENST00000296585.9:c.*2999A>G	.|.|.|.|.|.|.|.|.|.|.|.|.|.|.	.|.|.|.|.|.|.|.|.|.|.|.|.|.|6688	.|.|.|.|.|.|.|.|.|.|.|.|.|.|.	.|.|.|.|.|.|.|.|.|.|.|.|.|.|.	.|.|.|.|.|.|.|.|.|.|.|.|.|.|30/30	+|-|-|-|+|+|-|-|-|-|-|+|-|+|+	.|.|.|.|.|.|YES|YES|.|.|.|.|.|.|YES	.|.|.|.|.|.|.|.|.|.|.|.|.|.|.	.|.|.|.|.|.|.|.|.|.|.|.|.|.|.	.|.|.|.|.|.|.|.|.|.|.|.|.|.|.	.|.|.|.|.|.|.|.|.|.|.|.|.|.|.	MOCS2(10):downstream_gene_variant(8)|ITGA2(6):3_prime_UTR_variant(1)downstream_gene_variant(5)|CTD-2366F13.2(1):upstream_gene_variant(1)	rs6880055	.	.	.	6880055	23202124	0.015	Birth weight	.	Illumina & Affymetrix (~2.7 million) imputed	rs6880055	2|2	Platelet-type bleeding disorder 9|Molybdenum cofactor deficiency	1|1	ENSG00000164171.6|ENSG00000164171.6|ENSG00000164171.6	Cells_Transformed_fibroblasts|Esophagus_Mucosa|Skin_Sun_Exposed_Lower_leg	Y	N	A
5	58969699	C	A	5	58265526	C	A	Y	downstream_gene_variant|downstream_gene_variant|downstream_gene_variant|downstream_gene_variant|3_prime_UTR_variant|downstream_gene_variant|downstream_gene_variant|downstream_gene_variant|3_prime_UTR_variant|downstream_gene_variant	ENST00000502484|ENST00000507116|ENST00000503258|ENST00000405755|ENST00000546160|ENST00000358923|ENST00000317118|ENST00000515011|ENST00000340635|ENST00000360047	PDE4D|PDE4D|PDE4D|PDE4D|PDE4D|PDE4D|PDE4D|PDE4D|PDE4D|PDE4D	ENSG00000113448|ENSG00000113448|ENSG00000113448|ENSG00000113448|ENSG00000113448|ENSG00000113448|ENSG00000113448|ENSG00000113448|ENSG00000113448|ENSG00000113448	ENSP00000423094|ENSP00000424852|ENSP00000425605|ENSP00000384806|ENSP00000442734|ENSP00000351800|ENSP00000321739|.|ENSP00000345502|ENSP00000353152	CCDS54859.1|CCDS56373.1|CCDS56371.1|CCDS56372.1|.|CCDS56370.1|CCDS56369.1|.|CCDS47213.1|CCDS54858.1	Q08499|Q08499|Q08499|Q08499|.|Q08499|Q08499|.|Q08499|Q08499	4958|3989|4862|4864|.|4073|4319|4956|.|3989	.|.|.|.|.|.|.|.|.|.	.|.|.|.|ENST00000546160.5:c.*4965G>T|.|.|.|ENST00000340635.10:c.*4965G>T|.	.|.|.|.|.|.|.|.|.|.	.|.|.|.|7036|.|.|.|7571|.	.|.|.|.|.|.|.|.|.|.	.|.|.|.|.|.|.|.|.|.	.|.|.|.|16/16|.|.|.|15/15|.	-|-|-|-|-|-|-|-|-|-	.|.|.|.|.|.|.|.|YES|.	.|.|.|.|.|.|.|.|.|.	.|.|.|.|.|.|.|.|.|.	.|.|.|.|.|.|.|.|.|.	.|.|.|.|.|.|.|.|.|.	PDE4D(27):3_prime_UTR_variant(2)downstream_gene_variant(8)	rs11956001	.	.	.	11956001	23202124	0.033	Birth weight	.	Illumina & Affymetrix (~2.7 million) imputed	rs11956001	2	Acrodysostosis	1	.	.	Y	Y	C
5	83942417	A	G	5	83238236	A	G	Y	3_prime_UTR_variant|3_prime_UTR_variant	ENST00000380138|ENST00000296591	EDIL3|EDIL3	ENSG00000164176|ENSG00000164176	ENSP00000369483|ENSP00000296591	CCDS64195.1|CCDS4062.1	O43854|O43854	.|.	.|.	ENST00000380138.3:c.*1002T>C|ENST00000296591.9:c.*1002T>C	.|.	2427|2864	.|.	.|.	10/10|11/11	-|-	.|YES	.|.	.|.	.|.	.|.	EDIL3(4):3_prime_UTR_variant(2)	rs9293360	.	.	.	9293360	20339536	0.0202809	Total cholesterol	European	Illumina [~2.5 million] (imputed)	.	.	.	.	.	.	Y	N	A
5	98795801	A	G	5	98131505	A	G	Y	intron_variant,non_coding_transcript_variant|downstream_gene_variant|upstream_gene_variant|3_prime_UTR_variant	ENST00000508978|ENST00000513185|ENST00000624710|ENST00000308234	RGMB|RGMB|AC008522.1|RGMB	ENSG00000174136|ENSG00000174136|ENSG00000279232|ENSG00000174136	.|ENSP00000423256|ENSP00000485146|ENSP00000308219	.|.|.|CCDS47251.1	.|Q6NW40|.|.	.|1746|35|.	.|.|.|.	ENST00000508978.1:n.245-2660A>G|.|.|ENST00000308234.11:c.*2048A>G	.|.|.|.	.|.|.|3887	.|.|.|.	.|.|.|.	1/1|.|.|5/5	+|+|-|+	.|.|YES|YES	.|.|.|.	.|.|.|.	.|.|.|.	.|.|.|.	AC008522.1(1):upstream_gene_variant(1)|RGMB(7):intron_variant,non_coding_transcript_variant(1)3_prime_UTR_variant(1)downstream_gene_variant(1)	rs13541	.	.	.	13541	22685416	2.643e-06	Gene expression of RGMB (probeID ILMN_1776213) in temporal cortex in Alzheimer's disease cases	.	Illumina [313,330]	.	.	.	.	ENSG00000246763.2|ENSG00000246763.2	Testis|Thyroid	Y	N	G
5	132394319	C	T	5	131730011	C	T	Y	3_prime_UTR_variant|non_coding_transcript_exon_variant,non_coding_transcript_variant|downstream_gene_variant|non_coding_transcript_exon_variant,non_coding_transcript_variant|downstream_gene_variant|3_prime_UTR_variant,NMD_transcript_variant|downstream_gene_variant	ENST00000245407|ENST00000475308|ENST00000435065|ENST00000461013|ENST00000448810|ENST00000447841|ENST00000479605	SLC22A5|SLC22A5|SLC22A5|SLC22A5|SLC22A5|SLC22A5|SLC22A5	ENSG00000197375|ENSG00000197375|ENSG00000197375|ENSG00000197375|ENSG00000197375|ENSG00000197375|ENSG00000197375	ENSP00000245407|.|ENSP00000402760|.|ENSP00000401860|ENSP00000389284|.	CCDS4154.1|.|CCDS78058.1|.|.|.|.	O76082|.|O76082|.|.|.|.	.|.|47|.|504|.|636	.|.|.|.|.|.|.	ENST00000245407.7:c.*47C>T|ENST00000475308.1:n.2399C>T|.|ENST00000461013.5:n.9143C>T|.|ENST00000447841.5:c.*453C>T|.	.|.|.|.|.|.|.	1942|2399|.|9143|.|565|.	.|.|.|.|.|.|.	.|.|.|.|.|.|.	10/10|4/4|.|9/9|.|4/4|.	+|+|+|+|+|+|+	.|.|YES|.|.|.|.	.|.|.|.|.|.|.	.|.|.|.|.|.|.	.|.|.|.|.|.|.	.|.|.|.|.|.|.	SLC22A5(9):3_prime_UTR_variant,NMD_transcript_variant(1)non_coding_transcript_exon_variant,non_coding_transcript_variant(2)3_prime_UTR_variant(1)downstream_gene_variant(3)	rs1045020	.	.	.	1045020	22064162	0.006002	Comorbid depressive syndrome and alcohol dependence	European	Illumina [876476]	rs1045020	3	Renal carnitine transport defect	1	ENSG00000233006.2|ENSG00000233006.2|ENSG00000233006.2	Muscle_Skeletal|Nerve_Tibial|Thyroid	Y	N	C
5	137619850	G	A	5	136955539	G	A	Y	3_prime_UTR_variant|3_prime_UTR_variant|3_prime_UTR_variant|downstream_gene_variant|downstream_gene_variant|intron_variant,non_coding_transcript_variant|downstream_gene_variant	ENST00000309755|ENST00000506491|ENST00000508657|ENST00000506873|ENST00000504208|ENST00000509694|ENST00000447439	KLHL3|KLHL3|KLHL3|KLHL3|KLHL3|KLHL3|KLHL3	ENSG00000146021|ENSG00000146021|ENSG00000146021|ENSG00000146021|ENSG00000146021|ENSG00000146021|ENSG00000146021	ENSP00000312397|ENSP00000424828|ENSP00000422099|.|ENSP00000423585|.|.	CCDS4192.1|CCDS58969.1|CCDS58970.1|.|.|.|.	Q9UH77|Q9UH77|Q9UH77|.|.|.|.	.|.|.|1652|2089|.|1371	.|.|.|.|.|.|.	ENST00000309755.8:c.*2248C>T|ENST00000506491.5:c.*2248C>T|ENST00000508657.5:c.*2248C>T|.|.|ENST00000509694.1:n.623-1986C>T|.	.|.|.|.|.|.|.	4456|4216|4631|.|.|.|.	.|.|.|.|.|.|.	.|.|.|.|.|.|.	15/15|13/13|15/15|.|.|1/1|.	-|-|-|-|-|-|-	YES|.|.|.|.|.|.	.|.|.|.|.|.|.	.|.|.|.|.|.|.	.|.|.|.|.|.|.	.|.|.|.|.|.|.	KLHL3(14):intron_variant,non_coding_transcript_variant(1)3_prime_UTR_variant(3)downstream_gene_variant(3)	rs3813317	.	.	.	.	.	.	.	.	.	rs3813317	3	Pseudohypoaldosteronism, Type I, Dominant	1	.	.	Y	N	G
5	137621990	C	T	5	136957679	C	T	Y	3_prime_UTR_variant|3_prime_UTR_variant|3_prime_UTR_variant,NMD_transcript_variant|intron_variant,non_coding_transcript_variant|3_prime_UTR_variant|non_coding_transcript_exon_variant,non_coding_transcript_variant|non_coding_transcript_exon_variant,non_coding_transcript_variant	ENST00000508657|ENST00000506491|ENST00000504208|ENST00000509694|ENST00000309755|ENST00000447439|ENST00000506873	KLHL3|KLHL3|KLHL3|KLHL3|KLHL3|KLHL3|KLHL3	ENSG00000146021|ENSG00000146021|ENSG00000146021|ENSG00000146021|ENSG00000146021|ENSG00000146021|ENSG00000146021	ENSP00000422099|ENSP00000424828|ENSP00000423585|.|ENSP00000312397|.|.	CCDS58970.1|CCDS58969.1|.|.|CCDS4192.1|.|.	Q9UH77|Q9UH77|.|.|Q9UH77|.|.	.|.|.|.|.|.|.	.|.|.|.|.|.|.	ENST00000508657.5:c.*108G>A|ENST00000506491.5:c.*108G>A|ENST00000504208.5:c.*756G>A|ENST00000509694.1:n.623-4126G>A|ENST00000309755.8:c.*108G>A|ENST00000447439.6:n.1928G>A|ENST00000506873.5:n.1395G>A	.|.|.|.|.|.|.	2491|2076|1515|.|2316|1928|1395	.|.|.|.|.|.|.	.|.|.|.|.|.|.	15/15|13/13|9/9|1/1|15/15|3/3|9/9	-|-|-|-|-|-|-	.|.|.|.|YES|.|.	.|.|.|.|.|.|.	.|.|.|.|.|.|.	.|.|.|.|.|.|.	.|.|.|.|.|.|.	KLHL3(14):intron_variant,non_coding_transcript_variant(1)3_prime_UTR_variant,NMD_transcript_variant(1)non_coding_transcript_exon_variant,non_coding_transcript_variant(2)3_prime_UTR_variant(3)	rs147305829	.	.	.	.	.	.	.	.	.	rs147305829	3	Pseudohypoaldosteronism, Type I, Dominant	1	.	.	Y	N	C
5	141639746	C	T	5	141019313	C	T	Y	3_prime_UTR_variant|upstream_gene_variant|downstream_gene_variant|upstream_gene_variant|intron_variant,non_coding_transcript_variant|intron_variant,non_coding_transcript_variant|upstream_gene_variant|non_coding_transcript_exon_variant,non_coding_transcript_variant|upstream_gene_variant|intron_variant|upstream_gene_variant|downstream_gene_variant|downstream_gene_variant|intron_variant|upstream_gen…	ENST00000435817|ENST00000523088|ENST00000517794|ENST00000519474|ENST00000518025|ENST00000520674|ENST00000492506|ENST00000523856|ENST00000471968|ENST00000297164|ENST00000469550|ENST00000522126|ENST00000522783|ENST00000521367|ENST00000495485|ENST00000518856|ENST00000518160|ENST00000520747|ENST00000518499|ENST00000444782|ENST00000305264	FCHSD1|HDAC3|RELL2|HDAC3|RELL2|RELL2|HDAC3|FCHSD1|HDAC3|RELL2|HDAC3|FCHSD1|FCHSD1|RELL2|HDAC3|RELL2|FCHSD1|FCHSD1|FCHSD1|RELL2|HDAC3	ENSG00000197948|ENSG00000171720|ENSG00000164620|ENSG00000171720|ENSG00000164620|ENSG00000164620|ENSG00000171720|ENSG00000197948|ENSG00000171720|ENSG00000164620|ENSG00000171720|ENSG00000197948|ENSG00000197948|ENSG00000164620|ENSG00000171720|ENSG00000164620|ENSG00000197948|ENSG00000197948|ENSG00000197948|ENSG00000164620|ENSG00000171720	ENSP00000399259|ENSP00000429099|.|ENSP00000430782|.|.|.|.|.|ENSP00000297164|.|ENSP00000427796|ENSP00000428677|ENSP00000430948|.|ENSP00000427992|.|.|ENSP00000430448|ENSP00000409443|ENSP00000302967	CCDS47295.1|.|.|.|.|.|.|.|.|CCDS4265.1|.|.|.|.|.|.|.|.|.|CCDS4265.1|CCDS4264.1	Q86WN1|.|.|.|.|.|.|.|.|Q8NC24|.|Q86WN1|.|.|.|.|.|.|.|Q8NC24|O15379	.|2913|117|2908|.|.|2903|.|4890|.|4582|1236|1241|.|2921|.|1463|.|4884|.|2876	.|.|.|.|.|.|.|.|.|.|.|.|.|.|.|.|.|.|.|.|.	ENST00000435817.6:c.*1752G>A|.|.|.|ENST00000518025.5:n.1657+97C>T|ENST00000520674.5:n.1527-174C>T|.|ENST00000523856.5:n.3494G>A|.|ENST00000297164.7:c.503+97C>T|.|.|.|ENST00000521367.5:c.305+97C>T|.|ENST00000518856.1:c.305+97C>T|.|ENST00000520747.1:n.2738G>A|.|ENST00000444782.5:c.503+97C>T|.	.|.|.|.|.|.|.|.|.|.|.|.|.|.|.|.|.|.|.|.|.	3876|.|.|.|.|.|.|3494|.|.|.|.|.|.|.|.|.|2738|.|.|.	.|.|.|.|.|.|.|.|.|.|.|.|.|.|.|.|.|.|.|.|.	.|.|.|.|.|.|.|.|.|.|.|.|.|.|.|.|.|.|.|.|.	20/20|.|.|.|3/5|2/4|.|11/11|.|4/6|.|.|.|4/5|.|4/6|.|2/2|.|5/7|.	-|-|+|-|+|+|-|-|-|+|-|-|-|+|-|+|-|-|-|+|-	YES|.|.|.|.|.|.|.|.|YES|.|.|.|.|.|.|.|.|.|.|YES	.|.|.|.|.|.|.|.|.|.|.|.|.|.|.|.|.|.|.|.|.	.|.|.|.|.|.|.|.|.|.|.|.|.|.|.|.|.|.|.|.|.	.|.|.|.|.|.|.|.|.|.|.|.|.|.|.|.|.|.|.|.|.	.|.|.|.|.|.|.|.|.|.|.|.|.|.|.|.|.|.|.|.|.	FCHSD1(10):non_coding_transcript_exon_variant,non_coding_transcript_variant(2)3_prime_UTR_variant(1)downstream_gene_variant(4)|HDAC3(16):upstream_gene_variant(7)|RELL2(7):intron_variant,non_coding_transcript_variant(2)downstream_gene_variant(1)intron_variant(4)	rs32955	.	.	.	32955	22132133	0.0476	PROP taste detection threshold	Hispanic	Illumina [~790000]	.	.	.	.	.	.	Y	N	C
5	142153949	C	A	5	141533514	C	A	Y	3_prime_UTR_variant|non_coding_transcript_exon_variant,non_coding_transcript_variant	ENST00000253814|ENST00000503388	NDFIP1|NDFIP1	ENSG00000131507|ENSG00000131507	ENSP00000253814|.	CCDS4273.1|.	Q9BT67|.	.|.	.|.	ENST00000253814.5:c.*2221C>A|ENST00000503388.1:n.3918C>A	.|.	3357|3918	.|.	.|.	8/8|2/2	+|+	YES|.	.|.	.|.	.|.	.|.	NDFIP1(4):non_coding_transcript_exon_variant,non_coding_transcript_variant(1)3_prime_UTR_variant(1)	rs8378	.	.	.	8378	20935629	0.047	Waist hip ratio	European	Affymetrix, Illumina & Perlegen [up to 2850269] (imputed)	.	.	.	.	ENSG00000131507.9|ENSG00000131507.9	Heart_Left_Ventricle|Muscle_Skeletal	Y	N	C
5	144160221	T	C	5	143539785	T	C	Y	downstream_gene_variant|downstream_gene_variant|3_prime_UTR_variant|3_prime_UTR_variant|downstream_gene_variant|3_prime_UTR_variant	ENST00000519064|ENST00000508754|ENST00000513112|ENST00000448443|ENST00000522203|ENST00000274496	YIPF5|YIPF5|YIPF5|YIPF5|YIPF5|YIPF5	ENSG00000145817|ENSG00000145817|ENSG00000145817|ENSG00000145817|ENSG00000145817|ENSG00000145817	ENSP00000429777|.|ENSP00000425422|ENSP00000397704|ENSP00000428715|ENSP00000274496	.|.|CCDS64277.1|CCDS4279.1|.|CCDS4279.1	.|.|Q969M3|Q969M3|.|Q969M3	257|3642|.|.|2141|.	.|.|.|.|.|.	.|.|ENST00000513112.5:c.*176A>G|ENST00000448443.6:c.*176A>G|.|ENST00000274496.9:c.*176A>G	.|.|.|.|.|.	.|.|1187|1307|.|1085	.|.|.|.|.|.	.|.|.|.|.|.	.|.|5/5|6/6|.|6/6	-|-|-|-|-|-	.|.|.|.|.|YES	.|.|.|.|.|.	.|.|.|.|.|.	.|.|.|.|.|.	.|.|.|.|.|.	YIPF5(6):3_prime_UTR_variant(3)downstream_gene_variant(3)	rs12109284	.	.	.	12109284	23474282	6.7139e-07	Gene expression of YIPF5 in normal prepouch ileum	.	Illumina [581,633]	.	.	.	.	ENSG00000145817.12|ENSG00000145817.12|ENSG00000145817.12|ENSG00000145817.12|ENSG00000145817.12|ENSG00000145817.12|ENSG00000145817.12|ENSG00000145817.12|ENSG00000145817.12|ENSG00000145817.12|ENSG00000183775.6|ENSG00000145817.12|ENSG00000145817.12	Adipose_Subcutaneous|Artery_Tibial|Breast_Mammary_Tissue|Cells_EBV-transformed_lymphocytes|Cells_Transformed_fibroblasts|Colon_Transverse|Esophagus_Mucosa|Lung|Skin_Not_Sun_Exposed_Suprapubic|Skin_Sun_Exposed_Lower_leg|Testis|Thyroid|Whole_Blood	Y	N	T
5	149849085	C	T	5	149228648	C	T	Y	downstream_gene_variant|downstream_gene_variant|downstream_gene_variant|downstream_gene_variant|3_prime_UTR_variant|downstream_gene_variant	ENST00000492495|ENST00000394320|ENST00000360453|ENST00000434684|ENST00000309241|ENST00000403750	PPARGC1B|PPARGC1B|PPARGC1B|PPARGC1B|PPARGC1B|PPARGC1B	ENSG00000155846|ENSG00000155846|ENSG00000155846|ENSG00000155846|ENSG00000155846|ENSG00000155846	.|ENSP00000377855|ENSP00000353638|ENSP00000409364|ENSP00000312649|ENSP00000384403	.|.|CCDS54933.1|.|CCDS4298.1|CCDS54934.1	.|Q86YN6|Q86YN6|.|Q86YN6|Q86YN6	1328|1381|1523|1367|.|1458	.|.|.|.|.|.	.|.|.|.|ENST00000309241.9:c.*1527C>T|.	.|.|.|.|.|.	.|.|.|.|4631|.	.|.|.|.|.|.	.|.|.|.|.|.	.|.|.|.|12/12|.	+|+|+|+|+|+	.|.|.|.|YES|.	.|.|.|.|.|.	.|.|.|.|.|.	.|.|.|.|.|.	.|.|.|.|.|.	PPARGC1B(7):3_prime_UTR_variant(1)downstream_gene_variant(5)	rs26124	.	.	.	26124	22479202	0.0154814	Adiponectin levels	.	Affymetrix & Illumina [NR] (imputed)	.	.	.	.	.	.	Y	N	T
5	154420522	G	A	5	153800082	G	A	Y	3_prime_UTR_variant|intron_variant,non_coding_transcript_variant|downstream_gene_variant|downstream_gene_variant|downstream_gene_variant|intron_variant,non_coding_transcript_variant	ENST00000297107|ENST00000524264|ENST00000520647|ENST00000517958|ENST00000377661|ENST00000519727	GALNT10|SAP30L-AS1|GALNT10|GALNT10|GALNT10|SAP30L-AS1	ENSG00000164574|ENSG00000245275|ENSG00000164574|ENSG00000164574|ENSG00000164574|ENSG00000245275	ENSP00000297107|.|ENSP00000428573|.|ENSP00000366889|.	CCDS4325.1|.|.|.|.|.	Q86SR1|.|.|.|Q86SR1|.	.|.|1510|1489|1491|.	.|.|.|.|.|.	ENST00000297107.10:c.*3550G>A|ENST00000524264.5:n.195+22840C>T|.|.|.|ENST00000519727.5:n.201+22840C>T	.|.|.|.|.|.	5499|.|.|.|.|.	.|.|.|.|.|.	.|.|.|.|.|.	12/12|2/2|.|.|.|2/3	+|-|+|+|+|-	YES|YES|.|.|.|.	.|.|.|.|.|.	.|.|.|.|.|.	.|.|.|.|.|.	.|.|.|.|.|.	SAP30L-AS1(4):intron_variant,non_coding_transcript_variant(2)|GALNT10(10):3_prime_UTR_variant(1)downstream_gene_variant(3)	rs6886795	.	.	.	6886795	21909115	0.0214	Systolic blood pressure (SBP)	European	Affymetrix, Illumina & Perlegen [~2.5 million] (imputed)	.	.	.	.	.	.	Y	N	G
5	161289578	G	A	5	160716585	G	A	Y	downstream_gene_variant|downstream_gene_variant|downstream_gene_variant|3_prime_UTR_variant|downstream_gene_variant|3_prime_UTR_variant	ENST00000353437|ENST00000517901|ENST00000517547|ENST00000274547|ENST00000520240|ENST00000393959	GABRB2|GABRB2|GABRB2|GABRB2|GABRB2|GABRB2	ENSG00000145864|ENSG00000145864|ENSG00000145864|ENSG00000145864|ENSG00000145864|ENSG00000145864	ENSP00000274546|ENSP00000430532|ENSP00000429750|ENSP00000274547|ENSP00000429320|ENSP00000377531	CCDS4354.1|.|.|CCDS4355.1|CCDS4354.1|CCDS4355.1	P47870|.|.|P47870|P47870|P47870	4286|4286|4320|.|4286|.	.|.|.|.|.|.	.|.|.|ENST00000274547.6:c.*4503C>T|.|ENST00000393959.5:c.*4503C>T	.|.|.|.|.|.	.|.|.|6260|.|6042	.|.|.|.|.|.	.|.|.|.|.|.	.|.|.|11/11|.|10/10	-|-|-|-|-|-	.|.|.|YES|.|.	.|.|.|.|.|.	.|.|.|.|.|.	.|.|.|.|.|.	.|.|.|.|.|.	GABRB2(9):3_prime_UTR_variant(2)downstream_gene_variant(4)	rs1096	.	.	.	1096	23722424	0.01325	College completion	.	Illumina, Affymterix, Perlegen [Up to 2,309,290] (imputed)	.	.	.	.	.	.	Y	N	G
5	172337661	C	T	5	171764665	C	T	Y	intron_variant|3_prime_UTR_variant|upstream_gene_variant|intron_variant	ENST00000518522|ENST00000311601|ENST00000523651|ENST00000519643	SH3PXD2B|SH3PXD2B|SH3PXD2B|SH3PXD2B	ENSG00000174705|ENSG00000174705|ENSG00000174705|ENSG00000174705	ENSP00000428076|ENSP00000309714|.|ENSP00000430890	.|CCDS34291.1|.|CCDS78084.1	.|A1X283|.|.	.|.|3426|.	.|.|.|.	ENST00000518522.5:c.201-3892G>A|ENST00000311601.5:c.*708G>A|.|ENST00000519643.5:c.1188+8475G>A	.|.|.|.	.|3615|.|.	.|.|.|.	.|.|.|.	3/3|13/13|.|12/12	-|-|-|-	.|YES|.|.	.|.|.|.	.|.|.|.	.|.|.|.	.|.|.|.	SH3PXD2B(4):upstream_gene_variant(1)3_prime_UTR_variant(1)intron_variant(2)	rs11134742	.	.	.	.	.	.	.	.	.	rs11134742	2	Frank Ter Haar syndrome	1	.	.	Y	N	T
6	7288064	G	A	6	7288297	G	A	Y	downstream_gene_variant|3_prime_UTR_variant|3_prime_UTR_variant|intron_variant|intron_variant,non_coding_transcript_variant|downstream_gene_variant|intron_variant,non_coding_transcript_variant	ENST00000479365|ENST00000244763|ENST00000397511|ENST00000474597|ENST00000475213|ENST00000489567|ENST00000379928	SSR1|SSR1|SSR1|SSR1|SSR1|SSR1|RP11-69L16.4	ENSG00000124783|ENSG00000124783|ENSG00000124783|ENSG00000124783|ENSG00000124783|ENSG00000124783|ENSG00000238221	ENSP00000417911|ENSP00000244763|ENSP00000380647|ENSP00000418617|.|ENSP00000420730|.	.|CCDS4499.1|.|.|.|CCDS78109.1|.	.|P43307|.|.|.|.|.	1612|.|.|.|.|618|.	.|.|.|.|.|.|.	.|ENST00000244763.8:c.*1800C>T|ENST00000397511.6:c.*1800C>T|ENST00000474597.5:c.872+1804C>T|ENST00000475213.1:n.169-142C>T|.|ENST00000379928.4:n.212+2168G>A	.|.|.|.|.|.|.	.|2748|2754|.|.|.|.	.|.|.|.|.|.|.	.|.|.|.|.|.|.	.|8/8|9/9|9/9|1/2|.|2/2	-|-|-|-|-|-|+	.|YES|.|.|.|.|YES	.|.|.|.|.|.|.	.|.|.|.|.|.|.	.|.|.|.|.|.|.	.|.|.|.|.|.|.	RP11-69L16.4(1):intron_variant,non_coding_transcript_variant(1)|SSR1(10):intron_variant,non_coding_transcript_variant(1)3_prime_UTR_variant(2)downstream_gene_variant(2)intron_variant(1)	rs8955	.	.	.	8955	23562823	0.00937	Diabetic retinopathy in Type 2 diabetes mellitus	.	Illumina [~2,166,765] (imputed)	.	.	.	.	ENSG00000124783.8|ENSG00000124783.8|ENSG00000124783.8	Artery_Tibial|Esophagus_Mucosa|Esophagus_Muscularis	Y	N	A
6	10628340	T	G	6	10628573	T	G	Y	downstream_gene_variant|3_prime_UTR_variant|downstream_gene_variant|downstream_gene_variant|downstream_gene_variant|downstream_gene_variant|downstream_gene_variant|3_prime_UTR_variant|non_coding_transcript_exon_variant,non_coding_transcript_variant|3_prime_UTR_variant	ENST00000475577|ENST00000265012|ENST00000495262|ENST00000485764|ENST00000410107|ENST00000489819|ENST00000489225|ENST00000316170|ENST00000397423|ENST00000379597	GCNT2|GCNT2|GCNT2|GCNT2|GCNT2|GCNT2|GCNT2|GCNT2|GCNT2|GCNT2	ENSG00000111846|ENSG00000111846|ENSG00000111846|ENSG00000111846|ENSG00000111846|ENSG00000111846|ENSG00000111846|ENSG00000111846|ENSG00000111846|ENSG00000111846	.|ENSP00000265012|ENSP00000419411|.|ENSP00000386321|.|.|ENSP00000314844|.|ENSP00000368917	.|CCDS4513.1|CCDS34338.1|.|.|.|.|CCDS4512.1|.|CCDS34338.1	.|Q8NFS9|Q8N0V5|.|.|.|.|Q06430|.|Q8N0V5	1724|.|1263|1876|1118|1783|1368|.|.|.	.|.|.|.|.|.|.|.|.|.	.|ENST00000265012.4:c.*1733T>G|.|.|.|.|.|ENST00000316170.7:c.*1733T>G|ENST00000397423.6:n.2501T>G|ENST00000379597.7:c.*1733T>G	.|.|.|.|.|.|.|.|.|.	.|3186|.|.|.|.|.|3353|2501|3498	.|.|.|.|.|.|.|.|.|.	.|.|.|.|.|.|.|.|.|.	.|3/3|.|.|.|.|.|3/3|5/5|3/3	+|+|+|+|+|+|+|+|+|+	.|.|.|.|.|.|.|.|.|YES	.|.|.|.|.|.|.|.|.|.	.|.|.|.|.|.|.|.|.|.	.|.|.|.|.|.|.|.|.|.	.|.|.|.|.|.|.|.|.|.	GCNT2(17):non_coding_transcript_exon_variant,non_coding_transcript_variant(1)3_prime_UTR_variant(3)downstream_gene_variant(6)	rs76447432	.	.	.	.	.	.	.	.	.	rs76447432	3	Adult i blood group with or without congenital cataract	1	.	.	Y	N	T
6	10629059	G	C	6	10629292	G	C	Y	downstream_gene_variant|3_prime_UTR_variant|downstream_gene_variant|upstream_gene_variant|downstream_gene_variant|downstream_gene_variant|downstream_gene_variant|downstream_gene_variant|3_prime_UTR_variant|non_coding_transcript_exon_variant,non_coding_transcript_variant|3_prime_UTR_variant	ENST00000475577|ENST00000265012|ENST00000495262|ENST00000379591|ENST00000485764|ENST00000410107|ENST00000489819|ENST00000489225|ENST00000316170|ENST00000397423|ENST00000379597	GCNT2|GCNT2|GCNT2|GCNT6|GCNT2|GCNT2|GCNT2|GCNT2|GCNT2|GCNT2|GCNT2	ENSG00000111846|ENSG00000111846|ENSG00000111846|ENSG00000205318|ENSG00000111846|ENSG00000111846|ENSG00000111846|ENSG00000111846|ENSG00000111846|ENSG00000111846|ENSG00000111846	.|ENSP00000265012|ENSP00000419411|.|.|ENSP00000386321|.|.|ENSP00000314844|.|ENSP00000368917	.|CCDS4513.1|CCDS34338.1|.|.|.|.|.|CCDS4512.1|.|CCDS34338.1	.|Q8NFS9|Q8N0V5|.|.|.|.|.|Q06430|.|Q8N0V5	2443|.|1982|4703|2595|1837|2502|2087|.|.|.	.|.|.|.|.|.|.|.|.|.|.	.|ENST00000265012.4:c.*2452G>C|.|.|.|.|.|.|ENST00000316170.7:c.*2452G>C|ENST00000397423.6:n.3220G>C|ENST00000379597.7:c.*2452G>C	.|.|.|.|.|.|.|.|.|.|.	.|3905|.|.|.|.|.|.|4072|3220|4217	.|.|.|.|.|.|.|.|.|.|.	.|.|.|.|.|.|.|.|.|.|.	.|3/3|.|.|.|.|.|.|3/3|5/5|3/3	+|+|+|+|+|+|+|+|+|+|+	.|.|.|YES|.|.|.|.|.|.|YES	.|.|.|.|.|.|.|.|.|.|.	.|.|.|.|.|.|.|.|.|.|.	.|.|.|.|.|.|.|.|.|.|.	.|.|.|.|.|.|.|.|.|.|.	GCNT2(17):non_coding_transcript_exon_variant,non_coding_transcript_variant(1)3_prime_UTR_variant(3)downstream_gene_variant(6)|GCNT6(1):upstream_gene_variant(1)	rs114854786	.	.	.	.	.	.	.	.	.	rs114854786	3	Adult i blood group with or without congenital cataract	1	.	.	Y	N	G
6	24423220	T	C	6	24423448	T	C	Y	downstream_gene_variant|downstream_gene_variant|3_prime_UTR_variant|downstream_gene_variant|intron_variant|intron_variant|downstream_gene_variant|intron_variant	ENST00000492917|ENST00000230036|ENST00000378353|ENST00000483634|ENST00000274747|ENST00000443868|ENST00000446191|ENST00000378386	GPLD1|GPLD1|MRS2|MRS2|MRS2|MRS2|MRS2|MRS2	ENSG00000112293|ENSG00000112293|ENSG00000124532|ENSG00000124532|ENSG00000124532|ENSG00000124532|ENSG00000124532|ENSG00000124532	.|ENSP00000230036|ENSP00000367604|.|ENSP00000274747|ENSP00000399585|ENSP00000387441|ENSP00000367637	.|CCDS4553.1|CCDS75408.1|.|CCDS69056.1|CCDS69055.1|.|CCDS4552.1	.|P80108|Q9HD23|.|.|Q9HD23|.|Q9HD23	1345|4957|.|3979|.|.|4659|.	.|.|.|.|.|.|.|.	.|.|ENST00000378353.5:c.*164T>C|.|ENST00000274747.11:c.1071+170T>C|ENST00000443868.6:c.1230+170T>C|.|ENST00000378386.7:c.1221+170T>C	.|.|.|.|.|.|.|.	.|.|1484|.|.|.|.|.	.|.|.|.|.|.|.|.	.|.|.|.|.|.|.|.	.|.|10/10|.|8/8|11/11|.|10/10	-|-|+|+|+|+|+|+	.|YES|.|.|.|YES|.|.	.|.|.|.|.|.|.|.	.|.|.|.|.|.|.|.	.|.|.|.|.|.|.|.	.|.|.|.|.|.|.|.	MRS2(6):3_prime_UTR_variant(1)downstream_gene_variant(2)intron_variant(3)|GPLD1(6):downstream_gene_variant(2)	rs11969180	.	.	.	11969180	23202124	0.022	Birth weight	.	Illumina & Affymetrix (~2.7 million) imputed	.	.	.	.	.	.	Y	Y	T
6	24535552	G	A	6	24535780	G	A	Y	downstream_gene_variant|downstream_gene_variant|3_prime_UTR_variant|downstream_gene_variant|downstream_gene_variant	ENST00000479394|ENST00000491546|ENST00000357578|ENST00000348925|ENST00000492697	ALDH5A1|ALDH5A1|ALDH5A1|ALDH5A1|ALDH5A1	ENSG00000112294|ENSG00000112294|ENSG00000112294|ENSG00000112294|ENSG00000112294	.|ENSP00000417687|ENSP00000350191|ENSP00000314649|.	.|.|CCDS4555.1|CCDS4556.1|.	.|.|P51649|P51649|.	1495|1795|.|1249|1744	.|.|.|.|.	.|.|ENST00000357578.7:c.*1840G>A|.|.	.|.|.|.|.	.|.|3593|.|.	.|.|.|.|.	.|.|.|.|.	.|.|10/10|.|.	+|+|+|+|+	.|.|.|YES|.	.|.|.|.|.	.|.|.|.|.	.|.|.|.|.	.|.|.|.|.	ALDH5A1(5):3_prime_UTR_variant(1)downstream_gene_variant(4)	rs2744602	.	.	.	.	.	.	.	.	.	rs2744602	2	Succinate-semialdehyde dehydrogenase deficiency	1	ENSG00000112293.10|ENSG00000112294.8|ENSG00000112294.8|ENSG00000112294.8	Esophagus_Muscularis|Heart_Left_Ventricle|Lung|Muscle_Skeletal	N	Y	G
6	28903198	C	T	6	28870975	C	T	Y	downstream_gene_variant|3_prime_UTR_variant|non_coding_transcript_exon_variant,non_coding_transcript_variant|3_prime_UTR_variant|3_prime_UTR_variant	ENST00000467742|ENST00000414543|ENST00000481474|ENST00000377199|ENST00000377194	TRIM27|TRIM27|TRIM27|TRIM27|TRIM27	ENSG00000204713|ENSG00000204713|ENSG00000204713|ENSG00000204713|ENSG00000204713	.|ENSP00000400058|.|ENSP00000366404|ENSP00000366399	.|.|.|CCDS4654.1|.	.|.|.|P14373|P14373	1276|.|.|.|.	.|.|.|.|.	.|ENST00000414543.5:c.*872G>A|ENST00000481474.5:n.6810G>A|ENST00000377199.3:c.*872G>A|ENST00000377194.7:c.*1057G>A	.|.|.|.|.	.|1617|6810|2771|2490	.|.|.|.|.	.|.|.|.|.	.|5/5|6/6|8/8|9/9	-|-|-|-|-	.|.|.|YES|.	.|.|.|.|.	.|.|.|.|.	.|.|.|.|.	.|.|.|.|.	TRIM27(7):non_coding_transcript_exon_variant,non_coding_transcript_variant(1)3_prime_UTR_variant(3)downstream_gene_variant(1)	rs1056032	.	.	.	1056032	23455636	0.012679	Advanced age-related macular degeneration (choroidal neovascularization) vs. no AMD	.	Illumina & Affymetrix [2,442,884] (imputed)	.	.	.	.	ENSG00000204709.4|ENSG00000204713.6|ENSG00000219392.1|ENSG00000204713.6	Artery_Tibial|Skin_Sun_Exposed_Lower_leg|Testis|Testis	Y	N	C
6	30724762	C	T	6	30692539	C	T	Y	3_prime_UTR_variant|3_prime_UTR_variant|3_prime_UTR_variant|upstream_gene_variant|downstream_gene_variant|3_prime_UTR_variant|downstream_gene_variant	ENST00000330914|ENST00000396384|ENST00000396389|ENST00000607476|ENST00000487376|ENST00000327892|ENST00000376389	TUBB|TUBB|TUBB|XXbac-BPG252P9.9|FLOT1|TUBB|FLOT1	ENSG00000196230|ENSG00000196230|ENSG00000196230|ENSG00000272540|ENSG00000137312|ENSG00000196230|ENSG00000137312	ENSP00000365578|ENSP00000379668|ENSP00000379672|.|.|ENSP00000339001|ENSP00000365569	CCDS78124.1|CCDS78124.1|.|.|.|CCDS4687.1|CCDS4688.1	.|.|.|.|.|P07437|O75955	.|.|.|885|2947|.|2947	.|.|.|.|.|.|.	ENST00000330914.7:c.*365C>T|ENST00000396384.1:c.*365C>T|ENST00000396389.5:c.*365C>T|.|.|ENST00000327892.12:c.*365C>T|.	.|.|.|.|.|.|.	1968|2159|2239|.|.|2006|.	.|.|.|.|.|.|.	.|.|.|.|.|.|.	4/4|4/4|4/4|.|.|4/4|.	+|+|+|-|-|+|-	.|.|.|YES|.|YES|YES	.|.|.|.|.|.|.	.|.|.|.|.|.|.	.|.|.|.|.|.|.	.|.|.|.|.|.|.	XXbac-BPG252P9.9(1):upstream_gene_variant(1)|TUBB(4):3_prime_UTR_variant(4)|FLOT1(12):downstream_gene_variant(2)	rs1061397	.	.	.	1061397	22479202	0.005251	Adiponectin levels	.	Affymetrix & Illumina [NR] (imputed)	.	.	.	.	ENSG00000273340.1|ENSG00000181126.9|ENSG00000137312.10|ENSG00000137312.10	Adipose_Subcutaneous|Adipose_Subcutaneous|Cells_Transformed_fibroblasts|Muscle_Skeletal	N	N	C
6	33194438	A	C	6	33162215	A	C	Y	3_prime_UTR_variant,NMD_transcript_variant|3_prime_UTR_variant|upstream_gene_variant|downstream_gene_variant|upstream_gene_variant|upstream_gene_variant|upstream_gene_variant|upstream_gene_variant|downstream_gene_variant|3_prime_UTR_variant	ENST00000483281|ENST00000374685|ENST00000341947|ENST00000483821|ENST00000395194|ENST00000361917|ENST00000457788|ENST00000374708|ENST00000481441|ENST00000374680	RXRB|RXRB|COL11A2|RXRB|COL11A2|COL11A2|COL11A2|COL11A2|RXRB|RXRB	ENSG00000204231|ENSG00000204231|ENSG00000204248|ENSG00000204231|ENSG00000204248|ENSG00000204248|ENSG00000204248|ENSG00000204248|ENSG00000204231|ENSG00000204231	ENSP00000431369|ENSP00000363817|ENSP00000339915|.|ENSP00000378620|ENSP00000355123|ENSP00000405520|ENSP00000363840|.|ENSP00000363812	.|CCDS59007.1|.|.|CCDS54992.1|.|.|CCDS43452.1|.|CCDS4768.1	.|P28702|.|.|P13942|.|.|.|.|P28702	.|.|1970|226|1984|1970|1971|1939|1347|.	.|.|.|.|.|.|.|.|.|.	ENST00000483281.5:c.*1358T>G|ENST00000374685.8:c.*244T>G|.|.|.|.|.|.|.|ENST00000374680.3:c.*244T>G	.|.|.|.|.|.|.|.|.|.	1759|1996|.|.|.|.|.|.|.|2058	.|.|.|.|.|.|.|.|.|.	.|.|.|.|.|.|.|.|.|.	9/9|10/10|.|.|.|.|.|.|.|10/10	-|-|-|-|-|-|-|-|-|-	.|YES|.|.|.|.|.|YES|.|.	.|.|.|.|.|.|.|.|.|.	.|.|.|.|.|.|.|.|.|.	.|.|.|.|.|.|.|.|.|.	.|.|.|.|.|.|.|.|.|.	RXRB(5):3_prime_UTR_variant,NMD_transcript_variant(1)3_prime_UTR_variant(2)downstream_gene_variant(2)|COL11A2(6):upstream_gene_variant(5)	rs2744537	.	.	.	2744537	20502693	4.48e-11	Gene expression of HLA-DPB1 in peripheral blood monocytes	European	Affymetrix [675350]	.	.	.	.	ENSG00000204228.3|ENSG00000204228.3|ENSG00000204228.3|ENSG00000204228.3|ENSG00000204228.3|ENSG00000204228.3|ENSG00000223865.6|ENSG00000204228.3|ENSG00000235863.2|ENSG00000204228.3|ENSG00000204228.3|ENSG00000204228.3|ENSG00000204228.3|ENSG00000204228.3|ENSG00000204228.3|ENSG00000204228.3|ENSG00000204228.3|ENSG00000204228.3|ENSG00000204228.3|ENSG00000204228.3	Adipose_Subcutaneous|Adipose_Visceral_Omentum|Artery_Aorta|Artery_Coronary|Artery_Tibial|Breast_Mammary_Tissue|Cells_Transformed_fibroblasts|Cells_Transformed_fibroblasts|Cells_Transformed_fibroblasts|Colon_Transverse|Esophagus_Mucosa|Esophagus_Muscularis|Heart_Left_Ventricle|Lung|Muscle_Skeletal|Skin_Not_Sun_Exposed_Suprapubic|Skin_Sun_Exposed_Lower_leg|Stomach|Testis|Thyroid	Y	N	C
6	52501190	G	A	6	52365988	G	A	Y	3_prime_UTR_variant	ENST00000182527	TRAM2	ENSG00000065308	ENSP00000182527	CCDS34477.1	Q15035	.	.	ENST00000182527.3:c.*2007C>T	.	3120	.	.	2020-11-11	-	YES	.	.	.	.	TRAM2(1):3_prime_UTR_variant(1)	rs6900141	.	.	.	6900141	22504419	0.03804	Infant head circumference	.	Affymetrix & Illumina [~2.4 million] (imputed)	.	.	.	.	.	.	Y	N	A
6	79916099	G	A	6	80625816	G	A	Y	3_prime_UTR_variant	ENST00000369816	ELOVL4	ENSG00000118402	ENSP00000358831	CCDS4992.1	Q9GZR5	.	.	ENST00000369816.4:c.*509C>T	.	1755	.	.	2020-06-06	-	YES	.	.	.	.	ELOVL4(1):3_prime_UTR_variant(1)	rs149410136	.	.	.	.	.	.	.	.	.	rs149410136	3	Stargardt Disease, Dominant	1	.	.	Y	N	G
6	99434687	C	T	6	99882563	C	T	Y	downstream_gene_variant|downstream_gene_variant|3_prime_UTR_variant|3_prime_UTR_variant|3_prime_UTR_variant,NMD_transcript_variant	ENST00000418945|ENST00000369233|ENST00000500704|ENST00000327681|ENST00000496518	RP11-98I9.4|USP45|USP45|USP45|USP45	ENSG00000228506|ENSG00000123552|ENSG00000123552|ENSG00000123552|ENSG00000123552	.|ENSP00000358236|ENSP00000424372|ENSP00000333376|ENSP00000421248	.|.|CCDS34501.1|CCDS34501.1|.	.|.|Q70EL2|Q70EL2|.	3314|857|.|.|.	.|.|.|.|.	.|.|ENST00000500704.6:c.*1029G>A|ENST00000327681.10:c.*1029G>A|ENST00000496518.6:c.*2440G>A	.|.|.|.|.	.|.|3518|4007|3068	.|.|.|.|.	.|.|.|.|.	.|.|18/18|18/18|13/13	+|-|-|-|-	YES|.|.|YES|.	.|.|.|.|.	.|.|.|.|.	.|.|.|.|.	.|.|.|.|.	USP45(13):3_prime_UTR_variant,NMD_transcript_variant(1)3_prime_UTR_variant(2)downstream_gene_variant(1)|RP11-98I9.4(1):downstream_gene_variant(1)	rs17785525	.	.	.	17785525	22233810	0.0250114	Gene expression of SFRS18 (ENSG00000132424) in dendritic cells	.	Illumina[873,973]	.	.	.	.	ENSG00000132423.6|ENSG00000228506.1|ENSG00000228506.1|ENSG00000228506.1|ENSG00000228506.1|ENSG00000228506.1|ENSG00000228506.1|ENSG00000132423.6|ENSG00000228506.1|ENSG00000228506.1|ENSG00000228506.1|ENSG00000228506.1	Adipose_Subcutaneous|Adipose_Subcutaneous|Artery_Tibial|Cells_Transformed_fibroblasts|Esophagus_Mucosa|Heart_Left_Ventricle|Lung|Nerve_Tibial|Nerve_Tibial|Skin_Sun_Exposed_Lower_leg|Testis|Thyroid	Y	N	C
6	99435261	A	G	6	99883137	A	G	Y	3_prime_UTR_variant|3_prime_UTR_variant,NMD_transcript_variant|3_prime_UTR_variant|downstream_gene_variant|downstream_gene_variant	ENST00000500704|ENST00000496518|ENST00000327681|ENST00000369233|ENST00000418945	USP45|USP45|USP45|USP45|RP11-98I9.4	ENSG00000123552|ENSG00000123552|ENSG00000123552|ENSG00000123552|ENSG00000228506	ENSP00000424372|ENSP00000421248|ENSP00000333376|ENSP00000358236|.	CCDS34501.1|.|CCDS34501.1|.|.	Q70EL2|.|Q70EL2|.|.	.|.|.|283|3888	.|.|.|.|.	ENST00000500704.6:c.*455T>C|ENST00000496518.6:c.*1866T>C|ENST00000327681.10:c.*455T>C|.|.	.|.|.|.|.	2944|2494|3433|.|.	.|.|.|.|.	.|.|.|.|.	18/18|13/13|18/18|.|.	-|-|-|-|+	.|.|YES|.|YES	.|.|.|.|.	.|.|.|.|.	.|.|.|.|.	.|.|.|.|.	USP45(13):3_prime_UTR_variant,NMD_transcript_variant(1)3_prime_UTR_variant(2)downstream_gene_variant(1)|RP11-98I9.4(1):downstream_gene_variant(1)	rs6570064	.	.	.	6570064	22504419	0.01621	Infant head circumference	.	Affymetrix & Illumina [~2.4 million] (imputed)	.	.	.	.	ENSG00000228506.1|ENSG00000228506.1|ENSG00000228506.1|ENSG00000228506.1|ENSG00000219755.1|ENSG00000228506.1|ENSG00000228506.1|ENSG00000228506.1|ENSG00000228506.1|ENSG00000228506.1|ENSG00000228506.1|ENSG00000228506.1|ENSG00000228506.1|ENSG00000228506.1|ENSG00000228506.1|ENSG00000228506.1|ENSG00000228506.1|ENSG00000228506.1|ENSG00000228506.1|ENSG00000228506.1|ENSG00000219755.1|ENSG00000228506.1|ENS…	Adipose_Subcutaneous|Adipose_Visceral_Omentum|Adrenal_Gland|Artery_Aorta|Artery_Aorta|Artery_Coronary|Artery_Tibial|Brain_Anterior_cingulate_cortex_BA24|Brain_Caudate_basal_ganglia|Brain_Cerebellar_Hemisphere|Brain_Cerebellum|Brain_Cortex|Brain_Frontal_Cortex_BA9|Brain_Hippocampus|Brain_Hypothalamus|Brain_Nucleus_accumbens_basal_ganglia|Brain_Putamen_basal_ganglia|Breast_Mammary_Tissue|Cells_EBV-…	Y	Y	A
6	105099503	C	G	6	105547378	C	G	Y	downstream_gene_variant|3_prime_UTR_variant|downstream_gene_variant	ENST00000336775|ENST00000314641|ENST00000446408	BVES|BVES|BVES	ENSG00000112276|ENSG00000112276|ENSG00000112276	ENSP00000337259|ENSP00000313172|ENSP00000397310	CCDS5051.1|CCDS5051.1|CCDS5051.1	Q8NE79|Q8NE79|Q8NE79	1110|.|1328	.|.|.	.|ENST00000314641.9:c.*1586G>C|.	.|.|.	.|2886|.	.|.|.	.|.|.	.|8/8|.	-|-|-	.|YES|.	.|.|.	.|.|.	.|.|.	.|.|.	BVES(3):3_prime_UTR_variant(1)downstream_gene_variant(2)	rs6571217	.	.	.	6571217	20686565	0.03693	LDL cholesterol	Mixed	Affymetrix, Illumina & Perlegen [~2.6 million] (imputed)	.	.	.	.	.	.	Y	N	C
6	113862207	A	T	6	114183385	A	T	Y	3_prime_UTR_variant|downstream_gene_variant	ENST00000612661|ENST00000617290	MARCKS|MARCKS	ENSG00000277443|ENSG00000277443	ENSP00000478061|ENSP00000482673	CCDS5101.1|.	P29966|.	.|1061	.|.	ENST00000612661.1:c.*1628A>T|.	.|.	3011|.	.|.	.|.	2/2|.	+|+	YES|.	.|.	.|.	.|.	.|.	MARCKS(2):3_prime_UTR_variant(1)downstream_gene_variant(1)	rs352084	.	.	.	352084	22504419	0.02982	Infant head circumference	.	Affymetrix & Illumina [~2.4 million] (imputed)	.	.	.	.	ENSG00000175967.3	Adipose_Subcutaneous	N	N	A
6	129516465	T	C	6	129837610	T	C	Y	3_prime_UTR_variant|3_prime_UTR_variant|3_prime_UTR_variant	ENST00000617695|ENST00000421865|ENST00000618192	LAMA2|LAMA2|LAMA2	ENSG00000196569|ENSG00000196569|ENSG00000196569	ENSP00000481744|ENSP00000400365|ENSP00000480802	.|CCDS5138.1|.	.|P24043|.	.|.|.	.|.|.	ENST00000617695.4:c.*118T>C|ENST00000421865.2:c.*118T>C|ENST00000618192.4:c.*118T>C	.|.|.	9580|9536|9589	.|.|.	.|.|.	63/63|65/65|64/64	+|+|+	.|YES|.	.|.|.	.|.|.	.|.|.	.|.|.	LAMA2(6):3_prime_UTR_variant(3)	rs1049476	.	.	.	1049476	21355061	0.015	Microalbuminuria	European	Affymetrix & Illumina [~2.5 million] (imputed)	rs1049476	3	Congenital Muscular Dystrophy, LAMA2-related	1	.	.	Y	N	T
6	132460333	G	T	6	132781472	G	T	Y	3_prime_UTR_variant|downstream_gene_variant	ENST00000367941|ENST00000367937	STX7|STX7	ENSG00000079950|ENSG00000079950	ENSP00000356918|ENSP00000356914	CCDS5153.1|.	O15400|O15400	.|1381	.|.	ENST00000367941.6:c.*425C>A|.	.|.	1325|.	.|.	.|.	10/10|.	-|-	YES|.	.|.	.|.	.|.	.|.	STX7(4):3_prime_UTR_variant(1)downstream_gene_variant(1)	rs3800204	.	.	.	3800204	23388002	0.04917	Mitral annular calcium	.	Affymetrix & Illumina [>2.5 million] (imputed)	.	.	.	.	.	.	Y	N	G
6	134962210	T	C	6	135283348	T	C	Y	downstream_gene_variant|downstream_gene_variant|3_prime_UTR_variant|downstream_gene_variant|downstream_gene_variant|downstream_gene_variant|downstream_gene_variant	ENST00000526100|ENST00000367826|ENST00000367837|ENST00000533274|ENST00000527578|ENST00000527005|ENST00000415177	HBS1L|HBS1L|HBS1L|HBS1L|HBS1L|HBS1L|HBS1L	ENSG00000112339|ENSG00000112339|ENSG00000112339|ENSG00000112339|ENSG00000112339|ENSG00000112339|ENSG00000112339	ENSP00000433161|ENSP00000356800|ENSP00000356811|ENSP00000434533|ENSP00000436256|.|ENSP00000389826	.|CCDS47479.1|CCDS5173.1|.|.|.|.	.|Q9Y450|Q9Y450|.|.|.|.	2939|2423|.|2632|2419|2419|2421	.|.|.|.|.|.|.	.|.|ENST00000367837.9:c.*3069A>G|.|.|.|.	.|.|.|.|.|.|.	.|.|5331|.|.|.|.	.|.|.|.|.|.|.	.|.|.|.|.|.|.	.|.|18/18|.|.|.|.	-|-|-|-|-|-|-	.|.|YES|.|.|.|.	.|.|.|.|.|.|.	.|.|.|.|.|.|.	.|.|.|.|.|.|.	.|.|.|.|.|.|.	HBS1L(16):3_prime_UTR_variant(1)downstream_gene_variant(6)	rs4475342	.	.	.	4475342	22685416	6.473e-14	Gene expression of ALDH8A1 (probeID ILMN_1681938) in cerebellum in Alzheimer's disease cases and controls	.	Illumina [313,330]	.	.	.	.	ENSG00000118514.9|ENSG00000232876.1|ENSG00000112339.10|ENSG00000118514.9|ENSG00000232876.1|ENSG00000118514.9|ENSG00000112339.10|ENSG00000118514.9|ENSG00000232876.1|ENSG00000112339.10|ENSG00000118514.9|ENSG00000232876.1|ENSG00000118514.9|ENSG00000232876.1|ENSG00000112339.10|ENSG00000118514.9|ENSG00000232876.1|ENSG00000118514.9|ENSG00000232876.1|ENSG00000112339.10|ENSG00000118514.9|ENSG00000232876.…	Adipose_Subcutaneous|Adipose_Subcutaneous|Adipose_Subcutaneous|Adipose_Visceral_Omentum|Adipose_Visceral_Omentum|Adrenal_Gland|Adrenal_Gland|Artery_Aorta|Artery_Aorta|Artery_Aorta|Artery_Coronary|Artery_Coronary|Artery_Tibial|Artery_Tibial|Artery_Tibial|Brain_Anterior_cingulate_cortex_BA24|Brain_Anterior_cingulate_cortex_BA24|Brain_Caudate_basal_ganglia|Brain_Caudate_basal_ganglia|Brain_Caudate_b…	Y	N	C
6	150398178	G	A	6	150719314	G	A	Y	downstream_gene_variant|3_prime_UTR_variant|missense_variant|downstream_gene_variant|downstream_gene_variant|downstream_gene_variant|downstream_gene_variant|downstream_gene_variant	ENST00000425615|ENST00000229447|ENST00000344419|ENST00000422583|ENST00000392256|ENST00000367335|ENST00000500320|ENST00000392255	IYD|IYD|IYD|IYD|IYD|IYD|IYD|IYD	ENSG00000009765|ENSG00000009765|ENSG00000009765|ENSG00000009765|ENSG00000009765|ENSG00000009765|ENSG00000009765|ENSG00000009765	ENSP00000390081|ENSP00000229447|ENSP00000343763|ENSP00000397342|ENSP00000376085|ENSP00000356304|ENSP00000441276|ENSP00000376084	.|CCDS55067.1|CCDS5227.1|.|CCDS55066.1|CCDS55066.1|.|.	.|Q6PHW0|Q6PHW0|.|Q6PHW0|Q6PHW0|.|.	2646|.|Gag/Aag|69|69|69|1288|1362	.|.|E/K|.|.|.|.|.	.|ENST00000229447.9:c.*41G>A|ENST00000344419.7:c.811G>A|.|.|.|.|.	.|.|ENSP00000343763.3:p.Glu271Lys|.|.|.|.|.	.|1063|951|.|.|.|.|.	.|.|811|.|.|.|.|.	.|.|271|.|.|.|.|.	.|6/6|5/5|.|.|.|.|.	+|+|+|+|+|+|+|+	.|YES|.|.|.|.|.|.	.|.|.|.|.|.|.|.	.|.|.|.|.|.|.|.	.|.|.|.|.|.|.|.	.|.|.|.|.|.|.|.	IYD(9):missense_variant(1)3_prime_UTR_variant(1)downstream_gene_variant(6)	rs36063028	.	.	.	.	.	.	.	.	.	rs36063028	3	Congenital hypothyroidism	1	.	.	Y	N	G
6	151358063	A	G	6	151679198	A	G	Y	downstream_gene_variant|downstream_gene_variant|downstream_gene_variant|3_prime_UTR_variant	ENST00000253332|ENST00000354675|ENST00000359755|ENST00000402676	AKAP12|AKAP12|AKAP12|AKAP12	ENSG00000131016|ENSG00000131016|ENSG00000131016|ENSG00000131016	ENSP00000253332|ENSP00000346702|ENSP00000352794|ENSP00000384537	CCDS5229.1|CCDS5230.1|.|CCDS5229.1	Q02952|Q02952|Q02952|Q02952	1290|1290|1290|.	.|.|.|.	.|.|.|ENST00000402676.6:c.*2349A>G	.|.|.|.	.|.|.|7938	.|.|.|.	.|.|.|.	.|.|.|5/5	+|+|+|+	.|.|.|YES	.|.|.|.	.|.|.|.	.|.|.|.	.|.|.|.	AKAP12(5):3_prime_UTR_variant(1)downstream_gene_variant(3)	rs9206	.	.	.	9206	22228098	0.0125	Breast cancer	.	Affymetrix and Illumina[59,211]	.	.	.	.	.	.	Y	N	A
6	152101320	T	A	6	152422455	T	A	Y	3_prime_UTR_variant|intron_variant|downstream_gene_variant|3_prime_UTR_variant|downstream_gene_variant|3_prime_UTR_variant|downstream_gene_variant	ENST00000443427|ENST00000427531|ENST00000406599|ENST00000440973|ENST00000456483|ENST00000206249|ENST00000338799	ESR1|ESR1|ESR1|ESR1|ESR1|ESR1|ESR1	ENSG00000091831|ENSG00000091831|ENSG00000091831|ENSG00000091831|ENSG00000091831|ENSG00000091831|ENSG00000091831	ENSP00000387500|ENSP00000394721|ENSP00000384064|ENSP00000405330|ENSP00000415934|ENSP00000206249|ENSP00000342630	CCDS5234.1|.|.|CCDS5234.1|.|CCDS5234.1|CCDS5234.1	P03372|.|.|P03372|.|P03372|P03372	.|.|2342|.|2342|.|2267	.|.|.|.|.|.|.	ENST00000443427.5:c.*2354T>A|ENST00000427531.6:c.851-23946T>A|.|ENST00000440973.5:c.*2354T>A|.|ENST00000206249.7:c.*2354T>A|.	.|.|.|.|.|.|.	4403|.|.|4512|.|4504|.	.|.|.|.|.|.|.	.|.|.|.|.|.|.	9/9|6/6|.|10/10|.|8/8|.	+|+|+|+|+|+|+	.|.|.|YES|.|.|.	.|.|.|.|.|.|.	.|.|.|.|.|.|.	.|.|.|.|.|.|.	.|.|.|.|.|.|.	ESR1(13):3_prime_UTR_variant(3)downstream_gene_variant(3)intron_variant(1)	rs9341074	.	.	.	9341074	23063622	4.23e-07	Triglycerides	.	Illumina [49,227]	.	.	.	.	.	.	Y	N	T
6	157944003	C	T	6	158365035	C	T	Y	3_prime_UTR_variant|3_prime_UTR_variant	ENST00000611124|ENST00000392185	SNX9|SNX9	ENSG00000130340|ENSG00000130340	ENSP00000482087|ENSP00000376024	.|CCDS5253.1	.|Q9Y5X1	.|.	.|.	ENST00000611124.1:c.*1165C>T|ENST00000392185.7:c.*1165C>T	.|.	2950|3124	.|.	.|.	18/18|18/18	+|+	.|YES	.|.	.|.	.|.	.|.	SNX9(4):3_prime_UTR_variant(2)	rs577	.	.	.	577	23562823	0.011	Diabetic retinopathy in Type 2 diabetes mellitus	.	Illumina [~2,166,765] (imputed)	.	.	.	.	ENSG00000130340.10	Stomach	Y	N	.
7	16600675	A	G	7	16640300	A	G	Y	downstream_gene_variant|3_prime_UTR_variant|3_prime_UTR_variant,NMD_transcript_variant	ENST00000628652|ENST00000306999|ENST00000447802	ANKMY2|ANKMY2|ANKMY2	ENSG00000106524|ENSG00000106524|ENSG00000106524	ENSP00000485738|ENSP00000303570|ENSP00000392259	.|CCDS5361.1|.	.|Q8IV38|.	2971|.|.	.|.|.	.|ENST00000306999.6:c.*86T>C|ENST00000447802.3:c.*498T>C	.|.|.	.|1656|1706	.|.|.	.|.|.	.|10/10|11/11	-|-|-	.|YES|.	.|.|.	.|.|.	.|.|.	.|.|.	ANKMY2(6):3_prime_UTR_variant,NMD_transcript_variant(1)3_prime_UTR_variant(1)downstream_gene_variant(1)	rs1044983	.	.	.	1044983	22451204	0.0112	Parkinson's disease	.	Illumina [2.5 million] (imputed)	.	.	.	.	ENSG00000272361.1	Brain_Cerebellum	Y	N	A
7	17792182	C	T	7	17831806	C	T	Y	3_prime_UTR_variant|downstream_gene_variant|downstream_gene_variant|downstream_gene_variant	ENST00000428135|ENST00000409076|ENST00000496855|ENST00000611725	SNX13|SNX13|SNX13|SNX13	ENSG00000071189|ENSG00000071189|ENSG00000071189|ENSG00000071189	ENSP00000398789|ENSP00000387053|.|ENSP00000479044	CCDS47551.1|.|.|.	Q9Y5W8|.|.|.	.|1238|1582|660	.|.|.|.	ENST00000428135.7:c.*1863G>A|.|.|.	.|.|.|.	4936|.|.|.	.|.|.|.	.|.|.|.	26/26|.|.|.	-|-|-|-	YES|.|.|.	.|.|.|.	.|.|.|.	.|.|.|.	.|.|.|.	SNX13(13):3_prime_UTR_variant(1)downstream_gene_variant(3)	rs2691583	.	.	.	2691583	23474282	1.5546e-11	Gene expression of SNX13 in normal prepouch ileum	.	Illumina [581,633]	.	.	.	.	ENSG00000071189.17|ENSG00000071189.17|ENSG00000071189.17|ENSG00000071189.17|ENSG00000071189.17	Adipose_Subcutaneous|Adipose_Visceral_Omentum|Breast_Mammary_Tissue|Nerve_Tibial|Testis	Y	N	T
7	20412210	C	A	7	20451833	C	A	Y	downstream_gene_variant|3_prime_UTR_variant	ENST00000537992|ENST00000222573	ITGB8|ITGB8	ENSG00000105855|ENSG00000105855	ENSP00000441561|ENSP00000222573	.|CCDS5370.1	P26012|P26012	1880|.	.|.	.|ENST00000222573.4:c.*2213C>A	.|.	.|5207	.|.	.|.	.|14/14	+|+	.|YES	.|.	.|.	.|.	.|.	ITGB8(5):3_prime_UTR_variant(1)downstream_gene_variant(1)	rs6461495	.	.	.	6461495	19060906	0.01127	LDL cholesterol	European	Affymetrix & Illumina [~2600000] (imputed)	.	.	.	.	.	.	Y	N	A
7	22944083	A	T	7	22983702	A	T	Y	3_prime_UTR_variant|upstream_gene_variant|downstream_gene_variant|downstream_gene_variant|3_prime_UTR_variant	ENST00000432176|ENST00000421730|ENST00000409923|ENST00000498833|ENST00000440481	FAM126A|FAM126A|FAM126A|FAM126A|FAM126A	ENSG00000122591|ENSG00000122591|ENSG00000122591|ENSG00000122591|ENSG00000122591	ENSP00000403396|.|ENSP00000386246|.|ENSP00000397168	CCDS5377.1|.|.|.|.	Q9BYI3|.|.|.|.	.|2893|426|1900|.	.|.|.|.|.	ENST00000432176.6:c.*1506T>A|.|.|.|ENST00000440481.5:c.*2108T>A	.|.|.|.|.	3305|.|.|.|3523	.|.|.|.|.	.|.|.|.|.	11/11|.|.|.|11/11	-|-|-|-|-	YES|.|.|.|.	.|.|.|.|.	.|.|.|.|.	.|.|.|.|.	.|.|.|.|.	FAM126A(9):upstream_gene_variant(1)3_prime_UTR_variant(2)downstream_gene_variant(2)	rs4607514	.	.	.	.	.	.	.	.	.	rs4607514	2	Hypomyelination and Congenital Cataract	1	ENSG00000105889.10|ENSG00000235664.1|ENSG00000235664.1	Adipose_Subcutaneous|Artery_Tibial|Esophagus_Muscularis	Y	N	T
7	23311461	C	G	7	23351080	C	G	Y	3_prime_UTR_variant|3_prime_UTR_variant|3_prime_UTR_variant,NMD_transcript_variant|downstream_gene_variant|3_prime_UTR_variant|downstream_gene_variant|downstream_gene_variant	ENST00000466681|ENST00000258729|ENST00000421467|ENST00000287543|ENST00000619562|ENST00000498363|ENST00000476623	MALSU1|IGF2BP3|IGF2BP3|MALSU1|IGF2BP3|IGF2BP3|MALSU1	ENSG00000156928|ENSG00000136231|ENSG00000136231|ENSG00000156928|ENSG00000136231|ENSG00000136231|ENSG00000156928	ENSP00000419370|ENSP00000258729|ENSP00000395936|.|ENSP00000480267|.|.	CCDS5381.1|CCDS5382.1|.|.|.|.|.	Q96EH3|O00425|.|.|O00425|.|.	.|.|.|3471|.|912|1886	.|.|.|.|.|.|.	ENST00000466681.1:c.*1918C>G|ENST00000258729.7:c.*901G>C|ENST00000421467.6:c.*2177G>C|.|ENST00000619562.4:c.*901G>C|.|.	.|.|.|.|.|.|.	2776|2998|2768|.|1792|.|.	.|.|.|.|.|.|.	.|.|.|.|.|.|.	4/4|15/15|12/12|.|8/8|.|.	+|-|-|+|-|-|+	YES|YES|.|.|.|.|.	.|.|.|.|.|.|.	.|.|.|.|.|.|.	.|.|.|.|.|.|.	.|.|.|.|.|.|.	IGF2BP3(18):3_prime_UTR_variant,NMD_transcript_variant(1)3_prime_UTR_variant(2)downstream_gene_variant(1)|MALSU1(5):3_prime_UTR_variant(1)downstream_gene_variant(2)	rs3087888	.	.	.	3087888	23388002	0.03882	Aortic valve calcium	.	Affymetrix & Illumina [>2.5 million] (imputed)	.	.	.	.	.	.	N	N	C
7	37951527	C	A	7	37991129	C	A	Y	downstream_gene_variant|downstream_gene_variant|intron_variant|3_prime_UTR_variant|downstream_gene_variant	ENST00000425345|ENST00000423717|ENST00000447200|ENST00000199448|ENST00000476620	EPDR1|EPDR1|SFRP4|EPDR1|EPDR1	ENSG00000086289|ENSG00000086289|ENSG00000106483|ENSG00000086289|ENSG00000086289	ENSP00000413359|ENSP00000409211|ENSP00000402262|ENSP00000199448|ENSP00000425858	CCDS59052.1|CCDS59051.1|.|CCDS5454.2|.	Q9UM22|Q9UM22|.|Q9UM22|.	722|1241|.|.|1115	.|.|.|.|.	.|.|ENST00000447200.2:c.-52-24753G>T|ENST00000199448.8:c.*1131C>A|.	.|.|.|.|.	.|.|.|2185|.	.|.|.|.|.	.|.|.|.|.	.|.|1/5|3/3|.	+|+|-|+|+	.|.|.|YES|.	.|.|.|.|.	.|.|.|.|.	.|.|.|.|.	.|.|.|.|.	SFRP4(3):intron_variant(1)|EPDR1(4):3_prime_UTR_variant(1)downstream_gene_variant(3)	rs2722279	.	.	.	2722279	22295056	0.0109	Acute lung injury following major trauma	.	Illumina [2,487,415] (imputed)	.	.	.	.	ENSG00000086289.7|ENSG00000086289.7	Artery_Tibial|Nerve_Tibial	Y	Y	C
7	41961021	G	T	7	42000619	G	T	Y	3_prime_UTR_variant|downstream_gene_variant	ENST00000395925|ENST00000479210	GLI3|GLI3	ENSG00000106571|ENSG00000106571	ENSP00000379258|.	CCDS5465.1|.	P10071|.	.|3061	.|.	ENST00000395925.7:c.*3309C>A|.	.|.	8137|.	.|.	.|.	15/15|.	-|-	YES|.	.|.	.|.	.|.	.|.	GLI3(6):3_prime_UTR_variant(1)downstream_gene_variant(1)	rs553151369	.	.	.	.	.	.	.	.	.	rs553151369	3|3|3	Pallister-Hall syndrome|Greig cephalopolysyndactyly syndrome|Polydactyly	1|1|1	.	.	Y	N	G
7	44828503	A	G	7	44868102	A	G	Y	downstream_gene_variant|3_prime_UTR_variant|downstream_gene_variant	ENST00000479021|ENST00000222690|ENST00000437072	PPIA|H2AFV|H2AFV	ENSG00000196262|ENSG00000105968|ENSG00000105968	ENSP00000429251|ENSP00000222690|ENSP00000397115	.|CCDS5495.1|.	.|Q71UI9|.	3939|.|1394	.|.|.	.|ENST00000222690.10:c.*1641T>C|.	.|.|.	.|2092|.	.|.|.	.|.|.	.|5/5|.	+|-|-	.|.|.	.|.|.	.|.|.	.|.|.	.|.|.	H2AFV(8):3_prime_UTR_variant(1)downstream_gene_variant(1)|PPIA(10):downstream_gene_variant(1)	rs11770684	.	.	.	11770684	23388002	0.002101	Mitral annular calcium	.	Affymetrix & Illumina [>2.5 million] (imputed)	.	.	.	.	ENSG00000196262.9|ENSG00000196262.9|ENSG00000196262.9|ENSG00000196262.9|ENSG00000196262.9|ENSG00000196262.9|ENSG00000196262.9	Adipose_Subcutaneous|Adrenal_Gland|Esophagus_Mucosa|Esophagus_Muscularis|Lung|Skin_Sun_Exposed_Lower_leg|Thyroid	Y	Y	T
7	74069083	T	G	7	73483413	T	G	Y	3_prime_UTR_variant|3_prime_UTR_variant|3_prime_UTR_variant|3_prime_UTR_variant|downstream_gene_variant|3_prime_UTR_variant|3_prime_UTR_variant|3_prime_UTR_variant|3_prime_UTR_variant|3_prime_UTR_variant|downstream_gene_variant|3_prime_UTR_variant|3_prime_UTR_variant|downstream_gene_variant|3_prime_UTR_variant	ENST00000380575|ENST00000380553|ENST00000429192|ENST00000252034|ENST00000320399|ENST00000357036|ENST00000320492|ENST00000621115|ENST00000414324|ENST00000358929|ENST00000380562|ENST00000458204|ENST00000380576|ENST00000445912|ENST00000380584	ELN|ELN|ELN|ELN|ELN|ELN|ELN|ELN|ELN|ELN|ELN|ELN|ELN|ELN|ELN	ENSG00000049540|ENSG00000049540|ENSG00000049540|ENSG00000049540|ENSG00000049540|ENSG00000049540|ENSG00000049540|ENSG00000049540|ENSG00000049540|ENSG00000049540|ENSG00000049540|ENSG00000049540|ENSG00000049540|ENSG00000049540|ENSG00000049540	ENSP00000369949|ENSP00000369926|ENSP00000391129|ENSP00000252034|ENSP00000313565|ENSP00000349540|ENSP00000315607|ENSP00000480955|ENSP00000392575|ENSP00000351807|ENSP00000369936|ENSP00000403162|ENSP00000369950|ENSP00000389857|ENSP00000369958	CCDS43599.1|.|CCDS47611.1|CCDS5562.2|.|CCDS43598.1|CCDS64676.1|CCDS75617.1|CCDS64677.1|CCDS75616.1|CCDS64673.1|CCDS64678.1|CCDS47612.1|CCDS64674.1|CCDS64675.1	P15502|P15502|P15502|P15502|P15502|P15502|.|.|.|.|P15502|.|P15502|.|P15502	.|.|.|.|383|.|.|.|.|.|383|.|.|320|.	.|.|.|.|.|.|.|.|.|.|.|.|.|.|.	ENST00000380575.8:c.*383T>G|ENST00000380553.8:c.*383T>G|ENST00000429192.5:c.*383T>G|ENST00000252034.11:c.*383T>G|.|ENST00000357036.9:c.*383T>G|ENST00000320492.11:c.*383T>G|ENST00000621115.4:c.*383T>G|ENST00000414324.5:c.*383T>G|ENST00000358929.8:c.*383T>G|.|ENST00000458204.5:c.*383T>G|ENST00000380576.9:c.*383T>G|.|ENST00000380584.8:c.*383T>G	.|.|.|.|.|.|.|.|.|.|.|.|.|.|.	2448|2109|2477|2957|.|2537|2397|2636|2545|3143|.|2553|2514|.|2390	.|.|.|.|.|.|.|.|.|.|.|.|.|.|.	.|.|.|.|.|.|.|.|.|.|.|.|.|.|.	30/30|25/25|31/31|33/33|.|32/32|29/29|28/28|31/31|34/34|.|32/32|32/32|.|29/29	+|+|+|+|+|+|+|+|+|+|+|+|+|+|+	.|.|.|.|.|.|.|.|.|YES|.|.|.|.|.	.|.|.|.|.|.|.|.|.|.|.|.|.|.|.	.|.|.|.|.|.|.|.|.|.|.|.|.|.|.	.|.|.|.|.|.|.|.|.|.|.|.|.|.|.	.|.|.|.|.|.|.|.|.|.|.|.|.|.|.	ELN(34):3_prime_UTR_variant(12)downstream_gene_variant(3)	rs184490734	.	.	.	.	.	.	.	.	.	rs184490734	3|3	Cutis laxa, autosomal dominant|Supravalvular aortic stenosis	1|1	.	.	Y	N	T
7	74069359	G	C	7	73483689	G	C	Y	downstream_gene_variant|3_prime_UTR_variant|3_prime_UTR_variant|3_prime_UTR_variant|3_prime_UTR_variant|3_prime_UTR_variant|3_prime_UTR_variant|downstream_gene_variant|downstream_gene_variant|3_prime_UTR_variant|3_prime_UTR_variant|3_prime_UTR_variant|3_prime_UTR_variant|3_prime_UTR_variant|3_prime_UTR_variant	ENST00000380562|ENST00000357036|ENST00000380575|ENST00000414324|ENST00000429192|ENST00000458204|ENST00000358929|ENST00000320399|ENST00000445912|ENST00000380584|ENST00000380576|ENST00000380553|ENST00000320492|ENST00000621115|ENST00000252034	ELN|ELN|ELN|ELN|ELN|ELN|ELN|ELN|ELN|ELN|ELN|ELN|ELN|ELN|ELN	ENSG00000049540|ENSG00000049540|ENSG00000049540|ENSG00000049540|ENSG00000049540|ENSG00000049540|ENSG00000049540|ENSG00000049540|ENSG00000049540|ENSG00000049540|ENSG00000049540|ENSG00000049540|ENSG00000049540|ENSG00000049540|ENSG00000049540	ENSP00000369936|ENSP00000349540|ENSP00000369949|ENSP00000392575|ENSP00000391129|ENSP00000403162|ENSP00000351807|ENSP00000313565|ENSP00000389857|ENSP00000369958|ENSP00000369950|ENSP00000369926|ENSP00000315607|ENSP00000480955|ENSP00000252034	CCDS64673.1|CCDS43598.1|CCDS43599.1|CCDS64677.1|CCDS47611.1|CCDS64678.1|CCDS75616.1|.|CCDS64674.1|CCDS64675.1|CCDS47612.1|.|CCDS64676.1|CCDS75617.1|CCDS5562.2	P15502|P15502|P15502|.|P15502|.|.|P15502|.|P15502|P15502|P15502|.|.|P15502	659|.|.|.|.|.|.|659|596|.|.|.|.|.|.	.|.|.|.|.|.|.|.|.|.|.|.|.|.|.	.|ENST00000357036.9:c.*659G>C|ENST00000380575.8:c.*659G>C|ENST00000414324.5:c.*659G>C|ENST00000429192.5:c.*659G>C|ENST00000458204.5:c.*659G>C|ENST00000358929.8:c.*659G>C|.|.|ENST00000380584.8:c.*659G>C|ENST00000380576.9:c.*659G>C|ENST00000380553.8:c.*659G>C|ENST00000320492.11:c.*659G>C|ENST00000621115.4:c.*659G>C|ENST00000252034.11:c.*659G>C	.|.|.|.|.|.|.|.|.|.|.|.|.|.|.	.|2813|2724|2821|2753|2829|3419|.|.|2666|2790|2385|2673|2912|3233	.|.|.|.|.|.|.|.|.|.|.|.|.|.|.	.|.|.|.|.|.|.|.|.|.|.|.|.|.|.	.|32/32|30/30|31/31|31/31|32/32|34/34|.|.|29/29|32/32|25/25|29/29|28/28|33/33	+|+|+|+|+|+|+|+|+|+|+|+|+|+|+	.|.|.|.|.|.|YES|.|.|.|.|.|.|.|.	.|.|.|.|.|.|.|.|.|.|.|.|.|.|.	.|.|.|.|.|.|.|.|.|.|.|.|.|.|.	.|.|.|.|.|.|.|.|.|.|.|.|.|.|.	.|.|.|.|.|.|.|.|.|.|.|.|.|.|.	ELN(34):3_prime_UTR_variant(12)downstream_gene_variant(3)	rs8326	.	.	.	.	.	.	.	.	.	rs8326	2|2	Supravalvular aortic stenosis|Cutis laxa, autosomal dominant	1|1	ENSG00000106683.10|ENSG00000106683.10|ENSG00000106683.10|ENSG00000106683.10|ENSG00000106683.10|ENSG00000106683.10|ENSG00000106683.10|ENSG00000106683.10	Adipose_Subcutaneous|Esophagus_Mucosa|Lung|Muscle_Skeletal|Nerve_Tibial|Spleen|Thyroid|Whole_Blood	Y	Y	C
7	75535697	G	A	7	75165018	G	A	Y	downstream_gene_variant|3_prime_UTR_variant|3_prime_UTR_variant	ENST00000616821|ENST00000336926|ENST00000434438	HIP1|HIP1|HIP1	ENSG00000127946|ENSG00000127946|ENSG00000127946	ENSP00000484528|ENSP00000336747|ENSP00000410300	.|CCDS34669.1|CCDS59060.1	O00291|O00291|O00291	2386|.|.	.|.|.	.|ENST00000336926.10:c.*2475C>T|ENST00000434438.6:c.*2475C>T	.|.|.	.|5616|5457	.|.|.	.|.|.	.|31/31|29/29	-|-|-	.|YES|.	.|.|.	.|.|.	.|.|.	.|.|.	HIP1(7):3_prime_UTR_variant(2)downstream_gene_variant(1)	rs1167829	.	.	.	1167829	23722424	0.005926	Years of education	.	Illumina, Affymterix, Perlegen [Up to 2,309,290] (imputed)	.	.	.	.	ENSG00000189011.9|ENSG00000178809.7|ENSG00000189011.9|ENSG00000178809.7|ENSG00000189011.9|ENSG00000178809.7|ENSG00000189011.9|ENSG00000178809.7|ENSG00000189011.9|ENSG00000189011.9|ENSG00000178809.7|ENSG00000178809.7|ENSG00000178809.7|ENSG00000170092.10|ENSG00000189011.9|ENSG00000178809.7|ENSG00000189011.9|ENSG00000178809.7|ENSG00000189011.9|ENSG00000189011.9|ENSG00000178809.7|ENSG00000189011.9|EN…	Adipose_Subcutaneous|Adipose_Subcutaneous|Adipose_Visceral_Omentum|Adipose_Visceral_Omentum|Adrenal_Gland|Adrenal_Gland|Artery_Aorta|Artery_Aorta|Artery_Coronary|Artery_Tibial|Artery_Tibial|Brain_Caudate_basal_ganglia|Brain_Cerebellar_Hemisphere|Brain_Cerebellar_Hemisphere|Brain_Cerebellum|Brain_Cerebellum|Brain_Hypothalamus|Brain_Hypothalamus|Brain_Putamen_basal_ganglia|Breast_Mammary_Tissue|Bre…	Y	N	.
7	83960915	G	A	7	83590231	G	A	Y	downstream_gene_variant|3_prime_UTR_variant	ENST00000436949|ENST00000265362	SEMA3A|SEMA3A	ENSG00000075213|ENSG00000075213	ENSP00000415260|ENSP00000265362	CCDS5599.1|CCDS5599.1	Q14563|Q14563	386|.	.|.	.|ENST00000265362.8:c.*456C>T	.|.	.|3087	.|.	.|.	.|17/17	-|-	.|YES	.|.	.|.	.|.	.|.	SEMA3A(7):3_prime_UTR_variant(1)downstream_gene_variant(1)	rs10239654	.	.	.	10239654	23722424	0.04271	Years of education	.	Illumina, Affymterix, Perlegen [Up to 2,309,290] (imputed)	.	.	.	.	.	.	Y	N	G
7	99648291	A	G	7	99245914	A	G	Y	3_prime_UTR_variant|non_coding_transcript_exon_variant,non_coding_transcript_variant|downstream_gene_variant|non_coding_transcript_exon_variant,non_coding_transcript_variant|3_prime_UTR_variant	ENST00000339843|ENST00000461920|ENST00000488187|ENST00000469887|ENST00000222982	CYP3A5|CYP3A5|CYP3A5|CYP3A5|CYP3A5	ENSG00000106258|ENSG00000106258|ENSG00000106258|ENSG00000106258|ENSG00000106258	ENSP00000343074|.|.|.|ENSP00000222982	.|.|.|.|CCDS5672.1	.|.|.|.|P20815	.|.|4000|.|.	.|.|.|.|.	ENST00000339843.6:c.*3007T>C|ENST00000461920.5:n.2115T>C|.|ENST00000469887.5:n.3056T>C|ENST00000222982.8:c.*14T>C	.|.|.|.|.	3229|2115|.|3056|1623	.|.|.|.|.	.|.|.|.|.	13/13|14/14|.|12/12|13/13	-|-|-|-|-	.|.|.|.|YES	.|.|.|.|.	.|.|.|.|.	.|.|.|.|.	.|.|.|.|.	CYP3A5(15):non_coding_transcript_exon_variant,non_coding_transcript_variant(2)3_prime_UTR_variant(2)downstream_gene_variant(1)	rs15524	.	.	.	15524	23297363	0.02335	Tetrology of fallot	.	Illumina [516,131]	.	.	.	.	ENSG00000106258.9	Adrenal_Gland	Y	N	G
7	100628294	C	T	7	100225917	C	T	Y	3_prime_UTR_variant,NMD_transcript_variant|downstream_gene_variant|non_coding_transcript_exon_variant,non_coding_transcript_variant|3_prime_UTR_variant|missense_variant|non_coding_transcript_exon_variant,non_coding_transcript_variant|upstream_gene_variant|non_coding_transcript_exon_variant,non_coding_transcript_variant|non_coding_transcript_exon_variant,non_coding_transcript_variant|missense_vari…	ENST00000490084|ENST00000473571|ENST00000473374|ENST00000431692|ENST00000462107|ENST00000462090|ENST00000461176|ENST00000465294|ENST00000473963|ENST00000223051|ENST00000475011|ENST00000476304	TFR2|TFR2|TFR2|TFR2|TFR2|TFR2|TFR2|TFR2|TFR2|TFR2|TFR2|TFR2	ENSG00000106327|ENSG00000106327|ENSG00000106327|ENSG00000106327|ENSG00000106327|ENSG00000106327|ENSG00000106327|ENSG00000106327|ENSG00000106327|ENSG00000106327|ENSG00000106327|ENSG00000106327	ENSP00000418942|.|.|ENSP00000413905|ENSP00000420525|.|.|.|.|ENSP00000223051|.|.	.|.|.|.|CCDS34707.1|.|.|.|.|CCDS34707.1|.|.	.|.|.|.|Q9UP52|.|.|.|.|Q9UP52|.|.	.|2691|.|.|cGc/cAc|.|690|.|.|cGc/cAc|4475|.	.|.|.|.|R/H|.|.|.|.|R/H|.|.	ENST00000490084.5:c.*247G>A|.|ENST00000473374.5:n.476G>A|ENST00000431692.5:c.*78G>A|ENST00000462107.1:c.1403G>A|ENST00000462090.5:n.267G>A|.|ENST00000465294.5:n.1151G>A|ENST00000473963.1:n.432G>A|ENST00000223051.7:c.1403G>A|.|ENST00000476304.5:n.1024G>A	.|.|.|.|ENSP00000420525.1:p.Arg468His|.|.|.|.|ENSP00000223051.3:p.Arg468His|.|.	756|.|476|1187|1691|267|.|1151|432|1444|.|1024	.|.|.|.|1403|.|.|.|.|1403|.|.	.|.|.|.|468|.|.|.|.|468|.|.	7/14|.|4/9|9/16|12/19|3/8|.|9/14|3/7|11/18|.|8/15	-|-|-|-|-|-|-|-|-|-|-|-	.|.|.|.|YES|.|.|.|.|.|.|.	.|.|.|.|.|.|.|.|.|.|.|.	.|.|.|.|.|.|.|.|.|.|.|.	.|.|.|.|.|.|.|.|.|.|.|.	.|.|.|.|.|.|.|.|.|.|.|.	TFR2(13):missense_variant(2)3_prime_UTR_variant,NMD_transcript_variant(1)upstream_gene_variant(1)non_coding_transcript_exon_variant,non_coding_transcript_variant(5)3_prime_UTR_variant(1)downstream_gene_variant(2)	rs80338885	.	.	.	.	.	.	.	.	.	rs80338885	5	Hemochromatosis type 3	0	.	.	Y	N	C
7	108149482	T	C	7	107789927	T	C	Y	non_coding_transcript_exon_variant,non_coding_transcript_variant|3_prime_UTR_variant|downstream_gene_variant|downstream_gene_variant|downstream_gene_variant|downstream_gene_variant|3_prime_UTR_variant|3_prime_UTR_variant|3_prime_UTR_variant	ENST00000522550|ENST00000351718|ENST00000379022|ENST00000445634|ENST00000425651|ENST00000415105|ENST00000379028|ENST00000379024|ENST00000413765	NRCAM|NRCAM|NRCAM|NRCAM|NRCAM|NRCAM|NRCAM|NRCAM|NRCAM	ENSG00000091129|ENSG00000091129|ENSG00000091129|ENSG00000091129|ENSG00000091129|ENSG00000091129|ENSG00000091129|ENSG00000091129|ENSG00000091129	.|ENSP00000325269|ENSP00000368308|ENSP00000398174|ENSP00000401244|.|ENSP00000368314|ENSP00000368310|ENSP00000407858	.|CCDS5751.1|.|.|CCDS47686.1|.|CCDS47686.1|CCDS55153.1|CCDS75652.1	.|Q92823|.|.|Q92823|.|Q92823|Q92823|.	.|.|428|470|428|567|.|.|.	.|.|.|.|.|.|.|.|.	ENST00000522550.2:n.976A>G|ENST00000351718.8:c.*428A>G|.|.|.|.|ENST00000379028.7:c.*428A>G|ENST00000379024.8:c.*428A>G|ENST00000413765.6:c.*428A>G	.|.|.|.|.|.|.|.|.	976|4408|.|.|.|.|4829|4417|4550	.|.|.|.|.|.|.|.|.	.|.|.|.|.|.|.|.|.	3/3|28/28|.|.|.|.|33/33|30/30|31/31	-|-|-|-|-|-|-|-|-	.|.|.|.|.|.|YES|.|.	.|.|.|.|.|.|.|.|.	.|.|.|.|.|.|.|.|.	.|.|.|.|.|.|.|.|.	.|.|.|.|.|.|.|.|.	NRCAM(17):non_coding_transcript_exon_variant,non_coding_transcript_variant(1)3_prime_UTR_variant(4)downstream_gene_variant(4)	rs449077	.	.	.	449077	20935629	0.046	Waist hip ratio	European	Affymetrix, Illumina & Perlegen [up to 2850269] (imputed)	.	.	.	.	.	.	Y	N	C
7	116508316	T	G	7	116148370	T	G	Y	downstream_gene_variant|downstream_gene_variant|downstream_gene_variant|downstream_gene_variant|downstream_gene_variant|downstream_gene_variant|downstream_gene_variant|3_prime_UTR_variant|downstream_gene_variant|downstream_gene_variant|downstream_gene_variant	ENST00000478226|ENST00000462876|ENST00000467035|ENST00000495841|ENST00000484871|ENST00000343213|ENST00000472470|ENST00000222693|ENST00000477018|ENST00000485561|ENST00000498493	CAV2|CAV2|CAV2|CAV2|CAV2|CAV2|CAV2|CAV2|CAV2|CAV2|CAV2	ENSG00000105971|ENSG00000105971|ENSG00000105971|ENSG00000105971|ENSG00000105971|ENSG00000105971|ENSG00000105971|ENSG00000105971|ENSG00000105971|ENSG00000105971|ENSG00000105971	.|.|.|.|.|ENSP00000345679|.|ENSP00000222693|.|.|.	.|.|.|.|.|CCDS5765.1|.|CCDS5766.1|.|.|.	.|.|.|.|.|P51636|.|P51636|.|.|.	2287|2208|2211|1963|2208|1762|2208|.|2216|2208|2223	.|.|.|.|.|.|.|.|.|.|.	.|.|.|.|.|.|.|ENST00000222693.4:c.*2195T>G|.|.|.	.|.|.|.|.|.|.|.|.|.|.	.|.|.|.|.|.|.|3076|.|.|.	.|.|.|.|.|.|.|.|.|.|.	.|.|.|.|.|.|.|.|.|.|.	.|.|.|.|.|.|.|3/3|.|.|.	+|+|+|+|+|+|+|+|+|+|+	.|.|.|.|.|.|.|YES|.|.|.	.|.|.|.|.|.|.|.|.|.|.	.|.|.|.|.|.|.|.|.|.|.	.|.|.|.|.|.|.|.|.|.|.	.|.|.|.|.|.|.|.|.|.|.	CAV2(15):3_prime_UTR_variant(1)downstream_gene_variant(10)	rs1052990	.	.	.	1052990	23585552	0.00177938	Primary rhegmatogenous retinal detachment	.	Illumina [299,737]	.	.	.	.	ENSG00000105971.10|ENSG00000135269.13|ENSG00000105974.7|ENSG00000105971.10|ENSG00000105974.7|ENSG00000105971.10	Adrenal_Gland|Nerve_Tibial|Nerve_Tibial|Pancreas|Pancreas|Testis	Y	N	G
7	116797068	A	G	7	116437122	A	G	Y	downstream_gene_variant|3_prime_UTR_variant	ENST00000318493|ENST00000397752	MET|MET	ENSG00000105976|ENSG00000105976	ENSP00000317272|ENSP00000380860	CCDS47689.1|CCDS43636.1	P08581|P08581	726|.	.|.	.|ENST00000397752.7:c.*944A>G	.|.	.|5317	.|.	.|.	.|21/21	+|+	YES|.	.|.	.|.	.|.	.|.	MET(7):3_prime_UTR_variant(1)downstream_gene_variant(1)	rs565768785	.	.	.	.	.	.	.	.	.	rs565768785	3	Renal cell carcinoma, papillary, 1	1	.	.	Y	N	A
7	138837789	T	C	7	138522534	T	C	Y	3_prime_UTR_variant|intron_variant|3_prime_UTR_variant	ENST00000422774|ENST00000413208|ENST00000440172	KIAA1549|TMEM213|KIAA1549	ENSG00000122778|ENSG00000214128|ENSG00000122778	ENSP00000416040|ENSP00000401570|ENSP00000406661	CCDS56513.1|.|CCDS47723.2	Q9HCM3|A2RRL7|Q9HCM3	.|.|.	.|.|.	ENST00000422774.1:c.*117A>G|ENST00000413208.1:c.155-80T>C|ENST00000440172.5:c.*117A>G	.|.|.	6019|.|5971	.|.|.	.|.|.	20/20|2/2|20/20	-|+|-	YES|.|.	.|.|.	.|.|.	.|.|.	.|.|.	KIAA1549(2):3_prime_UTR_variant(2)|TMEM213(5):intron_variant(1)	rs35322348	.	.	.	35322348	22467206	0.011	Allele-specific Expression Patterns in human glioblastoma cell line U87MG	.	Illumina [RNA-seq]	.	.	.	.	.	.	Y	N	T
7	148419544	C	T	7	148116636	C	T	Y	downstream_gene_variant|downstream_gene_variant|downstream_gene_variant|3_prime_UTR_variant|3_prime_UTR_variant	ENST00000628930|ENST00000602734|ENST00000627772|ENST00000361727|ENST00000463592	CNTNAP2|CNTNAP2|CNTNAP2|CNTNAP2|CNTNAP2	ENSG00000174469|ENSG00000174469|ENSG00000174469|ENSG00000174469|ENSG00000174469	ENSP00000487516|.|.|ENSP00000354778|ENSP00000486292	.|.|.|CCDS5889.1|.	.|.|.|Q9UHC6|Q9UHC6	3604|3674|3765|.|.	.|.|.|.|.	.|.|.|ENST00000361727.7:c.*3928C>T|ENST00000463592.3:c.*3928C>T	.|.|.|.|.	.|.|.|8442|4622	.|.|.|.|.	.|.|.|.|.	.|.|.|24/24|4/4	+|+|+|+|+	.|.|.|YES|.	.|.|.|.|.	.|.|.|.|.	.|.|.|.|.	.|.|.|.|.	CNTNAP2(8):3_prime_UTR_variant(2)downstream_gene_variant(3)	rs73473919	.	.	.	.	.	.	.	.	.	rs73473919	2|2	Cortical dysplasia-focal epilepsy syndrome|Pitt-Hopkins-like syndrome	1|1	.	.	N	Y	C
7	157416587	T	C	7	157209281	T	C	Y	3_prime_UTR_variant|3_prime_UTR_variant,NMD_transcript_variant|downstream_gene_variant	ENST00000262177|ENST00000459889|ENST00000443280	DNAJB6|DNAJB6|DNAJB6	ENSG00000105993|ENSG00000105993|ENSG00000105993	ENSP00000262177|ENSP00000488263|ENSP00000396267	CCDS5946.1|.|.	O75190|.|.	.|.|112	.|.|.	ENST00000262177.8:c.*489T>C|ENST00000459889.5:c.*5993T>C|.	.|.|.	1675|7146|.	.|.|.	.|.|.	10/10|10/10|.	+|+|+	YES|.|.	.|.|.	.|.|.	.|.|.	.|.|.	DNAJB6(18):3_prime_UTR_variant,NMD_transcript_variant(1)3_prime_UTR_variant(1)downstream_gene_variant(1)	rs187704048	.	.	.	.	.	.	.	.	.	rs187704048	3|3	Limb-Girdle Muscular Dystrophy, Dominant|Myofibrillar Myopathy, Dominant	1|1	.	.	Y	N	T
8	15766612	C	A	8	15624121	C	A	Y	downstream_gene_variant|downstream_gene_variant|downstream_gene_variant|3_prime_UTR_variant|downstream_gene_variant|downstream_gene_variant	ENST00000510836|ENST00000503731|ENST00000506802|ENST00000382020|ENST00000515859|ENST00000508446	TUSC3|TUSC3|TUSC3|TUSC3|TUSC3|TUSC3	ENSG00000104723|ENSG00000104723|ENSG00000104723|ENSG00000104723|ENSG00000104723|ENSG00000104723	ENSP00000426973|ENSP00000424544|ENSP00000425777|ENSP00000371450|ENSP00000420829|.	.|CCDS5994.1|.|CCDS5993.1|.|.	.|Q13454|.|Q13454|.|.	1983|2153|1999|.|1951|2194	.|.|.|.|.|.	.|.|.|ENST00000382020.8:c.*2394C>A|.|.	.|.|.|.|.|.	.|.|.|3646|.|.	.|.|.|.|.|.	.|.|.|.|.|.	.|.|.|10/10|.|.	+|+|+|+|+|+	.|YES|.|.|.|.	.|.|.|.|.|.	.|.|.|.|.|.	.|.|.|.|.|.	.|.|.|.|.|.	TUSC3(13):3_prime_UTR_variant(1)downstream_gene_variant(5)	rs13267717	.	.	.	.	.	.	.	.	.	rs13267717	3	Congenital disorder of glycosylation	1	.	.	Y	N	C
8	27451862	T	C	8	27309379	T	C	Y	upstream_gene_variant|3_prime_UTR_variant|upstream_gene_variant|intron_variant|intron_variant|intron_variant|intron_variant	ENST00000522245|ENST00000397497|ENST00000482543|ENST00000397501|ENST00000346049|ENST00000517339|ENST00000420218	PTK2B|PTK2B|PTK2B|PTK2B|PTK2B|PTK2B|PTK2B	ENSG00000120899|ENSG00000120899|ENSG00000120899|ENSG00000120899|ENSG00000120899|ENSG00000120899|ENSG00000120899	.|ENSP00000380634|.|ENSP00000380638|ENSP00000332816|ENSP00000427931|ENSP00000391995	.|.|.|CCDS6057.1|CCDS6057.1|CCDS6058.1|CCDS6058.1	.|.|.|Q14289|Q14289|Q14289|Q14289	2169|.|995|.|.|.|.	.|.|.|.|.|.|.	.|ENST00000397497.8:c.*222T>C|.|ENST00000397501.5:c.2548+353T>C|ENST00000346049.9:c.2548+353T>C|ENST00000517339.5:c.2422+353T>C|ENST00000420218.3:c.2422+353T>C	.|.|.|.|.|.|.	.|2464|.|.|.|.|.	.|.|.|.|.|.|.	.|.|.|.|.|.|.	.|18/18|.|32/35|27/30|25/28|26/29	+|+|+|+|+|+|+	.|.|.|YES|.|.|.	.|.|.|.|.|.|.	.|.|.|.|.|.|.	.|.|.|.|.|.|.	.|.|.|.|.|.|.	PTK2B(17):upstream_gene_variant(2)3_prime_UTR_variant(1)intron_variant(4)	rs891393	.	.	.	891393	23474282	4.94523e-06	Gene expression of PTK2B in normal prepouch ileum	.	Illumina [581,633]	.	.	.	.	.	.	Y	N	t
8	27458600	G	A	8	27316117	G	A	Y	3_prime_UTR_variant|downstream_gene_variant|3_prime_UTR_variant|3_prime_UTR_variant|downstream_gene_variant|downstream_gene_variant|downstream_gene_variant|downstream_gene_variant|3_prime_UTR_variant|downstream_gene_variant|downstream_gene_variant	ENST00000517339|ENST00000520600|ENST00000346049|ENST00000397501|ENST00000482543|ENST00000522245|ENST00000240132|ENST00000407991|ENST00000420218|ENST00000523695|ENST00000520933	PTK2B|CHRNA2|PTK2B|PTK2B|PTK2B|PTK2B|CHRNA2|CHRNA2|PTK2B|CHRNA2|CHRNA2	ENSG00000120899|ENSG00000120903|ENSG00000120899|ENSG00000120899|ENSG00000120899|ENSG00000120899|ENSG00000120903|ENSG00000120903|ENSG00000120899|ENSG00000120903|ENSG00000120903	ENSP00000427931|.|ENSP00000332816|ENSP00000380638|.|.|ENSP00000240132|ENSP00000385026|ENSP00000391995|ENSP00000430612|ENSP00000429616	CCDS6058.1|.|CCDS6057.1|CCDS6057.1|.|.|CCDS64856.1|CCDS6059.1|CCDS6058.1|.|.	Q14289|.|Q14289|Q14289|.|.|Q15822|Q15822|Q14289|.|Q15822	.|1976|.|.|4013|126|3003|1161|.|2498|2498	.|.|.|.|.|.|.|.|.|.|.	ENST00000517339.5:c.*91G>A|.|ENST00000346049.9:c.*91G>A|ENST00000397501.5:c.*91G>A|.|.|.|.|ENST00000420218.3:c.*91G>A|.|.	.|.|.|.|.|.|.|.|.|.|.	3128|.|3361|3929|.|.|.|.|3150|.|.	.|.|.|.|.|.|.|.|.|.|.	.|.|.|.|.|.|.|.|.|.|.	29/29|.|31/31|36/36|.|.|.|.|30/30|.|.	+|-|+|+|+|+|-|-|+|-|-	.|.|.|YES|.|.|.|YES|.|.|.	.|.|.|.|.|.|.|.|.|.|.	.|.|.|.|.|.|.|.|.|.|.	.|.|.|.|.|.|.|.|.|.|.	.|.|.|.|.|.|.|.|.|.|.	CHRNA2(11):downstream_gene_variant(5)|PTK2B(17):3_prime_UTR_variant(4)downstream_gene_variant(2)	rs2271920	rs2271920	Alzheimer's disease in APOE e4- carriers	25778476	2271920	22685416	2.247e-07	Gene expression of CHRNA2 (probeID ILMN_1698849) in cerebellum in non-Alzheimer's disease samples	.	Illumina [313,330]	.	.	.	.	ENSG00000120899.13	Thyroid	Y	N	G
8	27734332	G	A	8	27591849	G	A	Y	downstream_gene_variant|downstream_gene_variant|3_prime_UTR_variant|downstream_gene_variant|3_prime_UTR_variant,NMD_transcript_variant|intron_variant,non_coding_transcript_variant|downstream_gene_variant|downstream_gene_variant|downstream_gene_variant	ENST00000524084|ENST00000521220|ENST00000356537|ENST00000520202|ENST00000520486|ENST00000521510|ENST00000519509|ENST00000523841|ENST00000522915	CCDC25|CCDC25|CCDC25|CCDC25|CCDC25|RP11-16P20.3|CCDC25|CCDC25|CCDC25	ENSG00000147419|ENSG00000147419|ENSG00000147419|ENSG00000147419|ENSG00000147419|ENSG00000253875|ENSG00000147419|ENSG00000147419|ENSG00000147419	ENSP00000429861|.|ENSP00000348933|ENSP00000428587|ENSP00000427714|.|ENSP00000428505|ENSP00000430662|ENSP00000428000	CCDS78324.1|.|CCDS6062.2|.|.|.|.|.|CCDS78323.1	.|.|Q86WR0|.|.|.|.|.|Q86WR0	1831|1746|.|720|.|.|1530|1481|1720	.|.|.|.|.|.|.|.|.	.|.|ENST00000356537.8:c.*1884C>T|.|ENST00000520486.5:c.*2330C>T|ENST00000521510.1:n.224+771G>A|.|.|.	.|.|.|.|.|.|.|.|.	.|.|2605|.|2572|.|.|.|.	.|.|.|.|.|.|.|.|.	.|.|.|.|.|.|.|.|.	.|.|9/9|.|8/8|1/3|.|.|.	-|-|-|-|-|+|-|-|-	.|.|YES|.|.|YES|.|.|.	.|.|.|.|.|.|.|.|.	.|.|.|.|.|.|.|.|.	.|.|.|.|.|.|.|.|.	.|.|.|.|.|.|.|.|.	CCDC25(11):3_prime_UTR_variant,NMD_transcript_variant(1)3_prime_UTR_variant(1)downstream_gene_variant(6)|RP11-16P20.3(1):intron_variant,non_coding_transcript_variant(1)	rs9797	.	.	.	9797	22484627	0.01769	Obesity with early age of onset (age >2)	.	Affymetrix & Illumina [2.7 million] (imputed)	.	.	.	.	ENSG00000147419.12|ENSG00000120885.15|ENSG00000168077.9|ENSG00000253875.1|ENSG00000147419.12|ENSG00000120885.15|ENSG00000168077.9|ENSG00000147419.12|ENSG00000147419.12|ENSG00000147419.12|ENSG00000147419.12|ENSG00000147419.12|ENSG00000147419.12|ENSG00000147419.12|ENSG00000147419.12|ENSG00000147419.12|ENSG00000171320.10|ENSG00000147419.12|ENSG00000147419.12|ENSG00000147419.12|ENSG00000171320.10|ENS…	Adipose_Subcutaneous|Artery_Aorta|Artery_Aorta|Artery_Aorta|Artery_Aorta|Artery_Tibial|Artery_Tibial|Artery_Tibial|Brain_Caudate_basal_ganglia|Brain_Cerebellar_Hemisphere|Brain_Cerebellum|Brain_Nucleus_accumbens_basal_ganglia|Brain_Putamen_basal_ganglia|Cells_EBV-transformed_lymphocytes|Cells_Transformed_fibroblasts|Colon_Transverse|Liver|Liver|Muscle_Skeletal|Nerve_Tibial|Pancreas|Pancreas|Stoma…	Y	N	G
8	38411571	G	A	8	38269089	G	A	Y	downstream_gene_variant|downstream_gene_variant|downstream_gene_variant|downstream_gene_variant|downstream_gene_variant|downstream_gene_variant|downstream_gene_variant|downstream_gene_variant|downstream_gene_variant|downstream_gene_variant|downstream_gene_variant|downstream_gene_variant|downstream_gene_variant|downstream_gene_variant|downstream_gene_variant|downstream_gene_variant|upstream_gene_v…	ENST00000335922|ENST00000397113|ENST00000397108|ENST00000533619|ENST00000526075|ENST00000297720|ENST00000326324|ENST00000526570|ENST00000531196|ENST00000526688|ENST00000379957|ENST00000530448|ENST00000487647|ENST00000523983|ENST00000527114|ENST00000518883|ENST00000606593|ENST00000524874|ENST00000532791|ENST00000341462|ENST00000619564|ENST00000425967|ENST00000523268|ENST00000356207|ENST00000527175…	FGFR1|FGFR1|FGFR1|FGFR1|LETM2|LETM2|FGFR1|FGFR1|FGFR1|FGFR1|LETM2|LETM2|FGFR1|LETM2|FGFR1|LETM2|RP11-350N15.6|LETM2|FGFR1|FGFR1|FGFR1|FGFR1|LETM2|FGFR1|LETM2|FGFR1|LETM2|FGFR1|FGFR1|LETM2	ENSG00000077782|ENSG00000077782|ENSG00000077782|ENSG00000077782|ENSG00000165046|ENSG00000165046|ENSG00000077782|ENSG00000077782|ENSG00000077782|ENSG00000077782|ENSG00000165046|ENSG00000165046|ENSG00000077782|ENSG00000165046|ENSG00000077782|ENSG00000165046|ENSG00000272159|ENSG00000165046|ENSG00000077782|ENSG00000077782|ENSG00000077782|ENSG00000077782|ENSG00000165046|ENSG00000077782|ENSG00000165046…	ENSP00000337247|ENSP00000380302|ENSP00000380297|.|.|ENSP00000297720|ENSP00000327229|.|ENSP00000434800|.|ENSP00000369291|.|ENSP00000435254|ENSP00000428765|.|ENSP00000429019|.|ENSP00000431211|ENSP00000432972|ENSP00000340636|ENSP00000484553|ENSP00000393312|ENSP00000428944|ENSP00000348537|ENSP00000432607|ENSP00000380292|.|ENSP00000400162|ENSP00000380280|ENSP00000434867	CCDS55221.1|CCDS43732.1|CCDS43732.1|.|.|CCDS6106.1|CCDS43731.1|.|.|.|CCDS69466.1|.|.|CCDS56534.1|.|.|.|.|CCDS55222.1|.|.|CCDS55223.1|.|CCDS43730.1|.|.|.|CCDS6107.2|CCDS43732.1|.	P11362|P11362|P11362|.|.|Q2VYF4|P11362|.|.|.|Q2VYF4|.|.|Q2VYF4|.|.|.|.|P11362|.|.|P11362|.|P11362|.|.|.|P11362|P11362|Q2VYF4	1160|1157|1951|3042|3028|3027|1161|1277|1895|514|3027|3072|4422|3028|3208|3083|2829|3297|.|.|.|.|2044|1159|3027|1363|4157|.|.|3027	.|.|.|.|.|.|.|.|.|.|.|.|.|.|.|.|.|.|.|.|.|.|.|.|.|.|.|.|.|.	.|.|.|.|.|.|.|.|.|.|.|.|.|.|.|.|.|.|ENST00000532791.5:c.*2057C>T|ENST00000341462.8:c.*3576C>T|ENST00000619564.3:c.*3421C>T|ENST00000425967.7:c.*2057C>T|.|.|.|.|.|ENST00000447712.6:c.*2057C>T|ENST00000397091.9:c.*2057C>T|.	.|.|.|.|.|.|.|.|.|.|.|.|.|.|.|.|.|.|.|.|.|.|.|.|.|.|.|.|.|.	.|.|.|.|.|.|.|.|.|.|.|.|.|.|.|.|.|.|5250|5622|5050|4942|.|.|.|.|.|5468|5269|.	.|.|.|.|.|.|.|.|.|.|.|.|.|.|.|.|.|.|.|.|.|.|.|.|.|.|.|.|.|.	.|.|.|.|.|.|.|.|.|.|.|.|.|.|.|.|.|.|.|.|.|.|.|.|.|.|.|.|.|.	.|.|.|.|.|.|.|.|.|.|.|.|.|.|.|.|.|.|18/18|19/19|16/16|19/19|.|.|.|.|.|18/18|18/18|.	-|-|-|-|+|+|-|-|-|-|+|+|-|+|-|+|-|+|-|-|-|-|+|-|+|-|+|-|-|+	.|.|.|.|.|.|.|.|.|.|YES|.|.|.|.|.|YES|.|.|.|.|YES|.|.|.|.|.|.|.|.	.|.|.|.|.|.|.|.|.|.|.|.|.|.|.|.|.|.|.|.|.|.|.|.|.|.|.|.|.|.	.|.|.|.|.|.|.|.|.|.|.|.|.|.|.|.|.|.|.|.|.|.|.|.|.|.|.|.|.|.	.|.|.|.|.|.|.|.|.|.|.|.|.|.|.|.|.|.|.|.|.|.|.|.|.|.|.|.|.|.	.|.|.|.|.|.|.|.|.|.|.|.|.|.|.|.|.|.|.|.|.|.|.|.|.|.|.|.|.|.	RP11-350N15.6(1):upstream_gene_variant(1)|FGFR1(41):3_prime_UTR_variant(6)downstream_gene_variant(12)|LETM2(15):downstream_gene_variant(11)	rs556829066	.	.	.	.	.	.	.	.	.	rs556829066	3|3|3|3|3	Craniosynostosis|Osteoglophonic dysplasia|Nonsyndromic Trigonocephaly|Hypogonadism with anosmia|Pfeiffer syndrome	1|1|1|1|1	.	.	Y	N	G
8	90957441	C	T	8	91969669	C	T	Y	downstream_gene_variant|3_prime_UTR_variant|downstream_gene_variant|3_prime_UTR_variant	ENST00000522820|ENST00000417640|ENST00000517562|ENST00000521366	NECAB1|NECAB1|C8orf88|NECAB1	ENSG00000123119|ENSG00000123119|ENSG00000253250|ENSG00000123119	ENSP00000428953|ENSP00000387380|ENSP00000454561|ENSP00000428632	.|CCDS47889.1|CCDS59105.1|.	Q8N987|Q8N987|P0DMB2|Q8N987	1623|.|1196|.	.|.|.|.	.|ENST00000417640.6:c.*1929C>T|.|ENST00000521366.1:c.*1929C>T	.|.|.|.	.|3322|.|2502	.|.|.|.	.|.|.|.	.|13/13|.|4/4	+|+|-|+	.|YES|YES|.	.|.|.|.	.|.|.|.	.|.|.|.	.|.|.|.	NECAB1(6):3_prime_UTR_variant(2)downstream_gene_variant(1)|C8orf88(1):downstream_gene_variant(1)	rs1055146	.	.	.	1055146	23722424	0.003298	College completion	.	Illumina, Affymterix, Perlegen [Up to 2,309,290] (imputed)	.	.	.	.	ENSG00000123119.7|ENSG00000123119.7|ENSG00000254251.1|ENSG00000253250.2|ENSG00000123119.7|ENSG00000253250.2|ENSG00000254251.1|ENSG00000253738.1	Adipose_Subcutaneous|Artery_Aorta|Artery_Aorta|Artery_Aorta|Cells_Transformed_fibroblasts|Cells_Transformed_fibroblasts|Esophagus_Muscularis|Testis	Y	N	T
8	132127878	C	T	8	133140125	C	T	Y	downstream_gene_variant|3_prime_UTR_variant|downstream_gene_variant|3_prime_UTR_variant|downstream_gene_variant	ENST00000521134|ENST00000388996|ENST00000519445|ENST00000621976|ENST00000519589	KCNQ3|KCNQ3|KCNQ3|KCNQ3|KCNQ3	ENSG00000184156|ENSG00000184156|ENSG00000184156|ENSG00000184156|ENSG00000184156	ENSP00000429799|ENSP00000373648|ENSP00000428790|ENSP00000482510|.	CCDS56554.1|CCDS34943.1|.|.|.	O43525|O43525|.|.|.	1103|.|1212|.|1267	.|.|.|.|.	.|ENST00000388996.8:c.*1384G>A|.|ENST00000621976.1:c.*1384G>A|.	.|.|.|.|.	.|4424|.|3640|.	.|.|.|.|.	.|.|.|.|.	.|15/15|.|16/16|.	-|-|-|-|-	.|YES|.|.|.	.|.|.|.|.	.|.|.|.|.	.|.|.|.|.	.|.|.|.|.	KCNQ3(5):3_prime_UTR_variant(2)downstream_gene_variant(3)	rs528989294	.	.	.	.	.	.	.	.	.	rs528989294	3|3	Benign Neonatal Epilepsy|Benign familial neonatal seizures	1|1	.	.	Y	N	C
8	132848400	G	A	8	133860645	G	A	Y	downstream_gene_variant|upstream_gene_variant|downstream_gene_variant|3_prime_UTR_variant|downstream_gene_variant|downstream_gene_variant|3_prime_UTR_variant	ENST00000460236|ENST00000429151|ENST00000622263|ENST00000395390|ENST00000477051|ENST00000220847|ENST00000395386	PHF20L1|AF230666.2|PHF20L1|PHF20L1|PHF20L1|PHF20L1|PHF20L1	ENSG00000129292|ENSG00000223697|ENSG00000129292|ENSG00000129292|ENSG00000129292|ENSG00000129292|ENSG00000129292	ENSP00000433524|.|ENSP00000482945|ENSP00000378788|.|ENSP00000220847|ENSP00000378784	.|.|CCDS6367.2|.|.|CCDS75791.1|CCDS6367.2	.|.|A8MW92|.|.|.|A8MW92	820|4102|2477|.|813|2477|.	.|.|.|.|.|.|.	.|.|.|ENST00000395390.6:c.*2477G>A|.|.|ENST00000395386.6:c.*2477G>A	.|.|.|.|.|.|.	.|.|.|5493|.|.|5830	.|.|.|.|.|.|.	.|.|.|.|.|.|.	.|.|.|19/19|.|.|21/21	+|-|+|+|+|+|+	.|.|.|.|.|.|YES	.|.|.|.|.|.|.	.|.|.|.|.|.|.	.|.|.|.|.|.|.	.|.|.|.|.|.|.	PHF20L1(20):3_prime_UTR_variant(2)downstream_gene_variant(4)|AF230666.2(2):upstream_gene_variant(1)	rs2472537	.	.	.	2472537	22451204	0.02196	Parkinson's disease	.	Illumina [2.5 million] (imputed)	.	.	.	.	.	.	Y	N	A
8	143695351	G	A	8	144777521	G	A	Y	3_prime_UTR_variant|downstream_gene_variant|downstream_gene_variant|intron_variant,non_coding_transcript_variant|downstream_gene_variant|non_coding_transcript_exon_variant,non_coding_transcript_variant|downstream_gene_variant|downstream_gene_variant|downstream_gene_variant|downstream_gene_variant|downstream_gene_variant|downstream_gene_variant|downstream_gene_variant|3_prime_UTR_variant|3_prime_U…	ENST00000418203|ENST00000531985|ENST00000534589|ENST00000527561|ENST00000528456|ENST00000532486|ENST00000533254|ENST00000532003|ENST00000526970|ENST00000529833|ENST00000531254|ENST00000534303|ENST00000528134|ENST00000532205|ENST00000532158|ENST00000530574|ENST00000531811|ENST00000531565|ENST00000525862|ENST00000527293|ENST00000525619|ENST00000533031|ENST00000525185|ENST00000442058|ENST00000358656…	ZNF707|ZNF707|ZNF707|ZNF707|ZNF707|ZNF707|ZNF707|ZNF707|ZNF707|ZNF707|ZNF707|ZNF707|ZNF707|ZNF707|ZNF707|ZNF707|ZNF707|RP11-429J17.2|ZNF707|ZNF707|ZNF707|ZNF707|ZNF707|ZNF707|ZNF707|ZNF707|ZNF707|ZNF707	ENSG00000181135|ENSG00000181135|ENSG00000181135|ENSG00000181135|ENSG00000181135|ENSG00000181135|ENSG00000181135|ENSG00000181135|ENSG00000181135|ENSG00000181135|ENSG00000181135|ENSG00000181135|ENSG00000181135|ENSG00000181135|ENSG00000181135|ENSG00000181135|ENSG00000181135|ENSG00000181097|ENSG00000181135|ENSG00000181135|ENSG00000181135|ENSG00000181135|ENSG00000181135|ENSG00000181135|ENSG00000181135…	ENSP00000413215|ENSP00000435679|.|.|ENSP00000435251|.|.|.|ENSP00000436634|ENSP00000434503|.|ENSP00000437134|.|ENSP00000436212|ENSP00000436250|ENSP00000436362|.|.|ENSP00000436394|ENSP00000434215|.|ENSP00000434322|ENSP00000434791|ENSP00000393748|ENSP00000351482|.|.|ENSP00000435906	CCDS47932.1|.|.|.|.|.|.|.|.|.|.|.|.|CCDS47932.1|CCDS47932.1|.|.|.|.|.|.|.|.|.|CCDS47932.1|.|.|.	Q96C28|.|.|.|.|.|.|.|.|.|.|.|.|Q96C28|Q96C28|.|.|.|.|.|.|.|.|.|Q96C28|.|.|.	.|1628|3540|.|1579|.|3958|3877|4152|3657|1322|1512|3925|.|.|1524|1603|803|1648|1595|4932|.|1521|3651|.|3437|1640|1392	.|.|.|.|.|.|.|.|.|.|.|.|.|.|.|.|.|.|.|.|.|.|.|.|.|.|.|.	ENST00000418203.3:c.*821G>A|.|.|ENST00000527561.5:n.1088+652G>A|.|ENST00000532486.5:n.2998G>A|.|.|.|.|.|.|.|ENST00000532205.5:c.*821G>A|ENST00000532158.5:c.*821G>A|.|.|.|.|.|.|ENST00000533031.5:c.*1802G>A|.|.|ENST00000358656.8:c.*821G>A|.|.|.	.|.|.|.|.|.|.|.|.|.|.|.|.|.|.|.|.|.|.|.|.|.|.|.|.|.|.|.	2632|.|.|.|.|2998|.|.|.|.|.|.|.|2836|2212|.|.|.|.|.|.|2109|.|.|2149|.|.|.	.|.|.|.|.|.|.|.|.|.|.|.|.|.|.|.|.|.|.|.|.|.|.|.|.|.|.|.	.|.|.|.|.|.|.|.|.|.|.|.|.|.|.|.|.|.|.|.|.|.|.|.|.|.|.|.	5/5|.|.|2/3|.|3/3|.|.|.|.|.|.|.|8/8|7/7|.|.|.|.|.|.|5/5|.|.|6/6|.|.|.	+|+|+|+|+|+|+|+|+|+|+|+|+|+|+|+|+|+|+|+|+|+|+|+|+|+|+|+	.|.|.|.|.|.|.|.|.|.|.|.|.|YES|.|.|.|YES|.|.|.|.|.|.|.|.|.|.	.|.|.|.|.|.|.|.|.|.|.|.|.|.|.|.|.|.|.|.|.|.|.|.|.|.|.|.	.|.|.|.|.|.|.|.|.|.|.|.|.|.|.|.|.|.|.|.|.|.|.|.|.|.|.|.	.|.|.|.|.|.|.|.|.|.|.|.|.|.|.|.|.|.|.|.|.|.|.|.|.|.|.|.	.|.|.|.|.|.|.|.|.|.|.|.|.|.|.|.|.|.|.|.|.|.|.|.|.|.|.|.	RP11-429J17.2(1):upstream_gene_variant(1)|ZNF707(29):intron_variant,non_coding_transcript_variant(1)3_prime_UTR_variant,NMD_transcript_variant(1)non_coding_transcript_exon_variant,non_coding_transcript_variant(1)3_prime_UTR_variant(4)downstream_gene_variant(20)	rs11136316	.	.	.	11136316	23202124	0.01	Birth weight	.	Illumina & Affymetrix (~2.7 million) imputed	.	.	.	.	ENSG00000255050.1|ENSG00000147813.11|ENSG00000181097.5|ENSG00000147813.11|ENSG00000181097.5|ENSG00000181097.5|ENSG00000181097.5|ENSG00000147813.11|ENSG00000181097.5|ENSG00000183309.7|ENSG00000147813.11|ENSG00000181097.5|ENSG00000181097.5|ENSG00000181097.5|ENSG00000255050.1|ENSG00000147813.11|ENSG00000181097.5|ENSG00000181097.5|ENSG00000181135.11|ENSG00000181097.5|ENSG00000181097.5|ENSG00000181097…	Adipose_Subcutaneous|Adipose_Subcutaneous|Adipose_Subcutaneous|Adipose_Visceral_Omentum|Adipose_Visceral_Omentum|Artery_Aorta|Artery_Coronary|Artery_Tibial|Artery_Tibial|Brain_Cerebellar_Hemisphere|Brain_Cerebellum|Brain_Cortex|Brain_Hippocampus|Brain_Nucleus_accumbens_basal_ganglia|Breast_Mammary_Tissue|Breast_Mammary_Tissue|Breast_Mammary_Tissue|Cells_EBV-transformed_lymphocytes|Cells_Transform…	Y	N	A
9	2654402	T	C	9	2654402	T	C	Y	3_prime_UTR_variant|3_prime_UTR_variant	ENST00000382099|ENST00000382100	VLDLR|VLDLR	ENSG00000147852|ENSG00000147852	ENSP00000371531|ENSP00000371532	CCDS34979.1|CCDS6446.1	P98155|P98155	.|.	.|.	ENST00000382099.2:c.*534T>C|ENST00000382100.7:c.*534T>C	.|.	3162|3512	.|.	.|.	18/18|19/19	+|+	.|YES	.|.	.|.	.|.	.|.	VLDLR(4):3_prime_UTR_variant(2)	rs10967349	.	.	.	10967349	21355061	0.017	Urinary albumin-to-creatinine ratio	European	Affymetrix & Illumina [~2.5 million] (imputed)	.	.	.	.	.	.	Y	N	T
9	27230154	G	A	9	27230152	G	A	Y	downstream_gene_variant|3_prime_UTR_variant|3_prime_UTR_variant|downstream_gene_variant	ENST00000519097|ENST00000380036|ENST00000615002|ENST00000406359	TEK|TEK|TEK|TEK	ENSG00000120156|ENSG00000120156|ENSG00000120156|ENSG00000120156	ENSP00000430686|ENSP00000369375|ENSP00000480251|ENSP00000383977	CCDS78389.1|CCDS6519.1|.|CCDS75825.1	Q02763|Q02763|.|Q02763	467|.|.|408	.|.|.|.	.|ENST00000380036.8:c.*922G>A|ENST00000615002.4:c.*2798G>A|.	.|.|.|.	.|4739|4647|.	.|.|.|.	.|.|.|.	.|23/23|23/23|.	+|+|+|+	.|YES|.|.	.|.|.|.	.|.|.|.	.|.|.|.	.|.|.|.	TEK(5):3_prime_UTR_variant(2)downstream_gene_variant(2)	rs9987817	.	.	.	9987817	19060906	0.03809	HDL cholesterol	European	Affymetrix & Illumina [~2600000] (imputed)	rs9987817	2	Multiple Cutaneous and Mucosal Venous Malformations	1	.	.	Y	N	G
9	68782818	A	G	9	71397734	A	G	Y	intron_variant|intron_variant|intron_variant|intron_variant|intron_variant,non_coding_transcript_variant|intron_variant,NMD_transcript_variant|intron_variant|3_prime_UTR_variant	ENST00000541509|ENST00000440050|ENST00000377284|ENST00000265382|ENST00000472907|ENST00000478500|ENST00000437200|ENST00000394264	PIP5K1B|PIP5K1B|PIP5K1B|PIP5K1B|PIP5K1B|PIP5K1B|PIP5K1B|FAM122A	ENSG00000107242|ENSG00000107242|ENSG00000107242|ENSG00000107242|ENSG00000107242|ENSG00000107242|ENSG00000107242|ENSG00000187866	ENSP00000438082|ENSP00000411477|ENSP00000366498|ENSP00000265382|.|ENSP00000435778|ENSP00000398587|ENSP00000377807	CCDS65063.1|.|.|CCDS6624.1|.|.|.|CCDS6623.1	O14986|.|.|O14986|.|O14986|.|Q96E09	.|.|.|.|.|.|.|.	.|.|.|.|.|.|.|.	ENST00000541509.5:c.-85-35643A>G|ENST00000440050.5:c.-85-35643A>G|ENST00000377284.5:c.-85-35643A>G|ENST00000265382.7:c.-85-35643A>G|ENST00000472907.6:n.654-3265A>G|ENST00000478500.3:c.-85-35643A>G|ENST00000437200.5:c.-85-35643A>G|ENST00000394264.4:c.*1790A>G	.|.|.|.|.|.|.|.	.|.|.|.|.|.|.|2764	.|.|.|.|.|.|.|.	.|.|.|.|.|.|.|.	1/13|2/6|2/5|2/15|4/4|2/20|2/7|1/1	+|+|+|+|+|+|+|+	.|.|.|YES|.|.|.|YES	.|.|.|.|.|.|.|.	.|.|.|.|.|.|.|.	.|.|.|.|.|.|.|.	.|.|.|.|.|.|.|.	FAM122A(1):3_prime_UTR_variant(1)|PIP5K1B(8):intron_variant,non_coding_transcript_variant(1)intron_variant(5)intron_variant,NMD_transcript_variant(1)	rs1412988	.	.	.	1412988	22451204	0.04289	Parkinson's disease	.	Illumina [2.5 million] (imputed)	.	.	.	.	ENSG00000187866.6	Skin_Not_Sun_Exposed_Suprapubic	Y	Y	A
9	69073318	C	T	9	71688234	C	T	Y	downstream_gene_variant|downstream_gene_variant|3_prime_UTR_variant|downstream_gene_variant|intron_variant	ENST00000484259|ENST00000396366|ENST00000377270|ENST00000498653|ENST00000396364	FXN|FXN|FXN|FXN|FXN	ENSG00000165060|ENSG00000165060|ENSG00000165060|ENSG00000165060|ENSG00000165060	ENSP00000419243|ENSP00000379652|ENSP00000366482|ENSP00000418015|ENSP00000379650	.|CCDS43834.1|CCDS6626.1|.|CCDS55313.1	.|Q16595|Q16595|.|Q16595	522|296|.|213|.	.|.|.|.|.	.|.|ENST00000377270.7:c.*556C>T|.|ENST00000396364.7:c.482+8283C>T	.|.|.|.|.	.|.|1713|.|.	.|.|.|.|.	.|.|.|.|.	.|.|5/5|.|4/4	+|+|+|+|+	.|.|YES|.|.	.|.|.|.|.	.|.|.|.|.	.|.|.|.|.	.|.|.|.|.	FXN(5):3_prime_UTR_variant(1)downstream_gene_variant(3)intron_variant(1)	rs7857635	.	.	.	7857635	23455636	0.022093	Advanced age-related macular degeneration (geographic atrophy)	.	Illumina & Affymetrix [2,442,884] (imputed)	.	.	.	.	.	.	Y	N	C
9	92032020	T	C	9	94794302	T	C	Y	downstream_gene_variant|3_prime_UTR_variant|downstream_gene_variant	ENST00000456856|ENST00000262554|ENST00000469778	HSPE1P22|SPTLC1|SPTLC1	ENSG00000237306|ENSG00000090054|ENSG00000090054	.|ENSP00000262554|.	.|CCDS6692.1|.	.|O15269|.	4196|.|334	.|.|.	.|ENST00000262554.6:c.*445A>G|.	.|.|.	.|1873|.	.|.|.	.|.|.	.|15/15|.	+|-|-	YES|YES|.	.|.|.	.|.|.	.|.|.	.|.|.	SPTLC1(7):3_prime_UTR_variant(1)downstream_gene_variant(1)|HSPE1P22(1):downstream_gene_variant(1)	rs7944	.	.	.	7944	22295056	0.00801	Acute lung injury following major trauma	.	Illumina [2,487,415] (imputed)	rs7944	3	Neuropathy hereditary sensory and autonomic type 1	1	ENSG00000169071.10|ENSG00000225511.2|ENSG00000225511.2	Adrenal_Gland|Skin_Sun_Exposed_Lower_leg|Testis	Y	N	T
9	126697383	G	T	9	129459662	G	T	Y	3_prime_UTR_variant|3_prime_UTR_variant|downstream_gene_variant|downstream_gene_variant	ENST00000355497|ENST00000373474|ENST00000526117|ENST00000561065	LMX1B|LMX1B|LMX1B|LMX1B	ENSG00000136944|ENSG00000136944|ENSG00000136944|ENSG00000136944	ENSP00000347684|ENSP00000362573|ENSP00000436930|ENSP00000453580	CCDS55343.1|CCDS55342.1|CCDS6866.2|.	O60663|O60663|O60663|.	.|.|932|834	.|.|.|.	ENST00000355497.9:c.*932G>T|ENST00000373474.8:c.*932G>T|.|.	.|.|.|.	2160|2148|.|.	.|.|.|.	.|.|.|.	8/8|8/8|.|.	+|+|+|+	YES|.|.|.	.|.|.|.	.|.|.|.	.|.|.|.	.|.|.|.	LMX1B(4):3_prime_UTR_variant(2)downstream_gene_variant(2)	rs28687510	.	.	.	.	.	.	.	.	.	rs28687510	2	Nail-patella syndrome	1	.	.	Y	Y	T
9	126700167	C	G	9	129462446	C	G	Y	3_prime_UTR_variant|downstream_gene_variant|3_prime_UTR_variant|downstream_gene_variant	ENST00000355497|ENST00000526117|ENST00000373474|ENST00000561065	LMX1B|LMX1B|LMX1B|LMX1B	ENSG00000136944|ENSG00000136944|ENSG00000136944|ENSG00000136944	ENSP00000347684|ENSP00000436930|ENSP00000362573|ENSP00000453580	CCDS55343.1|CCDS6866.2|CCDS55342.1|.	O60663|O60663|O60663|.	.|3716|.|3618	.|.|.|.	ENST00000355497.9:c.*3716C>G|.|ENST00000373474.8:c.*3716C>G|.	.|.|.|.	4944|.|4932|.	.|.|.|.	.|.|.|.	8/8|.|8/8|.	+|+|+|+	YES|.|.|.	.|.|.|.	.|.|.|.	.|.|.|.	.|.|.|.	LMX1B(4):3_prime_UTR_variant(2)downstream_gene_variant(2)	rs147614955	.	.	.	.	.	.	.	.	.	rs147614955	3	Nail-patella syndrome	1	.	.	Y	N	c
9	127502956	G	A	9	130265235	G	A	Y	downstream_gene_variant|3_prime_UTR_variant|downstream_gene_variant|3_prime_UTR_variant|downstream_gene_variant|downstream_gene_variant|3_prime_UTR_variant|downstream_gene_variant|3_prime_UTR_variant|downstream_gene_variant|non_coding_transcript_exon_variant,non_coding_transcript_variant	ENST00000373314|ENST00000373324|ENST00000472068|ENST00000373322|ENST00000484348|ENST00000373312|ENST00000300417|ENST00000478917|ENST00000323301|ENST00000468379|ENST00000483302	FAM129B|LRSAM1|LRSAM1|LRSAM1|FAM129B|FAM129B|LRSAM1|FAM129B|LRSAM1|FAM129B|LRSAM1	ENSG00000136830|ENSG00000148356|ENSG00000148356|ENSG00000148356|ENSG00000136830|ENSG00000136830|ENSG00000148356|ENSG00000136830|ENSG00000148356|ENSG00000136830|ENSG00000148356	ENSP00000362411|ENSP00000362421|.|ENSP00000362419|.|ENSP00000362409|ENSP00000300417|.|ENSP00000322937|.|.	CCDS35144.1|CCDS55347.1|.|CCDS6873.1|.|CCDS35145.1|CCDS6873.1|.|CCDS6873.1|.|.	Q96TA1|Q6UWE0|.|Q6UWE0|.|Q96TA1|Q6UWE0|.|Q6UWE0|.|.	2383|.|1902|.|4228|2387|.|2387|.|4216|.	.|.|.|.|.|.|.|.|.|.|.	.|ENST00000373324.8:c.*57G>A|.|ENST00000373322.1:c.*57G>A|.|.|ENST00000300417.10:c.*57G>A|.|ENST00000323301.8:c.*57G>A|.|ENST00000483302.5:n.1451G>A	.|.|.|.|.|.|.|.|.|.|.	.|2501|.|2306|.|.|2601|.|2833|.|1451	.|.|.|.|.|.|.|.|.|.|.	.|.|.|.|.|.|.|.|.|.|.	.|25/25|.|25/25|.|.|26/26|.|25/25|.|14/14	-|+|+|+|-|-|+|-|+|-|+	.|.|.|.|.|YES|.|.|YES|.|.	.|.|.|.|.|.|.|.|.|.|.	.|.|.|.|.|.|.|.|.|.|.	.|.|.|.|.|.|.|.|.|.|.	.|.|.|.|.|.|.|.|.|.|.	LRSAM1(9):non_coding_transcript_exon_variant,non_coding_transcript_variant(1)3_prime_UTR_variant(4)downstream_gene_variant(1)|FAM129B(7):downstream_gene_variant(5)	rs549468112	.	.	.	.	.	.	.	.	.	rs549468112	3	Charcot-Marie-Tooth, Type 2	1	.	.	N	N	G
9	128390366	C	T	9	131152645	C	T	Y	downstream_gene_variant|3_prime_UTR_variant|downstream_gene_variant|downstream_gene_variant|downstream_gene_variant|3_prime_UTR_variant|3_prime_UTR_variant|downstream_gene_variant|upstream_gene_variant	ENST00000372847|ENST00000372850|ENST00000483206|ENST00000470840|ENST00000608502|ENST00000372853|ENST00000452446|ENST00000385220|ENST00000609303	URM1|URM1|URM1|URM1|MIR219A2|URM1|URM1|MIR219B|RP11-339B21.11	ENSG00000167118|ENSG00000167118|ENSG00000167118|ENSG00000167118|ENSG00000207955|ENSG00000167118|ENSG00000167118|ENSG00000273685|ENSG00000272593	ENSP00000361938|ENSP00000361941|.|ENSP00000435186|.|ENSP00000361944|ENSP00000412922|.|.	.|CCDS59148.1|.|.|.|CCDS6900.1|CCDS48035.1|.|.	.|Q9BTM9|.|.|.|Q9BTM9|Q9BTM9|.|.	1955|.|497|276|1641|.|.|2252|1095	.|.|.|.|.|.|.|.|.	.|ENST00000372850.5:c.*2465C>T|.|.|.|ENST00000372853.8:c.*632C>T|ENST00000452446.2:c.*853C>T|.|.	.|.|.|.|.|.|.|.|.	.|2677|.|.|.|1000|1294|.|.	.|.|.|.|.|.|.|.|.	.|.|.|.|.|.|.|.|.	.|3/3|.|.|.|5/5|4/4|.|.	+|+|+|+|-|+|+|-|+	.|.|.|.|YES|.|YES|YES|YES	.|.|.|.|.|.|.|.|.	.|.|.|.|.|.|.|.|.	.|.|.|.|.|.|.|.|.	.|.|.|.|.|.|.|.|.	MIR219B(1):downstream_gene_variant(1)|RP11-339B21.11(1):upstream_gene_variant(1)|MIR219A2(1):downstream_gene_variant(1)|URM1(6):3_prime_UTR_variant(3)downstream_gene_variant(3)	rs2240945	.	.	.	2240945	21637794	0.00795802	Gene expression of SLC27A4 [transcript NM_005094, probe A_24_P257971] in liver	European/Unspecified	Affymetrix & Illumina [~2200000] (imputed)	.	.	.	.	ENSG00000272960.1|ENSG00000272960.1|ENSG00000272960.1|ENSG00000167114.8|ENSG00000167123.14	Adipose_Subcutaneous|Cells_Transformed_fibroblasts|Muscle_Skeletal|Testis|Thyroid	Y	N	C
9	130236080	T	C	9	132998359	T	C	Y	downstream_gene_variant|3_prime_UTR_variant	ENST00000630865|ENST00000372398	NCS1|NCS1	ENSG00000107130|ENSG00000107130	ENSP00000486695|ENSP00000361475	CCDS78448.1|CCDS6932.1	P62166|P62166	2705|.	.|.	.|ENST00000372398.5:c.*3108T>C	.|.	.|3767	.|.	.|.	.|8/8	+|+	.|YES	.|.	.|.	.|.	.|.	NCS1(3):3_prime_UTR_variant(1)downstream_gene_variant(1)	rs709611	.	.	.	709611	22479346	0.0435204	Hypertension (early onset hypertension)	.	Ilumina [475,157]	.	.	.	.	.	.	Y	N	T
9	133575081	G	T	9	136440203	G	T	Y	downstream_gene_variant|3_prime_UTR_variant|3_prime_UTR_variant|3_prime_UTR_variant|downstream_gene_variant	ENST00000356873|ENST00000354484|ENST00000393061|ENST00000393060|ENST00000496132	FAM163B|ADAMTSL2|ADAMTSL2|ADAMTSL2|FAM163B	ENSG00000196990|ENSG00000197859|ENSG00000197859|ENSG00000197859|ENSG00000196990	ENSP00000349336|ENSP00000346478|ENSP00000376781|ENSP00000376780|ENSP00000419867	CCDS35171.1|CCDS6976.1|.|CCDS6976.1|CCDS35171.1	P0C2L3|Q86TH1|.|Q86TH1|P0C2L3	3334|.|.|.|3876	.|.|.|.|.	.|ENST00000354484.8:c.*217G>T|ENST00000393061.7:c.*217G>T|ENST00000393060.1:c.*217G>T|.	.|.|.|.|.	.|3630|3832|3288|.	.|.|.|.|.	.|.|.|.|.	.|19/19|19/19|19/19|.	-|+|+|+|-	YES|YES|.|.|.	.|.|.|.|.	.|.|.|.|.	.|.|.|.|.	.|.|.|.|.	FAM163B(2):downstream_gene_variant(2)|ADAMTSL2(3):3_prime_UTR_variant(3)	rs111717891	.	.	.	.	.	.	.	.	.	rs111717891	3	Geleophysic dysplasia	1	.	.	N	N	G
9	135120224	G	A	9	138012070	G	A	Y	3_prime_UTR_variant|3_prime_UTR_variant|non_coding_transcript_exon_variant,non_coding_transcript_variant|downstream_gene_variant|downstream_gene_variant|3_prime_UTR_variant	ENST00000252854|ENST00000371793|ENST00000483042|ENST00000545657|ENST00000539877|ENST00000371796	OLFM1|OLFM1|OLFM1|OLFM1|OLFM1|OLFM1	ENSG00000130558|ENSG00000130558|ENSG00000130558|ENSG00000130558|ENSG00000130558|ENSG00000130558	ENSP00000252854|ENSP00000360858|.|ENSP00000437906|ENSP00000443806|ENSP00000360861	CCDS6986.1|CCDS65184.1|.|.|.|CCDS65183.1	Q99784|Q99784|.|.|.|Q99784	.|.|.|248|570|.	.|.|.|.|.|.	ENST00000252854.8:c.*46G>A|ENST00000371793.7:c.*46G>A|ENST00000483042.1:n.1937G>A|.|.|ENST00000371796.7:c.*46G>A	.|.|.|.|.|.	1637|1755|1937|.|.|1537	.|.|.|.|.|.	.|.|.|.|.|.	6/6|6/6|2/2|.|.|6/6	+|+|+|+|+|+	.|YES|.|.|.|.	.|.|.|.|.|.	.|.|.|.|.|.	.|.|.|.|.|.	.|.|.|.|.|.	OLFM1(13):non_coding_transcript_exon_variant,non_coding_transcript_variant(1)3_prime_UTR_variant(3)downstream_gene_variant(2)	rs11103684	.	.	.	11103684	22479202	0.0079469	Adiponectin levels	.	Affymetrix & Illumina [NR] (imputed)	.	.	.	.	.	.	Y	N	A
10	7561219	A	G	10	7603181	A	G	Y	downstream_gene_variant|downstream_gene_variant|3_prime_UTR_variant	ENST00000613909|ENST00000473591|ENST00000397146	ITIH5|ITIH5|ITIH5	ENSG00000123243|ENSG00000123243|ENSG00000123243	ENSP00000485414|.|ENSP00000380333	.|.|.	.|.|.	1205|4818|.	.|.|.	.|.|ENST00000397146.6:c.*1864T>C	.|.|.	.|.|4772	.|.|.	.|.|.	.|.|14/14	-|-|-	.|.|YES	.|.|.	.|.|.	.|.|.	.|.|.	ITIH5(9):3_prime_UTR_variant(1)downstream_gene_variant(2)	rs7924140	.	.	.	7924140	22182935	0.02742	Bipolar disorder	Mixed	Affymetrix & Illumina [748555]	.	.	.	.	.	.	Y	N	G
10	16511719	G	T	10	16553718	G	T	Y	downstream_gene_variant|3_prime_UTR_variant|downstream_gene_variant|3_prime_UTR_variant|downstream_gene_variant|3_prime_UTR_variant	ENST00000619991|ENST00000423462|ENST00000535784|ENST00000298942|ENST00000298943|ENST00000378000	C1QL3|PTER|PTER|PTER|C1QL3|PTER	ENSG00000165985|ENSG00000165983|ENSG00000165983|ENSG00000165983|ENSG00000165985|ENSG00000165983	ENSP00000480149|ENSP00000389535|ENSP00000439485|ENSP00000298942|ENSP00000298943|ENSP00000367239	.|CCDS73070.1|CCDS7111.1|CCDS58070.1|CCDS31156.1|CCDS7111.1	Q5VWW1|.|Q96BW5|Q96BW5|Q5VWW1|Q96BW5	2748|.|463|.|2024|.	.|.|.|.|.|.	.|ENST00000423462.6:c.*463G>T|.|ENST00000298942.4:c.*463G>T|.|ENST00000378000.5:c.*463G>T	.|.|.|.|.|.	.|1186|.|1422|.|1759	.|.|.|.|.|.	.|.|.|.|.|.	.|4/4|.|3/3|.|6/6	-|+|+|+|-|+	.|.|.|.|YES|YES	.|.|.|.|.|.	.|.|.|.|.|.	.|.|.|.|.|.	.|.|.|.|.|.	PTER(5):3_prime_UTR_variant(3)downstream_gene_variant(1)|C1QL3(2):downstream_gene_variant(2)	rs1331255	.	.	.	1331255	22685416	4.665e-28	Gene expression of PTER (probeID ILMN_1795336) in temporal cortex in Alzheimer's disease cases and controls	.	Illumina [313,330]	.	.	.	.	ENSG00000165983.10|ENSG00000165985.8|ENSG00000165985.8|ENSG00000165985.8|ENSG00000165985.8|ENSG00000165983.10|ENSG00000165985.8|ENSG00000165985.8|ENSG00000165985.8|ENSG00000165985.8|ENSG00000165985.8|ENSG00000165985.8|ENSG00000165985.8|ENSG00000165983.10|ENSG00000165985.8|ENSG00000165985.8|ENSG00000165985.8|ENSG00000165983.10|ENSG00000165985.8|ENSG00000165983.10|ENSG00000165985.8|ENSG00000165983.…	Adipose_Subcutaneous|Adipose_Subcutaneous|Adipose_Visceral_Omentum|Adrenal_Gland|Artery_Coronary|Artery_Tibial|Artery_Tibial|Breast_Mammary_Tissue|Cells_EBV-transformed_lymphocytes|Cells_Transformed_fibroblasts|Colon_Sigmoid|Colon_Transverse|Esophagus_Mucosa|Esophagus_Muscularis|Esophagus_Muscularis|Heart_Atrial_Appendage|Heart_Left_Ventricle|Lung|Lung|Muscle_Skeletal|Muscle_Skeletal|Nerve_Tibial…	Y	N	G
10	27195908	A	C	10	27484837	A	C	Y	downstream_gene_variant|3_prime_UTR_variant|3_prime_UTR_variant|upstream_gene_variant|3_prime_UTR_variant|3_prime_UTR_variant	ENST00000375888|ENST00000375897|ENST00000396271|ENST00000516830|ENST00000375901|ENST00000375905	ACBD5|ACBD5|ACBD5|RNU2-24P|ACBD5|ACBD5	ENSG00000107897|ENSG00000107897|ENSG00000107897|ENSG00000252639|ENSG00000107897|ENSG00000107897	ENSP00000365049|ENSP00000365062|ENSP00000379568|.|ENSP00000365066|ENSP00000365070	.|CCDS73079.1|CCDS44368.1|.|CCDS76290.1|CCDS7154.1	Q5T8D3|.|Q5T8D3|.|Q5T8D3|Q5T8D3	1445|.|.|2408|.|.	.|.|.|.|.|.	.|ENST00000375897.7:c.*1522T>G|ENST00000396271.7:c.*1522T>G|.|ENST00000375901.5:c.*1522T>G|ENST00000375905.8:c.*1522T>G	.|.|.|.|.|.	.|3480|3227|.|2994|3157	.|.|.|.|.|.	.|.|.|.|.|.	.|12/12|13/13|.|12/12|13/13	-|-|-|-|-|-	.|.|YES|YES|.|.	.|.|.|.|.|.	.|.|.|.|.|.	.|.|.|.|.|.	.|.|.|.|.|.	ACBD5(8):3_prime_UTR_variant(4)downstream_gene_variant(1)|RNU2-24P(1):upstream_gene_variant(1)	rs11015603	.	.	.	11015603	22685416	2.736e-07	Gene expression of ACBD5 (probeID ILMN_2410362) in cerebellum in Alzheimer's disease cases and controls	.	Illumina [313,330]	.	.	.	.	ENSG00000107890.12|ENSG00000120539.10|ENSG00000107890.12|ENSG00000107890.12|ENSG00000107890.12|ENSG00000120539.10|ENSG00000107890.12|ENSG00000107890.12|ENSG00000107890.12|ENSG00000120539.10|ENSG00000120539.10|ENSG00000107890.12|ENSG00000120539.10	Adipose_Subcutaneous|Adipose_Subcutaneous|Adipose_Visceral_Omentum|Artery_Tibial|Cells_Transformed_fibroblasts|Cells_Transformed_fibroblasts|Esophagus_Muscularis|Heart_Left_Ventricle|Muscle_Skeletal|Nerve_Tibial|Skin_Sun_Exposed_Lower_leg|Testis|Thyroid	Y	N	A
10	42589278	T	C	10	43084726	T	C	Y	intron_variant|3_prime_UTR_variant|intron_variant|intron_variant,non_coding_transcript_variant|3_prime_UTR_variant	ENST00000465206|ENST00000359467|ENST00000462075|ENST00000486187|ENST00000613419	ZNF33B|ZNF33B|ZNF33B|ZNF33B|ZNF33B	ENSG00000196693|ENSG00000196693|ENSG00000196693|ENSG00000196693|ENSG00000196693	ENSP00000480979|ENSP00000352444|ENSP00000484085|.|ENSP00000481265	.|CCDS7198.1|.|.|.	.|Q06732|.|.|.	.|.|.|.|.	.|.|.|.|.	ENST00000465206.5:c.274+5317A>G|ENST00000359467.7:c.*3335A>G|ENST00000462075.1:c.73+5317A>G|ENST00000486187.5:n.411+5317A>G|ENST00000613419.4:c.*3335A>G	.|.|.|.|.	.|5787|.|.|5672	.|.|.|.|.	.|.|.|.|.	3/3|5/5|1/1|5/5|4/4	-|-|-|-|-	.|YES|.|.|.	.|.|.|.|.	.|.|.|.|.	.|.|.|.|.	.|.|.|.|.	ZNF33B(8):intron_variant,non_coding_transcript_variant(1)3_prime_UTR_variant(2)intron_variant(2)	rs10900253	.	.	.	10900253	23388002	0.02154	Mitral annular calcium	.	Affymetrix & Illumina [>2.5 million] (imputed)	.	.	.	.	ENSG00000196693.10|ENSG00000196693.10|ENSG00000196693.10|ENSG00000196693.10|ENSG00000196693.10|ENSG00000196693.10|ENSG00000272373.1|ENSG00000196693.10|ENSG00000196693.10|ENSG00000234420.3|ENSG00000196693.10|ENSG00000196693.10|ENSG00000272373.1|ENSG00000196693.10|ENSG00000196693.10|ENSG00000196693.10|ENSG00000196693.10|ENSG00000196693.10|ENSG00000272373.1|ENSG00000196693.10|ENSG00000196693.10|ENSG…	Adipose_Subcutaneous|Artery_Aorta|Artery_Coronary|Artery_Tibial|Brain_Anterior_cingulate_cortex_BA24|Brain_Cerebellum|Brain_Cerebellum|Brain_Nucleus_accumbens_basal_ganglia|Brain_Putamen_basal_ganglia|Cells_Transformed_fibroblasts|Colon_Transverse|Esophagus_Mucosa|Esophagus_Mucosa|Esophagus_Muscularis|Heart_Left_Ventricle|Lung|Muscle_Skeletal|Nerve_Tibial|Nerve_Tibial|Pancreas|Skin_Not_Sun_Expose…	N	Y	T
10	68482708	G	A	10	70242465	G	A	Y	upstream_gene_variant|3_prime_UTR_variant|downstream_gene_variant|downstream_gene_variant|downstream_gene_variant	ENST00000439904|ENST00000609923|ENST00000265870|ENST00000493963|ENST00000608053	SLC25A16|SLC25A16|SLC25A16|SLC25A16|SLC25A16	ENSG00000122912|ENSG00000122912|ENSG00000122912|ENSG00000122912|ENSG00000122912	.|ENSP00000476815|.|ENSP00000476283|ENSP00000477328	.|CCDS7280.1|.|.|.	.|P16260|.|.|.	1944|.|311|767|4366	.|.|.|.|.	.|ENST00000609923.5:c.*724C>T|.|.|.	.|.|.|.|.	.|1822|.|.|.	.|.|.|.|.	.|.|.|.|.	.|9/9|.|.|.	-|-|-|-|-	.|YES|.|.|.	.|.|.|.|.	.|.|.|.|.	.|.|.|.|.	.|.|.|.|.	SLC25A16(7):upstream_gene_variant(1)3_prime_UTR_variant(1)downstream_gene_variant(3)	rs10998218	.	.	.	10998218	22479202	0.0252567	Adiponectin levels	.	Affymetrix & Illumina [NR] (imputed)	.	.	.	.	ENSG00000138346.10|ENSG00000138346.10|ENSG00000138346.10|ENSG00000138346.10	Cells_EBV-transformed_lymphocytes|Esophagus_Mucosa|Skin_Not_Sun_Exposed_Suprapubic|Thyroid	Y	N	g
10	71817368	G	A	10	73577125	G	A	Y	downstream_gene_variant|downstream_gene_variant|3_prime_UTR_variant|downstream_gene_variant|downstream_gene_variant|downstream_gene_variant|downstream_gene_variant|downstream_gene_variant|downstream_gene_variant|3_prime_UTR_variant|3_prime_UTR_variant	ENST00000493143|ENST00000398788|ENST00000394934|ENST00000495196|ENST00000619887|ENST00000633965|ENST00000622827|ENST00000475158|ENST00000224721|ENST00000394936|ENST00000610929	PSAP|CDH23|PSAP|PSAP|CDH23|PSAP|CDH23|CDH23|CDH23|PSAP|PSAP	ENSG00000197746|ENSG00000107736|ENSG00000197746|ENSG00000197746|ENSG00000107736|ENSG00000197746|ENSG00000107736|ENSG00000107736|ENSG00000107736|ENSG00000197746|ENSG00000197746	.|ENSP00000381768|ENSP00000378392|.|ENSP00000478374|ENSP00000488331|ENSP00000483211|.|ENSP00000224721|ENSP00000378394|ENSP00000480857	.|CCDS53540.1|.|.|CCDS73146.1|.|.|.|.|CCDS7311.1|.	.|Q9H251|.|.|Q9H251|.|.|.|.|P07602|.	2383|1423|.|1254|1423|2448|1423|1472|1421|.|.	.|.|.|.|.|.|.|.|.|.|.	.|.|ENST00000394934.4:c.*73C>T|.|.|.|.|.|.|ENST00000394936.7:c.*73C>T|ENST00000610929.3:c.*73C>T	.|.|.|.|.|.|.|.|.|.|.	.|.|1761|.|.|.|.|.|.|1802|900	.|.|.|.|.|.|.|.|.|.|.	.|.|.|.|.|.|.|.|.|.|.	.|.|14/14|.|.|.|.|.|.|14/14|9/9	-|+|-|-|+|-|+|+|+|-|-	.|YES|.|.|.|.|.|.|.|YES|.	.|.|.|.|.|.|.|.|.|.|.	.|.|.|.|.|.|.|.|.|.|.	.|.|.|.|.|.|.|.|.|.|.	.|.|.|.|.|.|.|.|.|.|.	PSAP(6):3_prime_UTR_variant(3)downstream_gene_variant(3)|CDH23(14):downstream_gene_variant(5)	rs541692197	.	.	.	.	.	.	.	.	.	rs541692197	3|3|3|3	Combined saposin deficiency|Atypical Gaucher Disease|Galactosylceramide beta-galactosidase deficiency|Metachromatic leukodystrophy	1|1|1|1	.	.	Y	N	G
10	72013004	C	T	10	73772762	C	T	Y	3_prime_UTR_variant	ENST00000373115	CHST3	ENSG00000122863	ENSP00000362207	CCDS7312.1	Q7LGC8	.	.	ENST00000373115.4:c.*4533C>T	.	6410	.	.	2020-03-03	+	YES	.	.	.	.	CHST3(1):3_prime_UTR_variant(1)	rs730720	.	.	.	730720	21829388	1.4e-14	Gene expression of SPOCK2 in blood	European	Illumina [289044]	rs730720	2|2|2|2	Larsen syndrome|Skeletal dysplasia|Spondyloepiphyseal dysplasia|Spondyloepiphyseal dysplasia with congenital joint dislocations	1|1|1|1	ENSG00000107742.8|ENSG00000122863.5|ENSG00000122863.5|ENSG00000122863.5|ENSG00000122863.5|ENSG00000122863.5|ENSG00000107742.8|ENSG00000122863.5	Adrenal_Gland|Cells_Transformed_fibroblasts|Colon_Sigmoid|Colon_Transverse|Esophagus_Mucosa|Muscle_Skeletal|Muscle_Skeletal|Testis	Y	N	t
10	73916900	G	A	10	75676658	G	A	Y	downstream_gene_variant|upstream_gene_variant|intron_variant,non_coding_transcript_variant|3_prime_UTR_variant|downstream_gene_variant|3_prime_UTR_variant	ENST00000494287|ENST00000412307|ENST00000409178|ENST00000446342|ENST00000481390|ENST00000372764	PLAU|C10orf55|C10orf55|PLAU|PLAU|PLAU	ENSG00000122861|ENSG00000222047|ENSG00000222047|ENSG00000122861|ENSG00000122861|ENSG00000122861	.|ENSP00000409225|.|ENSP00000388474|ENSP00000474318|ENSP00000361850	.|CCDS53541.1|.|CCDS44442.1|.|CCDS7339.1	.|Q5SWW7|.|.|.|P00749	3147|258|.|.|3851|.	.|.|.|.|.|.	.|.|ENST00000409178.5:n.146-259C>T|ENST00000446342.5:c.*335G>A|.|ENST00000372764.3:c.*335G>A	.|.|.|.|.|.	.|.|.|2062|.|1724	.|.|.|.|.|.	.|.|.|.|.|.	.|.|1/4|10/10|.|11/11	+|-|-|+|+|+	.|YES|.|.|.|YES	.|.|.|.|.|.	.|.|.|.|.|.	.|.|.|.|.|.	.|.|.|.|.|.	PLAU(5):3_prime_UTR_variant(2)downstream_gene_variant(2)|C10orf55(2):intron_variant,non_coding_transcript_variant(1)upstream_gene_variant(1)	rs185909762	.	.	.	.	.	.	.	.	.	rs185909762	3	Quebec platelet disorder	1	.	.	Y	N	G
10	79385421	G	A	10	81145177	G	A	Y	intron_variant,non_coding_transcript_variant|3_prime_UTR_variant|downstream_gene_variant	ENST00000438554|ENST00000372336|ENST00000372333	RP11-342M3.5|ZCCHC24|ZCCHC24	ENSG00000235426|ENSG00000165424|ENSG00000165424	.|ENSP00000361411|ENSP00000361408	.|CCDS7359.1|.	.|Q8N2G6|.	.|.|616	.|.|.	ENST00000438554.2:n.259+2835G>A|ENST00000372336.3:c.*924C>T|.	.|.|.	.|1837|.	.|.|.	.|.|.	1/1|4/4|.	+|-|-	YES|YES|.	.|.|.	.|.|.	.|.|.	.|.|.	ZCCHC24(2):3_prime_UTR_variant(1)downstream_gene_variant(1)|RP11-342M3.5(1):intron_variant,non_coding_transcript_variant(1)	rs11002952	.	.	.	11002952	20339536	0.015869	LDL cholesterol	European	Illumina [~2.5 million] (imputed)	.	.	.	.	.	.	Y	Y	G
10	80524550	A	G	10	82284306	A	G	Y	3_prime_UTR_variant|downstream_gene_variant|downstream_gene_variant|downstream_gene_variant	ENST00000429989|ENST00000265450|ENST00000616406|ENST00000372164	TSPAN14|TSPAN14|TSPAN14|TSPAN14	ENSG00000108219|ENSG00000108219|ENSG00000108219|ENSG00000108219	ENSP00000396270|.|ENSP00000480263|ENSP00000361237	CCDS7369.1|.|.|.	Q8NG11|.|Q8NG11|Q8NG11	.|4915|4922|1919	.|.|.|.	ENST00000429989.7:c.*6574A>G|.|.|.	.|.|.|.	7610|.|.|.	.|.|.|.	.|.|.|.	9/9|.|.|.	+|+|+|+	YES|.|.|.	.|.|.|.	.|.|.|.	.|.|.|.	.|.|.|.	TSPAN14(10):3_prime_UTR_variant(1)downstream_gene_variant(3)	rs17106475	.	.	.	17106475	23544013	8.96e-06	Ovarian cancer (BRCA1-carriers)	.	Illumina [2,568,349] (imputed)	.	.	.	.	.	.	Y	N	A
10	84152850	A	C	10	85912606	A	C	Y	3_prime_UTR_variant|3_prime_UTR_variant	ENST00000372134|ENST00000618907	GHITM|GHITM	ENSG00000165678|ENSG00000165678	ENSP00000361207|ENSP00000482834	CCDS41542.1|.	Q9H3K2|.	.|.	.|.	ENST00000372134.5:c.*502A>C|ENST00000618907.3:c.*579A>C	.|.	1733|1670	.|.	.|.	9/9|10/10	+|+	YES|.	.|.	.|.	.|.	.|.	GHITM(2):3_prime_UTR_variant(2)	rs7576	.	.	.	7576	20871662	0.043	Severe diabetic retinopathy	Hispanic	Affymetrix [421010] (imputed)	.	.	.	.	.	.	Y	N	A
10	86924605	C	T	10	88684362	C	T	Y	3_prime_UTR_variant	ENST00000372037	BMPR1A	ENSG00000107779	ENSP00000361107	CCDS7378.1	P36894	.	.	ENST00000372037.7:c.*886C>T	.	3022	.	.	13/13	+	YES	.	.	.	.	BMPR1A(2):3_prime_UTR_variant(1)	rs149499991	.	.	.	.	.	.	.	.	.	rs149499991	3	Juvenile Polyposis	1	ENSG00000107779.7|ENSG00000107779.7	Adipose_Subcutaneous|Cells_Transformed_fibroblasts	N	N	C
10	96365640	C	G	10	98125397	C	G	Y	3_prime_UTR_variant	ENST00000357947	TLL2	ENSG00000095587	ENSP00000350630	CCDS7449.1	Q9Y6L7	.	.	ENST00000357947.3:c.*2448G>C	.	5722	.	.	21/21	-	YES	.	.	.	.	TLL2(3):3_prime_UTR_variant(1)	rs4917734	.	.	.	4917734	23455636	0.038503	Advanced age-related macular degeneration (geographic atrophy)	.	Illumina & Affymetrix [2,442,884] (imputed)	.	.	.	.	.	.	Y	N	C
10	98417091	C	T	10	100176848	C	T	Y	upstream_gene_variant|upstream_gene_variant|3_prime_UTR_variant|upstream_gene_variant|3_prime_UTR_variant|3_prime_UTR_variant|downstream_gene_variant|non_coding_transcript_exon_variant,non_coding_transcript_variant	ENST00000494941|ENST00000462874|ENST00000613394|ENST00000370575|ENST00000361490|ENST00000325103|ENST00000462743|ENST00000467246	PYROXD2|PYROXD2|HPS1|PYROXD2|HPS1|HPS1|HPS1|HPS1	ENSG00000119943|ENSG00000119943|ENSG00000107521|ENSG00000119943|ENSG00000107521|ENSG00000107521|ENSG00000107521|ENSG00000107521	.|.|ENSP00000477926|ENSP00000359607|ENSP00000355310|ENSP00000326649|.|.	.|.|.|CCDS7474.1|CCDS7475.1|CCDS7475.1|.|.	.|.|Q92902|Q8N2H3|Q92902|Q92902|.|.	2033|1933|.|1907|.|.|1061|.	.|.|.|.|.|.|.|.	.|.|ENST00000613394.4:c.*473G>A|.|ENST00000361490.8:c.*473G>A|ENST00000325103.10:c.*473G>A|.|ENST00000467246.5:n.2715G>A	.|.|.|.|.|.|.|.	.|.|2822|.|2785|2810|.|2715	.|.|.|.|.|.|.|.	.|.|.|.|.|.|.|.	.|.|20/20|.|20/20|20/20|.|19/19	-|-|-|-|-|-|-|-	.|.|.|YES|.|YES|.|.	.|.|.|.|.|.|.|.	.|.|.|.|.|.|.|.	.|.|.|.|.|.|.|.	.|.|.|.|.|.|.|.	HPS1(15):non_coding_transcript_exon_variant,non_coding_transcript_variant(1)3_prime_UTR_variant(3)downstream_gene_variant(1)|PYROXD2(5):upstream_gene_variant(3)	rs3830019	.	.	.	3830019	22504419	0.03247	Infant head circumference	.	Affymetrix & Illumina [~2.4 million] (imputed)	rs3830019	3	Hermansky-Pudlak syndrome	1	ENSG00000107521.14	Whole_Blood	Y	Y	G
10	98429381	A	G	10	100189138	A	G	Y	intron_variant|intron_variant|downstream_gene_variant|downstream_gene_variant|intron_variant,non_coding_transcript_variant|3_prime_UTR_variant|intron_variant|intron_variant,non_coding_transcript_variant|3_prime_UTR_variant|intron_variant,non_coding_transcript_variant|intron_variant|intron_variant,non_coding_transcript_variant|upstream_gene_variant	ENST00000613394|ENST00000361490|ENST00000578185|ENST00000480020|ENST00000470095|ENST00000338546|ENST00000359632|ENST00000498219|ENST00000414009|ENST00000478087|ENST00000325103|ENST00000467246|ENST00000497527	HPS1|HPS1|MIR4685|HPS1|HPS1|HPS1|HPS1|HPS1|HPS1|HPS1|HPS1|HPS1|HPS1	ENSG00000107521|ENSG00000107521|ENSG00000264610|ENSG00000107521|ENSG00000107521|ENSG00000107521|ENSG00000107521|ENSG00000107521|ENSG00000107521|ENSG00000107521|ENSG00000107521|ENSG00000107521|ENSG00000107521	ENSP00000477926|ENSP00000355310|.|.|.|ENSP00000343638|ENSP00000352652|.|ENSP00000392462|.|ENSP00000326649|.|.	.|CCDS7475.1|.|.|.|CCDS7476.1|.|.|.|.|CCDS7475.1|.|.	Q92902|Q92902|.|.|.|Q92902|.|.|.|.|Q92902|.|.	.|.|1911|1190|.|.|.|.|.|.|.|.|3278	.|.|.|.|.|.|.|.|.|.|.|.|.	ENST00000613394.4:c.937+192T>C|ENST00000361490.8:c.937+192T>C|.|.|ENST00000470095.5:n.322+192T>C|ENST00000338546.9:c.*154T>C|ENST00000359632.7:c.322+192T>C|ENST00000498219.5:n.715+192T>C|ENST00000414009.1:c.*154T>C|ENST00000478087.5:n.483+192T>C|ENST00000325103.10:c.937+192T>C|ENST00000467246.5:n.1076+192T>C|.	.|.|.|.|.|.|.|.|.|.|.|.|.	.|.|.|.|.|1350|.|.|632|.|.|.|.	.|.|.|.|.|.|.|.|.|.|.|.|.	.|.|.|.|.|.|.|.|.|.|.|.|.	10/19|10/19|.|.|3/7|10/10|3/8|7/8|4/4|4/8|10/19|9/18|.	-|-|-|-|-|-|-|-|-|-|-|-|-	.|.|YES|.|.|.|.|.|.|.|YES|.|.	.|.|.|.|.|.|.|.|.|.|.|.|.	.|.|.|.|.|.|.|.|.|.|.|.|.	.|.|.|.|.|.|.|.|.|.|.|.|.	.|.|.|.|.|.|.|.|.|.|.|.|.	HPS1(15):intron_variant,non_coding_transcript_variant(4)upstream_gene_variant(1)3_prime_UTR_variant(2)downstream_gene_variant(1)intron_variant(4)|MIR4685(1):downstream_gene_variant(1)	rs1061135	.	.	.	1061135	22522925	2.77e-06	Gene expression of HPS1 (probeID ILMN_2267787) in breast tumors	.	Affymetrix [874,649]	.	.	.	.	ENSG00000119943.6	Cells_Transformed_fibroblasts	Y	N	G
10	98458964	C	G	10	100218721	C	G	Y	downstream_gene_variant|downstream_gene_variant|downstream_gene_variant|downstream_gene_variant|3_prime_UTR_variant	ENST00000370546|ENST00000370552|ENST00000628193|ENST00000370549|ENST00000404542	HPSE2|HPSE2|HPSE2|HPSE2|HPSE2	ENSG00000172987|ENSG00000172987|ENSG00000172987|ENSG00000172987|ENSG00000172987	ENSP00000359577|ENSP00000359583|ENSP00000485916|ENSP00000359580|ENSP00000384384	CCDS53568.1|CCDS7477.1|CCDS53566.1|CCDS53567.1|.	Q8WWQ2|Q8WWQ2|Q8WWQ2|Q8WWQ2|.	610|154|353|154|.	.|.|.|.|.	.|.|.|.|ENST00000404542.5:c.*610G>C	.|.|.|.|.	.|.|.|.|1794	.|.|.|.|.	.|.|.|.|.	.|.|.|.|9/9	-|-|-|-|-	.|YES|.|.|.	.|.|.|.|.	.|.|.|.|.	.|.|.|.|.	.|.|.|.|.	HPSE2(6):3_prime_UTR_variant(1)downstream_gene_variant(4)	rs1060446	.	.	.	1060446	23388002	0.04662	Mitral annular calcium	.	Affymetrix & Illumina [>2.5 million] (imputed)	.	.	.	.	ENSG00000107521.14|ENSG00000107521.14|ENSG00000107521.14	Cells_Transformed_fibroblasts|Esophagus_Mucosa|Nerve_Tibial	Y	N	C
10	112150963	A	G	10	113910721	A	G	Y	3_prime_UTR_variant|downstream_gene_variant	ENST00000348367|ENST00000369425	GPAM|GPAM	ENSG00000119927|ENSG00000119927	ENSP00000265276|ENSP00000358433	CCDS7570.1|.	Q9HCL2|.	.|2907	.|.	ENST00000348367.8:c.*2587T>C|.	.|.	5272|.	.|.	.|.	22/22|.	-|-	YES|.	.|.	.|.	.|.	.|.	GPAM(4):3_prime_UTR_variant(1)downstream_gene_variant(1)	rs1129555	rs1129555	LDL cholesterol	25961943	1129555	23474282	1.33622e-09	Gene expression of GPAM in normal prepouch ileum	.	Illumina [581,633]	.	.	.	.	.	.	Y	N	G
10	112153464	T	C	10	113913222	T	C	Y	3_prime_UTR_variant|downstream_gene_variant	ENST00000348367|ENST00000369425	GPAM|GPAM	ENSG00000119927|ENSG00000119927	ENSP00000265276|ENSP00000358433	CCDS7570.1|.	Q9HCL2|.	.|406	.|.	ENST00000348367.8:c.*86A>G|.	.|.	2771|.	.|.	.|.	22/22|.	-|-	YES|.	.|.	.|.	.|.	.|.	GPAM(4):3_prime_UTR_variant(1)downstream_gene_variant(1)	rs2297991	rs2297991	Cholesterol, total	25961943	2297991	23474282	1.33622e-09	Gene expression of GPAM in normal prepouch ileum	.	Illumina [581,633]	.	.	.	.	.	.	Y	N	C
10	121479673	G	A	10	123239187	G	A	Y	3_prime_UTR_variant,NMD_transcript_variant|3_prime_UTR_variant|3_prime_UTR_variant|downstream_gene_variant|splice_region_variant,intron_variant|downstream_gene_variant|downstream_gene_variant|downstream_gene_variant|downstream_gene_variant|3_prime_UTR_variant|3_prime_UTR_variant|downstream_gene_variant|downstream_gene_variant|3_prime_UTR_variant|3_prime_UTR_variant|3_prime_UTR_variant|downstream_…	ENST00000604236|ENST00000358487|ENST00000356226|ENST00000369056|ENST00000357555|ENST00000360144|ENST00000467584|ENST00000351936|ENST00000457416|ENST00000369061|ENST00000369059|ENST00000346997|ENST00000369058|ENST00000369060|ENST00000478859|ENST00000613048|ENST00000336553|ENST00000429361	FGFR2|FGFR2|FGFR2|FGFR2|FGFR2|FGFR2|FGFR2|FGFR2|FGFR2|FGFR2|FGFR2|FGFR2|FGFR2|FGFR2|FGFR2|FGFR2|FGFR2|FGFR2	ENSG00000066468|ENSG00000066468|ENSG00000066468|ENSG00000066468|ENSG00000066468|ENSG00000066468|ENSG00000066468|ENSG00000066468|ENSG00000066468|ENSG00000066468|ENSG00000066468|ENSG00000066468|ENSG00000066468|ENSG00000066468|ENSG00000066468|ENSG00000066468|ENSG00000066468|ENSG00000066468	ENSP00000474109|ENSP00000351276|ENSP00000348559|ENSP00000358052|ENSP00000350166|ENSP00000353262|.|ENSP00000309878|ENSP00000410294|ENSP00000358057|ENSP00000358055|ENSP00000263451|ENSP00000358054|ENSP00000358056|ENSP00000474011|ENSP00000484154|ENSP00000337665|ENSP00000404219	.|CCDS31298.1|CCDS44485.1|CCDS44489.1|CCDS53584.1|CCDS44488.1|.|.|CCDS7620.2|CCDS44486.1|.|.|.|CCDS44487.1|.|CCDS73210.1|.|.	.|P21802|P21802|P21802|P21802|P21802|.|.|P21802|P21802|.|P21802|P21802|P21802|.|.|.|.	.|.|.|2183|.|2162|112|184|184|.|.|184|4025|.|.|.|4045|182	.|.|.|.|.|.|.|.|.|.|.|.|.|.|.|.|.|.	ENST00000604236.5:c.*1697C>T|ENST00000358487.9:c.*184C>T|ENST00000356226.8:c.*184C>T|.|ENST00000357555.9:c.2035-3C>T|.|.|.|.|ENST00000369061.8:c.*184C>T|ENST00000369059.5:c.*184C>T|.|.|ENST00000369060.8:c.*184C>T|ENST00000478859.5:c.*184C>T|ENST00000613048.4:c.*184C>T|.|.	.|.|.|.|.|.|.|.|.|.|.|.|.|.|.|.|.|.	3055|2923|2946|.|.|.|.|.|.|2464|2949|.|.|2789|2681|3030|.|.	.|.|.|.|.|.|.|.|.|.|.|.|.|.|.|.|.|.	.|.|.|.|.|.|.|.|.|.|.|.|.|.|.|.|.|.	17/17|18/18|16/16|.|16/16|.|.|.|.|15/15|16/16|.|.|16/16|17/17|17/17|.|.	-|-|-|-|-|-|-|-|-|-|-|-|-|-|-|-|-|-	.|.|.|.|.|.|.|.|YES|.|.|.|.|.|.|.|.|.	.|.|.|.|.|.|.|.|.|.|.|.|.|.|.|.|.|.	.|.|.|.|.|.|.|.|.|.|.|.|.|.|.|.|.|.	.|.|.|.|.|.|.|.|.|.|.|.|.|.|.|.|.|.	.|.|.|.|.|.|.|.|.|.|.|.|.|.|.|.|.|.	FGFR2(25):3_prime_UTR_variant,NMD_transcript_variant(1)3_prime_UTR_variant(7)downstream_gene_variant(9)splice_region_variant,intron_variant(1)	rs4647917	.	.	.	.	.	.	.	.	.	rs4647917	3|3|3|3|3|3|3|3|3	Craniosynostosis|Saethre-Chotzen syndrome|Isolated coronal synostosis|Pfeiffer syndrome|Crouzon syndrome|Levy-Hollister syndrome|Acrocephalosyndactyly type I|Cutis Gyrata syndrome of Beare and Stevenson|Jackson-Weiss syndrome	1|1|1|1|1|1|1|1|1	.	.	Y	N	G
10	123745937	C	T	10	125505453	C	T	Y	intron_variant|intron_variant,non_coding_transcript_variant|3_prime_UTR_variant	ENST00000615851|ENST00000368854|ENST00000241305	CPXM2|CPXM2|CPXM2	ENSG00000121898|ENSG00000121898|ENSG00000121898	ENSP00000483180|.|ENSP00000241305	.|.|CCDS7637.1	.|.|Q8N436	.|.|.	.|.|.	ENST00000615851.4:c.505+8726G>A|ENST00000368854.7:n.2064+8726G>A|ENST00000241305.3:c.*827G>A	.|.|.	.|.|3253	.|.|.	.|.|.	13/14|15/19|14/14	-|-|-	.|.|YES	.|.|.	.|.|.	.|.|.	.|.|.	CPXM2(4):intron_variant,non_coding_transcript_variant(1)3_prime_UTR_variant(1)intron_variant(1)	rs9060	.	.	.	9060	22182935	0.02081	Bipolar disorder	Mixed	Affymetrix & Illumina [748555]	.	.	.	.	.	.	Y	N	C
10	126016711	G	C	10	127705280	G	C	Y	3_prime_UTR_variant	ENST00000368679	ADAM12	ENSG00000148848	ENSP00000357668	CCDS7653.1	O43184	.	.	ENST00000368679.8:c.*568C>G	.	3608	.	.	23/23	-	YES	.	.	.	.	ADAM12(7):3_prime_UTR_variant(1)	rs10751538	.	.	.	10751538	23455636	0.019196	Advanced age-related macular degeneration (choroidal neovascularization) vs. no AMD	.	Illumina & Affymetrix [2,442,884] (imputed)	.	.	.	.	ENSG00000188690.8|ENSG00000188690.8|ENSG00000188690.8|ENSG00000188690.8|ENSG00000089876.7|ENSG00000188690.8|ENSG00000188690.8|ENSG00000188690.8|ENSG00000089876.7	Adipose_Subcutaneous|Artery_Aorta|Cells_EBV-transformed_lymphocytes|Cells_Transformed_fibroblasts|Cells_Transformed_fibroblasts|Esophagus_Mucosa|Heart_Left_Ventricle|Muscle_Skeletal|Nerve_Tibial	Y	N	C
11	2848308	A	C	11	2869538	A	C	Y	non_coding_transcript_exon_variant,non_coding_transcript_variant|3_prime_UTR_variant|intron_variant,non_coding_transcript_variant|downstream_gene_variant	ENST00000526095|ENST00000155840|ENST00000440887|ENST00000335475	KCNQ1|KCNQ1|KCNQ1-AS1|KCNQ1	ENSG00000053918|ENSG00000053918|ENSG00000229414|ENSG00000053918	.|ENSP00000155840|.|ENSP00000334497	.|CCDS7736.1|.|.	.|P51787|.|P51787	.|.|.|70	.|.|.|.	ENST00000526095.1:n.843A>C|ENST00000155840.9:c.*305A>C|ENST00000440887.2:n.777-7866T>G|.	.|.|.|.	843|2444|.|.	.|.|.|.	.|.|.|.	3/3|16/16|2/2|.	+|+|-|+	.|YES|YES|.	.|.|.|.	.|.|.|.	.|.|.|.	.|.|.|.	KCNQ1(6):non_coding_transcript_exon_variant,non_coding_transcript_variant(1)3_prime_UTR_variant(1)downstream_gene_variant(1)|KCNQ1-AS1(1):intron_variant,non_coding_transcript_variant(1)	rs45570140	.	.	.	.	.	.	.	.	.	rs45570140	3|3|3|3|3	Long QT syndrome|Jervell and Lange-Nielsen syndrome|Familial atrial fibrillation|short QT syndrome|Romano-Ward syndrome	1|1|1|1|1	.	.	Y	N	A
11	5643995	A	G	11	5665225	A	G	Y	downstream_gene_variant|intron_variant|3_prime_UTR_variant|3_prime_UTR_variant|downstream_gene_variant|3_prime_UTR_variant	ENST00000495668|ENST00000380259|ENST00000429814|ENST00000354852|ENST00000491385|ENST00000514226	TRIM34|HBG2|TRIM34|TRIM6-TRIM34|TRIM34|TRIM34	ENSG00000258659|ENSG00000196565|ENSG00000258659|ENSG00000258588|ENSG00000258659|ENSG00000258659	.|ENSP00000369609|ENSP00000402595|ENSP00000346916|.|ENSP00000422947	.|CCDS7755.1|CCDS31391.1|CCDS31388.1|.|CCDS31391.1	.|P69892|Q9BYJ4|.|.|Q9BYJ4	186|.|.|.|2697|.	.|.|.|.|.|.	.|ENST00000380259.6:c.-1137+1690T>C|ENST00000429814.2:c.*286A>G|ENST00000354852.5:c.*286A>G|.|ENST00000514226.5:c.*286A>G	.|.|.|.|.|.	.|.|1908|2988|.|2090	.|.|.|.|.|.	.|.|.|.|.|.	.|1/7|8/8|14/14|.|8/8	+|-|+|+|+|+	.|YES|.|YES|.|YES	.|.|.|.|.|.	.|.|.|.|.|.	.|.|.|.|.|.	.|.|.|.|.|.	HBG2(5):intron_variant(1)|TRIM6-TRIM34(1):3_prime_UTR_variant(1)|TRIM34(4):3_prime_UTR_variant(2)downstream_gene_variant(2)	rs7106798	.	.	.	7106798	19875103	0.04539	Tardive dyskinesia	Mixed	Affymetrix [492000]	.	.	.	.	ENSG00000132256.14	Esophagus_Mucosa	Y	N	G
11	6612958	G	A	11	6634189	G	A	Y	downstream_gene_variant|downstream_gene_variant|downstream_gene_variant|downstream_gene_variant|downstream_gene_variant|downstream_gene_variant|downstream_gene_variant|downstream_gene_variant|upstream_gene_variant|downstream_gene_variant|upstream_gene_variant|downstream_gene_variant|downstream_gene_variant|downstream_gene_variant|downstream_gene_variant|downstream_gene_variant|downstream_gene_var…	ENST00000528807|ENST00000526318|ENST00000526114|ENST00000436873|ENST00000524611|ENST00000537806|ENST00000528784|ENST00000428886|ENST00000531760|ENST00000532063|ENST00000299424|ENST00000524735|ENST00000527121|ENST00000526711|ENST00000396751|ENST00000528917|ENST00000524924|ENST00000299427|ENST00000527248|ENST00000616342|ENST00000533371|ENST00000527398|ENST00000528571|ENST00000420936|ENST00000299421…	TPP1|ILK|ILK|TPP1|TPP1|ILK|ILK|TPP1|TAF10|ILK|TAF10|ILK|ILK|ILK|ILK|TPP1|TPP1|TPP1|TAF10|TAF10|TPP1|RP11-732A19.2|TPP1|ILK|ILK|ILK|TPP1|TPP1|TPP1|ILK|ILK|TPP1|TPP1|TAF10	ENSG00000166340|ENSG00000166333|ENSG00000166333|ENSG00000166340|ENSG00000166340|ENSG00000166333|ENSG00000166333|ENSG00000166340|ENSG00000166337|ENSG00000166333|ENSG00000166337|ENSG00000166333|ENSG00000166333|ENSG00000166333|ENSG00000166333|ENSG00000166340|ENSG00000166340|ENSG00000166340|ENSG00000166337|ENSG00000166337|ENSG00000166340|ENSG00000254641|ENSG00000166340|ENSG00000166333|ENSG00000166333…	.|ENSP00000480597|ENSP00000432617|ENSP00000398136|.|ENSP00000439606|.|.|.|ENSP00000434492|ENSP00000299424|.|ENSP00000436062|ENSP00000479932|ENSP00000379975|.|.|ENSP00000299427|ENSP00000480402|.|ENSP00000437066|.|ENSP00000434647|ENSP00000403487|ENSP00000299421|.|.|ENSP00000484546|.|.|ENSP00000435323|.|.|.	.|.|.|.|.|.|.|.|.|CCDS60713.1|CCDS7769.1|.|.|.|CCDS7768.1|.|.|CCDS7770.1|.|.|.|.|.|CCDS7768.1|CCDS7768.1|.|.|.|.|.|CCDS60712.1|.|.|.	.|.|.|.|.|.|.|.|.|Q13418|Q12962|.|.|.|Q13418|.|.|O14773|.|.|O14773|.|.|Q13418|Q13418|.|.|.|.|.|Q13418|.|.|.	3554|2087|3802|3465|1688|2123|2927|4032|419|2084|291|4540|3565|2084|2088|4790|2304|.|817|1010|.|2823|4025|2125|2088|2347|3736|891|2258|3143|2092|4412|4053|781	.|.|.|.|.|.|.|.|.|.|.|.|.|.|.|.|.|.|.|.|.|.|.|.|.|.|.|.|.|.|.|.|.|.	.|.|.|.|.|.|.|.|.|.|.|.|.|.|.|.|.|ENST00000299427.10:c.*1588C>T|.|.|ENST00000533371.5:c.*1588C>T|.|.|.|.|.|.|.|.|.|.|.|.|.	.|.|.|.|.|.|.|.|.|.|.|.|.|.|.|.|.|.|.|.|.|.|.|.|.|.|.|.|.|.|.|.|.|.	.|.|.|.|.|.|.|.|.|.|.|.|.|.|.|.|.|3341|.|.|3350|.|.|.|.|.|.|.|.|.|.|.|.|.	.|.|.|.|.|.|.|.|.|.|.|.|.|.|.|.|.|.|.|.|.|.|.|.|.|.|.|.|.|.|.|.|.|.	.|.|.|.|.|.|.|.|.|.|.|.|.|.|.|.|.|.|.|.|.|.|.|.|.|.|.|.|.|.|.|.|.|.	.|.|.|.|.|.|.|.|.|.|.|.|.|.|.|.|.|13/13|.|.|12/12|.|.|.|.|.|.|.|.|.|.|.|.|.	-|+|+|-|-|+|+|-|-|+|-|+|+|+|+|-|-|-|-|-|-|-|-|+|+|+|-|-|-|+|+|-|-|-	.|.|.|.|.|.|.|.|.|.|YES|.|.|.|YES|.|.|YES|.|.|.|YES|.|.|.|.|.|.|.|.|.|.|.|.	.|.|.|.|.|.|.|.|.|.|.|.|.|.|.|.|.|.|.|.|.|.|.|.|.|.|.|.|.|.|.|.|.|.	.|.|.|.|.|.|.|.|.|.|.|.|.|.|.|.|.|.|.|.|.|.|.|.|.|.|.|.|.|.|.|.|.|.	.|.|.|.|.|.|.|.|.|.|.|.|.|.|.|.|.|.|.|.|.|.|.|.|.|.|.|.|.|.|.|.|.|.	.|.|.|.|.|.|.|.|.|.|.|.|.|.|.|.|.|.|.|.|.|.|.|.|.|.|.|.|.|.|.|.|.|.	RP11-732A19.2(1):upstream_gene_variant(1)|TAF10(5):upstream_gene_variant(5)|ILK(16):downstream_gene_variant(14)|TPP1(17):3_prime_UTR_variant(2)downstream_gene_variant(12)	rs7487	.	.	.	.	.	.	.	.	.	rs7487	2	Neuronal Ceroid-Lipofuscinosis, Recessive	1	ENSG00000166333.9|ENSG00000166341.6|ENSG00000166340.10	Cells_Transformed_fibroblasts|Esophagus_Muscularis|Muscle_Skeletal	Y	Y	G
11	15078350	G	C	11	15099896	G	C	Y	3_prime_UTR_variant|3_prime_UTR_variant|intron_variant	ENST00000523376|ENST00000324229|ENST00000533448	CALCB|CALCB|CALCB	ENSG00000175868|ENSG00000175868|ENSG00000175868	ENSP00000428882|ENSP00000346017|ENSP00000433490	.|CCDS7820.1|CCDS7820.1	.|P10092|P10092	.|.|.	.|.|.	ENST00000523376.5:c.*293G>C|ENST00000324229.10:c.*293G>C|ENST00000533448.1:c.*25+880G>C	.|.|.	1972|788|.	.|.|.	.|.|.	10/10|5/5|4/4	+|+|+	.|.|YES	.|.|.	.|.|.	.|.|.	.|.|.	CALCB(3):3_prime_UTR_variant(2)intron_variant(1)	rs3928	.	.	.	3928	23722424	0.0394	College completion	.	Illumina, Affymterix, Perlegen [Up to 2,309,290] (imputed)	.	.	.	.	.	.	Y	N	G
11	22623057	G	A	11	22644603	G	A	Y	3_prime_UTR_variant|upstream_gene_variant	ENST00000327470|ENST00000528582	FANCF|GAS2	ENSG00000183161|ENSG00000148935	ENSP00000330875|ENSP00000432584	CCDS7857.1|.	Q9NPI8|.	.|2585	.|.	ENST00000327470.4:c.*1629C>T|.	.|.	3731|.	.|.	.|.	1/1|.	-|+	YES|.	.|.	.|.	.|.	.|.	GAS2(10):upstream_gene_variant(1)|FANCF(1):3_prime_UTR_variant(1)	rs10500938	.	.	.	10500938	17846125	0.00046	Type 2 diabetes early age of onset	Native	Affymetrix [80044]	rs10500938	3	Fanconi anemia	1	.	.	Y	N	G
11	26669355	A	G	11	26690902	A	G	Y	3_prime_UTR_variant|downstream_gene_variant	ENST00000396005|ENST00000527405	SLC5A12|SLC5A12	ENSG00000148942|ENSG00000148942	ENSP00000379326|ENSP00000436011	CCDS7860.2|.	Q1EHB4|.	.|1458	.|.	ENST00000396005.7:c.*1747T>C|.	.|.	3914|.	.|.	.|.	15/15|.	-|-	YES|.	.|.	.|.	.|.	.|.	SLC5A12(5):3_prime_UTR_variant(1)downstream_gene_variant(1)	rs1135507	.	.	.	1135507	20686565	0.01683	HDL cholesterol	Mixed	Affymetrix, Illumina & Perlegen [~2.6 million] (imputed)	.	.	.	.	.	.	Y	N	A
11	26670916	A	T	11	26692463	A	T	Y	3_prime_UTR_variant|3_prime_UTR_variant,NMD_transcript_variant	ENST00000396005|ENST00000527405	SLC5A12|SLC5A12	ENSG00000148942|ENSG00000148942	ENSP00000379326|ENSP00000436011	CCDS7860.2|.	Q1EHB4|.	.|.	.|.	ENST00000396005.7:c.*186T>A|ENST00000527405.5:c.*649T>A	.|.	2353|1829	.|.	.|.	15/15|15/15	-|-	YES|.	.|.	.|.	.|.	.|.	SLC5A12(5):3_prime_UTR_variant,NMD_transcript_variant(1)3_prime_UTR_variant(1)	rs7128122	.	.	.	7128122	23388002	0.004662	Aortic valve calcium	.	Affymetrix & Illumina [>2.5 million] (imputed)	.	.	.	.	.	.	Y	N	A
11	27349993	A	T	11	27371540	A	T	Y	intron_variant|intron_variant,non_coding_transcript_variant|3_prime_UTR_variant	ENST00000328697|ENST00000529615|ENST00000317945	CCDC34|CCDC34|CCDC34	ENSG00000109881|ENSG00000109881|ENSG00000109881	ENSP00000330240|.|ENSP00000321563	CCDS31448.1|.|CCDS7863.1	Q96HJ3|.|Q96HJ3	.|.|.	.|.|.	ENST00000328697.10:c.606+339T>A|ENST00000529615.1:n.93+339T>A|ENST00000317945.6:c.*255T>A	.|.|.	.|.|985	.|.|.	.|.|.	3/5|1/5|3/3	-|-|-	YES|.|.	.|.|.	.|.|.	.|.|.	.|.|.	CCDC34(3):intron_variant,non_coding_transcript_variant(1)3_prime_UTR_variant(1)intron_variant(1)	rs10734392	.	.	.	10734392	23722424	0.004604	College completion	.	Illumina, Affymterix, Perlegen [Up to 2,309,290] (imputed)	.	.	.	.	ENSG00000254862.1	Lung	Y	N	t
11	31785564	G	C	11	31807112	G	C	Y	downstream_gene_variant|downstream_gene_variant|downstream_gene_variant|downstream_gene_variant|downstream_gene_variant|downstream_gene_variant|downstream_gene_variant|downstream_gene_variant|3_prime_UTR_variant|downstream_gene_variant|downstream_gene_variant|downstream_gene_variant|downstream_gene_variant|3_prime_UTR_variant|downstream_gene_variant|downstream_gene_variant|downstream_gene_variant…	ENST00000241001|ENST00000379129|ENST00000379107|ENST00000470027|ENST00000379163|ENST00000379115|ENST00000379109|ENST00000350638|ENST00000419022|ENST00000379132|ENST00000464174|ENST00000533333|ENST00000474783|ENST00000606377|ENST00000379111|ENST00000379123|ENST00000494377|ENST00000395934	PAX6|PAX6|PAX6|PAX6|ELP4|PAX6|PAX6|ELP4|PAX6|PAX6|PAX6|PAX6|PAX6|PAX6|PAX6|PAX6|PAX6|ELP4	ENSG00000007372|ENSG00000007372|ENSG00000007372|ENSG00000007372|ENSG00000109911|ENSG00000007372|ENSG00000007372|ENSG00000109911|ENSG00000007372|ENSG00000007372|ENSG00000007372|ENSG00000007372|ENSG00000007372|ENSG00000007372|ENSG00000007372|ENSG00000007372|ENSG00000007372|ENSG00000109911	ENSP00000241001|ENSP00000368424|ENSP00000368401|.|ENSP00000368461|ENSP00000368410|ENSP00000368403|ENSP00000298937|ENSP00000404100|ENSP00000368427|.|.|.|ENSP00000480026|ENSP00000368406|ENSP00000368418|.|ENSP00000379267	CCDS31451.1|CCDS31452.1|CCDS31452.1|.|CCDS73271.1|CCDS31452.1|.|CCDS7875.2|CCDS31452.1|CCDS31451.1|.|.|.|CCDS31452.1|CCDS31451.1|CCDS31451.1|.|CCDS73272.1	P26367|P26367|P26367|.|Q96EB1|P26367|P26367|Q96EB1|P26367|P26367|.|.|.|P26367|P26367|P26367|.|.	4349|3346|3618|4372|1793|4353|4372|1566|.|3346|4266|4372|4354|.|4358|4358|4372|1789	.|.|.|.|.|.|.|.|.|.|.|.|.|.|.|.|.|.	.|.|.|.|.|.|.|.|ENST00000419022.5:c.*4370C>G|.|.|.|.|ENST00000606377.5:c.*4370C>G|.|.|.|.	.|.|.|.|.|.|.|.|.|.|.|.|.|.|.|.|.|.	.|.|.|.|.|.|.|.|6150|.|.|.|.|6088|.|.|.|.	.|.|.|.|.|.|.|.|.|.|.|.|.|.|.|.|.|.	.|.|.|.|.|.|.|.|.|.|.|.|.|.|.|.|.|.	.|.|.|.|.|.|.|.|14/14|.|.|.|.|14/14|.|.|.|.	-|-|-|-|+|-|-|+|-|-|-|-|-|-|-|-|-|+	.|.|.|.|.|.|.|.|YES|.|.|.|.|.|.|.|.|YES	.|.|.|.|.|.|.|.|.|.|.|.|.|.|.|.|.|.	.|.|.|.|.|.|.|.|.|.|.|.|.|.|.|.|.|.	.|.|.|.|.|.|.|.|.|.|.|.|.|.|.|.|.|.	.|.|.|.|.|.|.|.|.|.|.|.|.|.|.|.|.|.	PAX6(31):3_prime_UTR_variant(2)downstream_gene_variant(13)|ELP4(4):downstream_gene_variant(3)	rs183115097	.	.	.	.	.	.	.	.	.	rs183115097	3|3|3|3|3|3|3	Keratitis, hereditary|Foveal hypoplasia and presenile cataract syndrome|Aniridia|Aniridia, Cerebellar Ataxia, And Intellectual Disability|Peters anomaly|Wilms tumor, aniridia, genitourinary anomalies, and mental retardation syndrome|Anophthalmia	1|1|1|1|1|1|1	.	.	Y	N	G
11	33709860	C	T	11	33731406	C	T	Y	intron_variant,NMD_transcript_variant|non_coding_transcript_exon_variant,non_coding_transcript_variant|downstream_gene_variant|3_prime_UTR_variant|3_prime_UTR_variant|3_prime_UTR_variant|intron_variant,NMD_transcript_variant|downstream_gene_variant|intron_variant|3_prime_UTR_variant|3_prime_UTR_variant|intron_variant,NMD_transcript_variant|3_prime_UTR_variant|downstream_gene_variant	ENST00000527926|ENST00000528987|ENST00000527577|ENST00000426650|ENST00000415002|ENST00000351554|ENST00000533181|ENST00000437761|ENST00000534312|ENST00000533403|ENST00000445143|ENST00000525763|ENST00000395850|ENST00000528700	CD59|CD59|CD59|CD59|CD59|CD59|CD59|CD59|CD59|CD59|CD59|CD59|CD59|CD59	ENSG00000085063|ENSG00000085063|ENSG00000085063|ENSG00000085063|ENSG00000085063|ENSG00000085063|ENSG00000085063|ENSG00000085063|ENSG00000085063|ENSG00000085063|ENSG00000085063|ENSG00000085063|ENSG00000085063|ENSG00000085063	ENSP00000437122|.|ENSP00000432942|ENSP00000402425|ENSP00000404822|ENSP00000340210|ENSP00000436497|ENSP00000410182|ENSP00000432362|ENSP00000436737|ENSP00000403511|ENSP00000435179|ENSP00000379191|ENSP00000434617	.|.|CCDS7886.1|CCDS7886.1|CCDS7886.1|CCDS7886.1|.|CCDS7886.1|.|.|CCDS7886.1|CCDS7886.1|CCDS7886.1|CCDS7886.1	.|.|P13987|P13987|P13987|P13987|.|P13987|.|.|P13987|P13987|P13987|P13987	.|.|145|.|.|.|.|69|.|.|.|.|.|221	.|.|.|.|.|.|.|.|.|.|.|.|.|.	ENST00000527926.5:c.307+346G>A|ENST00000528987.1:n.2726G>A|.|ENST00000426650.6:c.*266G>A|ENST00000415002.6:c.*266G>A|ENST00000351554.7:c.*266G>A|ENST00000533181.1:c.*220+46G>A|.|ENST00000534312.5:c.307+346G>A|ENST00000533403.5:c.*415G>A|ENST00000445143.6:c.*266G>A|ENST00000525763.5:c.*220+46G>A|ENST00000395850.7:c.*266G>A|.	.|.|.|.|.|.|.|.|.|.|.|.|.|.	.|2726|.|707|918|780|.|.|.|820|763|.|729|.	.|.|.|.|.|.|.|.|.|.|.|.|.|.	.|.|.|.|.|.|.|.|.|.|.|.|.|.	3/4|2/2|.|4/4|3/3|5/5|1/1|.|3/3|5/5|4/4|3/3|4/4|.	-|-|-|-|-|-|-|-|-|-|-|-|-|-	.|.|.|.|.|.|.|.|.|.|.|.|YES|.	.|.|.|.|.|.|.|.|.|.|.|.|.|.	.|.|.|.|.|.|.|.|.|.|.|.|.|.	.|.|.|.|.|.|.|.|.|.|.|.|.|.	.|.|.|.|.|.|.|.|.|.|.|.|.|.	CD59(14):non_coding_transcript_exon_variant,non_coding_transcript_variant(1)3_prime_UTR_variant(6)downstream_gene_variant(3)intron_variant,NMD_transcript_variant(3)intron_variant(1)	rs842	.	.	.	842	22484627	0.04988	Obesity with early age of onset (age >2)	.	Affymetrix & Illumina [2.7 million] (imputed)	.	.	.	.	ENSG00000110429.9	Esophagus_Mucosa	Y	N	C
11	34492024	A	G	11	34513571	A	G	Y	intron_variant|intron_variant|intron_variant|3_prime_UTR_variant|intron_variant|intron_variant,non_coding_transcript_variant	ENST00000312319|ENST00000429939|ENST00000620316|ENST00000532417|ENST00000257832|ENST00000528709	ELF5|ELF5|ELF5|ELF5|ELF5|ELF5	ENSG00000135374|ENSG00000135374|ENSG00000135374|ENSG00000135374|ENSG00000135374|ENSG00000135374	ENSP00000311010|ENSP00000407589|ENSP00000484521|ENSP00000436386|ENSP00000257832|.	CCDS7892.1|CCDS58129.1|CCDS73273.1|.|CCDS7893.1|.	Q9UKW6|Q9UKW6|.|Q9UKW6|Q9UKW6|.	.|.|.|.|.|.	.|.|.|.|.|.	ENST00000312319.6:c.385+1455T>C|ENST00000429939.6:c.122-9525T>C|ENST00000620316.4:c.152-1965T>C|ENST00000532417.1:c.*1393T>C|ENST00000257832.6:c.355+1455T>C|ENST00000528709.1:n.411-1965T>C	.|.|.|.|.|.	.|.|.|1903|.|.	.|.|.|.|.|.	.|.|.|.|.|.	3/6|2/4|2/5|3/3|3/6|2/3	-|-|-|-|-|-	YES|.|.|.|.|.	.|.|.|.|.|.	.|.|.|.|.|.	.|.|.|.|.|.	.|.|.|.|.|.	ELF5(6):intron_variant,non_coding_transcript_variant(1)3_prime_UTR_variant(1)intron_variant(4)	rs11032727	.	.	.	11032727	20081858	0.01385	HOMA-IR	European	Affymetrix & Illumina [~2.5 million] (imputed)	.	.	.	.	.	.	Y	N	G
11	34493371	G	A	11	34514918	G	A	Y	intron_variant|intron_variant|intron_variant,non_coding_transcript_variant|3_prime_UTR_variant|intron_variant|intron_variant	ENST00000257832|ENST00000429939|ENST00000528709|ENST00000532417|ENST00000312319|ENST00000620316	ELF5|ELF5|ELF5|ELF5|ELF5|ELF5	ENSG00000135374|ENSG00000135374|ENSG00000135374|ENSG00000135374|ENSG00000135374|ENSG00000135374	ENSP00000257832|ENSP00000407589|.|ENSP00000436386|ENSP00000311010|ENSP00000484521	CCDS7893.1|CCDS58129.1|.|.|CCDS7892.1|CCDS73273.1	Q9UKW6|Q9UKW6|.|Q9UKW6|Q9UKW6|.	.|.|.|.|.|.	.|.|.|.|.|.	ENST00000257832.6:c.355+108C>T|ENST00000429939.6:c.122-10872C>T|ENST00000528709.1:n.411-3312C>T|ENST00000532417.1:c.*46C>T|ENST00000312319.6:c.385+108C>T|ENST00000620316.4:c.152-3312C>T	.|.|.|.|.|.	.|.|.|556|.|.	.|.|.|.|.|.	.|.|.|.|.|.	3/6|2/4|2/3|3/3|3/6|2/5	-|-|-|-|-|-	.|.|.|.|YES|.	.|.|.|.|.|.	.|.|.|.|.|.	.|.|.|.|.|.	.|.|.|.|.|.	ELF5(6):intron_variant,non_coding_transcript_variant(1)3_prime_UTR_variant(1)intron_variant(4)	rs2231823	.	.	.	2231823	23388002	0.02217	Mitral annular calcium	.	Affymetrix & Illumina [>2.5 million] (imputed)	.	.	.	.	.	.	Y	N	G
11	57407111	T	C	11	57174584	T	C	Y	non_coding_transcript_exon_variant,non_coding_transcript_variant|downstream_gene_variant|downstream_gene_variant|3_prime_UTR_variant|intron_variant,NMD_transcript_variant|3_prime_UTR_variant|intron_variant,non_coding_transcript_variant|intron_variant|downstream_gene_variant|3_prime_UTR_variant	ENST00000625097|ENST00000525205|ENST00000529554|ENST00000395123|ENST00000528835|ENST00000395124|ENST00000534081|ENST00000529411|ENST00000533524|ENST00000352187	SLC43A3|SLC43A3|SLC43A3|SLC43A3|RP11-872D17.8|SLC43A3|RP11-872D17.8|RP11-872D17.8|SLC43A3|SLC43A3	ENSG00000134802|ENSG00000134802|ENSG00000134802|ENSG00000134802|ENSG00000254979|ENSG00000134802|ENSG00000254979|ENSG00000254979|ENSG00000134802|ENSG00000134802	.|ENSP00000433078|ENSP00000436254|ENSP00000378555|ENSP00000431480|ENSP00000378556|.|ENSP00000431536|ENSP00000434515|ENSP00000337561	.|.|CCDS7956.1|CCDS7956.1|.|CCDS7956.1|.|.|CCDS60784.1|CCDS7956.1	.|.|Q8NBI5|Q8NBI5|.|Q8NBI5|.|.|Q8NBI5|Q8NBI5	.|420|295|.|.|.|.|.|659|.	.|.|.|.|.|.|.|.|.|.	ENST00000625097.1:n.1639A>G|.|.|ENST00000395123.6:c.*681A>G|ENST00000528835.1:c.*212+469A>G|ENST00000395124.5:c.*681A>G|ENST00000534081.5:n.777+7504A>G|ENST00000529411.1:c.303+2064A>G|.|ENST00000352187.5:c.*681A>G	.|.|.|.|.|.|.|.|.|.	1639|.|.|2462|.|2462|.|.|.|2440	.|.|.|.|.|.|.|.|.|.	.|.|.|.|.|.|.|.|.|.	1/1|.|.|14/14|1/2|14/14|7/12|2/3|.|14/14	-|-|-|-|-|-|-|-|-|-	.|.|.|.|.|.|.|YES|YES|.	.|.|.|.|.|.|.|.|.|.	.|.|.|.|.|.|.|.|.|.	.|.|.|.|.|.|.|.|.|.	.|.|.|.|.|.|.|.|.|.	SLC43A3(26):non_coding_transcript_exon_variant,non_coding_transcript_variant(1)3_prime_UTR_variant(3)downstream_gene_variant(3)|RP11-872D17.8(3):intron_variant,non_coding_transcript_variant(1)intron_variant,NMD_transcript_variant(1)intron_variant(1)	rs1049273	.	.	.	1049273	20081858	0.02591	Fasting blood glucose	European	Affymetrix & Illumina [~2.5 million] (imputed)	.	.	.	.	ENSG00000186652.5|ENSG00000186907.3|ENSG00000134809.4|ENSG00000109991.4|ENSG00000109991.4|ENSG00000186652.5|ENSG00000134809.4|ENSG00000134809.4|ENSG00000186652.5|ENSG00000186652.5|ENSG00000109991.4|ENSG00000186652.5|ENSG00000134809.4|ENSG00000109991.4|ENSG00000109991.4|ENSG00000186907.3|ENSG00000134809.4|ENSG00000186652.5|ENSG00000134809.4|ENSG00000186652.5|ENSG00000134809.4|ENSG00000149115.9|ENS…	Adipose_Subcutaneous|Adipose_Subcutaneous|Adipose_Subcutaneous|Adipose_Visceral_Omentum|Adrenal_Gland|Artery_Tibial|Artery_Tibial|Breast_Mammary_Tissue|Cells_Transformed_fibroblasts|Esophagus_Mucosa|Esophagus_Muscularis|Esophagus_Muscularis|Esophagus_Muscularis|Heart_Atrial_Appendage|Heart_Left_Ventricle|Muscle_Skeletal|Muscle_Skeletal|Nerve_Tibial|Nerve_Tibial|Skin_Sun_Exposed_Lower_leg|Skin_Sun…	Y	N	T
11	71434732	G	A	11	71145778	G	A	Y	downstream_gene_variant|downstream_gene_variant|3_prime_UTR_variant|3_prime_UTR_variant|intron_variant|downstream_gene_variant|downstream_gene_variant	ENST00000527316|ENST00000534701|ENST00000355527|ENST00000407721|ENST00000534795|ENST00000533800|ENST00000525137	DHCR7|DHCR7|DHCR7|DHCR7|DHCR7|DHCR7|DHCR7	ENSG00000172893|ENSG00000172893|ENSG00000172893|ENSG00000172893|ENSG00000172893|ENSG00000172893|ENSG00000172893	ENSP00000435047|.|ENSP00000347717|ENSP00000384739|ENSP00000432256|ENSP00000435011|ENSP00000435956	.|.|CCDS8200.1|CCDS8200.1|.|.|.	.|.|Q9UBM7|Q9UBM7|.|.|.	3171|4017|.|.|.|233|576	.|.|.|.|.|.|.	.|.|ENST00000355527.7:c.*643C>T|ENST00000407721.6:c.*643C>T|ENST00000534795.5:c.319+3080C>T|.|.	.|.|.|.|.|.|.	.|.|2348|2283|.|.|.	.|.|.|.|.|.|.	.|.|.|.|.|.|.	.|.|9/9|9/9|2/2|.|.	-|-|-|-|-|-|-	.|.|YES|.|.|.|.	.|.|.|.|.|.|.	.|.|.|.|.|.|.	.|.|.|.|.|.|.	.|.|.|.|.|.|.	DHCR7(12):3_prime_UTR_variant(2)downstream_gene_variant(4)intron_variant(1)	rs1044535	.	.	.	1044535	23281178	7e-09	Serum metabolite (mass spec peak: 534.3 m/z)	.	Affymetrix [333,722]	rs1044535	2	Smith-Lemli-Opitz syndrome	1	ENSG00000254682.1|ENSG00000172890.7|ENSG00000241233.1|ENSG00000254682.1|ENSG00000254682.1|ENSG00000254682.1|ENSG00000254682.1|ENSG00000172890.7|ENSG00000254682.1|ENSG00000254682.1|ENSG00000254682.1|ENSG00000254682.1|ENSG00000254682.1|ENSG00000172890.7|ENSG00000254682.1|ENSG00000172890.7|ENSG00000254682.1|ENSG00000254682.1|ENSG00000254682.1|ENSG00000241233.1|ENSG00000254997.2|ENSG00000172890.7	Adipose_Subcutaneous|Adipose_Subcutaneous|Artery_Aorta|Artery_Coronary|Artery_Tibial|Breast_Mammary_Tissue|Cells_EBV-transformed_lymphocytes|Cells_EBV-transformed_lymphocytes|Cells_Transformed_fibroblasts|Esophagus_Gastroesophageal_Junction|Esophagus_Muscularis|Lung|Muscle_Skeletal|Muscle_Skeletal|Skin_Sun_Exposed_Lower_leg|Skin_Sun_Exposed_Lower_leg|Spleen|Testis|Thyroid|Thyroid|Thyroid|Whole_Bl…	Y	N	G
11	86950604	C	T	11	86661646	C	T	Y	intron_variant,non_coding_transcript_variant|3_prime_UTR_variant|intron_variant,non_coding_transcript_variant|intron_variant|intron_variant,NMD_transcript_variant	ENST00000528769|ENST00000531380|ENST00000531521|ENST00000533902|ENST00000532234	PRSS23|FZD4|PRSS23|PRSS23|PRSS23	ENSG00000150687|ENSG00000174804|ENSG00000150687|ENSG00000150687|ENSG00000150687	.|ENSP00000434034|.|ENSP00000437268|ENSP00000436676	.|CCDS8279.1|.|.|.	.|Q9ULV1|.|.|.	.|.|.|.|.	.|.|.|.|.	ENST00000528769.5:n.272+105C>T|ENST00000531380.1:c.*538G>A|ENST00000531521.1:n.386+105C>T|ENST00000533902.2:c.207-612C>T|ENST00000532234.5:c.*208+105C>T	.|.|.|.|.	.|2458|.|.|.	.|.|.|.|.	.|.|.|.|.	2/2|2/2|2/2|2/2|4/4	+|-|+|+|+	.|YES|.|.|.	.|.|.|.|.	.|.|.|.|.	.|.|.|.|.	.|.|.|.|.	FZD4(1):3_prime_UTR_variant(1)|PRSS23(9):intron_variant,non_coding_transcript_variant(2)intron_variant(1)intron_variant,NMD_transcript_variant(1)	rs548440337	.	.	.	.	.	.	.	.	.	rs548440337	3	Familial exudative vitreoretinopathy	1	.	.	Y	N	C
11	101029985	T	C	11	100900716	T	C	Y	3_prime_UTR_variant	ENST00000325455	PGR	ENSG00000082175	ENSP00000325120	CCDS8310.1	P06401	.	.	ENST00000325455.9:c.*9131A>G	.	13387	.	.	2020-08-08	-	YES	.	.	.	.	PGR(11):3_prime_UTR_variant(1)	rs1046982	.	.	.	1046982	22210626	0.04775	Variant Creutzfeldt-Jakob disease	Mixed	Illumina [511862]	.	.	.	.	.	.	Y	N	C
11	113798483	C	G	11	113669205	C	G	Y	downstream_gene_variant|3_prime_UTR_variant|3_prime_UTR_variant|downstream_gene_variant|downstream_gene_variant	ENST00000544272|ENST00000544967|ENST00000003302|ENST00000545540|ENST00000540438	USP28|USP28|USP28|USP28|USP28	ENSG00000048028|ENSG00000048028|ENSG00000048028|ENSG00000048028|ENSG00000048028	.|ENSP00000442431|ENSP00000003302|ENSP00000444991|ENSP00000441513	.|.|CCDS31680.1|CCDS73394.1|.	.|.|Q96RU2|.|.	496|.|.|322|579	.|.|.|.|.	.|ENST00000544967.5:c.*757G>C|ENST00000003302.8:c.*757G>C|.|.	.|.|.|.|.	.|3107|4060|.|.	.|.|.|.|.	.|.|.|.|.	.|15/15|25/25|.|.	-|-|-|-|-	.|.|YES|.|.	.|.|.|.|.	.|.|.|.|.	.|.|.|.|.	.|.|.|.|.	USP28(15):3_prime_UTR_variant(2)downstream_gene_variant(3)	rs1633550	.	.	.	1633550	22451204	0.01675	Parkinson's disease	.	Illumina [2.5 million] (imputed)	.	.	.	.	ENSG00000256167.1|ENSG00000257101.1	Testis|Testis	Y	N	C
11	118163074	C	G	11	118033789	C	G	Y	3_prime_UTR_variant	ENST00000278947	SCN2B	ENSG00000149575	ENSP00000278947	CCDS8390.1	O60939	.	.	ENST00000278947.5:c.*3813G>C	.	4703	.	.	2020-04-04	-	YES	.	.	.	.	SCN2B(1):3_prime_UTR_variant(1)	rs608176	.	.	.	608176	17554300	0.000618702	Hypertension, combined control dataset	European	Affymetrix [469557]	.	.	.	.	.	.	Y	N	C
11	128972978	T	C	11	128842873	T	C	Y	synonymous_variant|non_coding_transcript_exon_variant,non_coding_transcript_variant|3_prime_UTR_variant|synonymous_variant|synonymous_variant	ENST00000527272|ENST00000526162|ENST00000524655|ENST00000310343|ENST00000392657	ARHGAP32|ARHGAP32|ARHGAP32|ARHGAP32|ARHGAP32	ENSG00000134909|ENSG00000134909|ENSG00000134909|ENSG00000134909|ENSG00000134909	ENSP00000432862|.|ENSP00000432468|ENSP00000310561|ENSP00000376425	CCDS31718.1|.|.|CCDS44769.1|CCDS31718.1	A7KAX9|.|.|A7KAX9|A7KAX9	gaA/gaG|.|.|gaA/gaG|gaA/gaG	E|.|.|E|E	ENST00000527272.1:c.2439A>G|ENST00000526162.5:n.3108A>G|ENST00000524655.5:c.*1114A>G|ENST00000310343.13:c.3486A>G|ENST00000392657.7:c.2439A>G	ENST00000527272.1:c.2439A>G(p.%3D)|.|.|ENST00000310343.13:c.3486A>G(p.%3D)|ENST00000392657.7:c.2439A>G(p.%3D)	2473|3108|3979|3486|2818	2439|.|.|3486|2439	813|.|.|1162|813	11/12|10/11|19/19|21/22|12/13	-|-|-|-|-	.|.|.|YES|.	.|.|.|.|.	.|.|.|.|.	.|.|.|.|.	.|.|.|.|.	ARHGAP32(8):non_coding_transcript_exon_variant,non_coding_transcript_variant(1)3_prime_UTR_variant(1)synonymous_variant(3)	rs581258	.	.	.	581258	21909115	0.0197	Systolic blood pressure (SBP)	European	Affymetrix, Illumina & Perlegen [~2.5 million] (imputed)	.	.	.	.	.	.	Y	N	T
11	134246042	G	T	11	134115936	G	T	Y	downstream_gene_variant|downstream_gene_variant|downstream_gene_variant|downstream_gene_variant|downstream_gene_variant|non_coding_transcript_exon_variant,non_coding_transcript_variant|downstream_gene_variant|downstream_gene_variant|downstream_gene_variant|downstream_gene_variant|3_prime_UTR_variant|downstream_gene_variant|downstream_gene_variant	ENST00000341541|ENST00000531135|ENST00000530402|ENST00000392594|ENST00000533975|ENST00000531741|ENST00000525918|ENST00000352327|ENST00000533781|ENST00000525095|ENST00000281187|ENST00000392595|ENST00000527586	THYN1|THYN1|VPS26B|THYN1|THYN1|VPS26B|VPS26B|THYN1|THYN1|VPS26B|VPS26B|THYN1|VPS26B	ENSG00000151500|ENSG00000151500|ENSG00000151502|ENSG00000151500|ENSG00000151500|ENSG00000151502|ENSG00000151502|ENSG00000151500|ENSG00000151500|ENSG00000151502|ENSG00000151502|ENSG00000151500|ENSG00000151502	ENSP00000341657|.|ENSP00000486811|ENSP00000376373|.|.|.|ENSP00000341452|.|ENSP00000434162|ENSP00000281187|ENSP00000376374|ENSP00000431672	CCDS8496.1|.|.|CCDS8496.1|.|.|.|CCDS8497.1|.|CCDS8495.1|CCDS8495.1|CCDS8496.1|.	Q9P016|.|.|Q9P016|.|.|.|Q9P016|.|Q4G0F5|Q4G0F5|Q9P016|.	2237|2840|2846|2237|2997|.|2808|2246|3847|313|.|2237|2309	.|.|.|.|.|.|.|.|.|.|.|.|.	.|.|.|.|.|ENST00000531741.1:n.1828G>T|.|.|.|.|ENST00000281187.9:c.*452G>T|.|.	.|.|.|.|.|.|.|.|.|.|.|.|.	.|.|.|.|.|1828|.|.|.|.|1941|.|.	.|.|.|.|.|.|.|.|.|.|.|.|.	.|.|.|.|.|.|.|.|.|.|.|.|.	.|.|.|.|.|2/2|.|.|.|.|6/6|.|.	-|-|+|-|-|+|+|-|-|+|+|-|+	YES|.|.|.|.|.|.|.|.|.|YES|.|.	.|.|.|.|.|.|.|.|.|.|.|.|.	.|.|.|.|.|.|.|.|.|.|.|.|.	.|.|.|.|.|.|.|.|.|.|.|.|.	.|.|.|.|.|.|.|.|.|.|.|.|.	THYN1(8):downstream_gene_variant(7)|VPS26B(7):non_coding_transcript_exon_variant,non_coding_transcript_variant(1)3_prime_UTR_variant(1)downstream_gene_variant(4)	rs12808353	.	.	.	12808353	23722424	0.02438	College completion	.	Illumina, Affymterix, Perlegen [Up to 2,309,290] (imputed)	.	.	.	.	.	.	Y	N	G
12	563206	G	A	12	672372	G	A	Y	downstream_gene_variant|downstream_gene_variant|downstream_gene_variant|downstream_gene_variant|downstream_gene_variant|3_prime_UTR_variant|non_coding_transcript_exon_variant,non_coding_transcript_variant	ENST00000397265|ENST00000542920|ENST00000537416|ENST00000305108|ENST00000433832|ENST00000266383|ENST00000535402	NINJ2|NINJ2|NINJ2|NINJ2|NINJ2|B4GALNT3|B4GALNT3	ENSG00000171840|ENSG00000171840|ENSG00000171840|ENSG00000171840|ENSG00000171840|ENSG00000139044|ENSG00000139044	ENSP00000380435|ENSP00000438831|.|ENSP00000307552|ENSP00000415158|ENSP00000266383|.	CCDS73418.1|CCDS76499.1|.|CCDS8505.1|.|CCDS8504.1|.	.|.|.|Q9NZG7|.|Q6L9W6|.	1170|1375|2627|1090|2154|.|.	.|.|.|.|.|.|.	.|.|.|.|.|ENST00000266383.9:c.*1755G>A|ENST00000535402.1:n.4298G>A	.|.|.|.|.|.|.	.|.|.|.|.|4765|4298	.|.|.|.|.|.|.	.|.|.|.|.|.|.	.|.|.|.|.|20/20|8/8	-|-|-|-|-|+|+	.|.|.|YES|.|YES|.	.|.|.|.|.|.|.	.|.|.|.|.|.|.	.|.|.|.|.|.|.	.|.|.|.|.|.|.	NINJ2(5):downstream_gene_variant(5)|B4GALNT3(6):non_coding_transcript_exon_variant,non_coding_transcript_variant(1)3_prime_UTR_variant(1)	rs9861	.	.	.	9861	22959728	0.000873	Amyotrophic lateral sclerosis (ALS) age of onset	.	Illumina [254,145]	.	.	.	.	ENSG00000177406.4	Skin_Sun_Exposed_Lower_leg	Y	N	G
12	6347023	G	A	12	6456189	G	A	Y	downstream_gene_variant|upstream_gene_variant|3_prime_UTR_variant|upstream_gene_variant|downstream_gene_variant|downstream_gene_variant|upstream_gene_variant|upstream_gene_variant|downstream_gene_variant|downstream_gene_variant|3_prime_UTR_variant|upstream_gene_variant|downstream_gene_variant|3_prime_UTR_variant|upstream_gene_variant	ENST00000457871|ENST00000535958|ENST00000228916|ENST00000536194|ENST00000582559|ENST00000543768|ENST00000534885|ENST00000540022|ENST00000396966|ENST00000539953|ENST00000360168|ENST00000440083|ENST00000338748|ENST00000540037|ENST00000162749	SCNN1A|TNFRSF1A|SCNN1A|TNFRSF1A|RN7SL391P|SCNN1A|TNFRSF1A|TNFRSF1A|SCNN1A|SCNN1A|SCNN1A|TNFRSF1A|SCNN1A|SCNN1A|TNFRSF1A	ENSG00000111319|ENSG00000067182|ENSG00000111319|ENSG00000067182|ENSG00000265388|ENSG00000111319|ENSG00000067182|ENSG00000067182|ENSG00000111319|ENSG00000111319|ENSG00000111319|ENSG00000067182|ENSG00000111319|ENSG00000111319|ENSG00000067182	.|.|ENSP00000228916|ENSP00000442919|.|ENSP00000438739|ENSP00000441803|ENSP00000438343|ENSP00000380166|.|ENSP00000353292|ENSP00000413224|ENSP00000345028|ENSP00000440876|ENSP00000162749	.|.|CCDS8543.1|.|.|CCDS53739.1|.|.|.|.|CCDS53738.1|.|.|.|CCDS8542.1	.|.|P37088|.|.|P37088|.|.|.|.|P37088|.|.|.|P19438	1927|4988|.|4982|2186|661|4909|4996|486|1060|.|4938|486|.|4909	.|.|.|.|.|.|.|.|.|.|.|.|.|.|.	.|.|ENST00000228916.6:c.*850C>T|.|.|.|.|.|.|.|ENST00000360168.7:c.*850C>T|.|.|ENST00000540037.5:c.*850C>T|.	.|.|.|.|.|.|.|.|.|.|.|.|.|.|.	.|.|2959|.|.|.|.|.|.|.|3301|.|.|2864|.	.|.|.|.|.|.|.|.|.|.|.|.|.|.|.	.|.|.|.|.|.|.|.|.|.|.|.|.|.|.	.|.|13/13|.|.|.|.|.|.|.|12/12|.|.|11/11|.	-|-|-|-|+|-|-|-|-|-|-|-|-|-|-	.|.|.|.|YES|.|.|.|.|.|YES|.|.|.|YES	.|.|.|.|.|.|.|.|.|.|.|.|.|.|.	.|.|.|.|.|.|.|.|.|.|.|.|.|.|.	.|.|.|.|.|.|.|.|.|.|.|.|.|.|.	.|.|.|.|.|.|.|.|.|.|.|.|.|.|.	SCNN1A(23):3_prime_UTR_variant(3)downstream_gene_variant(5)|RN7SL391P(1):downstream_gene_variant(1)|TNFRSF1A(16):upstream_gene_variant(6)	rs62627411	.	.	.	.	.	.	.	.	.	rs62627411	3	Pseudohypoaldosteronism, Type I, Recessive	1	.	.	Y	Y	G
12	6347869	C	T	12	6457035	C	T	Y	3_prime_UTR_variant|downstream_gene_variant|3_prime_UTR_variant,NMD_transcript_variant|3_prime_UTR_variant|3_prime_UTR_variant|downstream_gene_variant|downstream_gene_variant|3_prime_UTR_variant|3_prime_UTR_variant	ENST00000396966|ENST00000457871|ENST00000338748|ENST00000540037|ENST00000543768|ENST00000582559|ENST00000539953|ENST00000228916|ENST00000360168	SCNN1A|SCNN1A|SCNN1A|SCNN1A|SCNN1A|RN7SL391P|SCNN1A|SCNN1A|SCNN1A	ENSG00000111319|ENSG00000111319|ENSG00000111319|ENSG00000111319|ENSG00000111319|ENSG00000265388|ENSG00000111319|ENSG00000111319|ENSG00000111319	ENSP00000380166|.|ENSP00000345028|ENSP00000440876|ENSP00000438739|.|.|ENSP00000228916|ENSP00000353292	.|.|.|.|CCDS53739.1|.|.|CCDS8543.1|CCDS53738.1	.|.|.|.|P37088|.|.|P37088|P37088	.|1081|.|.|.|3032|214|.|.	.|.|.|.|.|.|.|.|.	ENST00000396966.6:c.*420G>A|.|ENST00000338748.9:c.*1085G>A|ENST00000540037.5:c.*4G>A|ENST00000543768.1:c.*4G>A|.|.|ENST00000228916.6:c.*4G>A|ENST00000360168.7:c.*4G>A	.|.|.|.|.|.|.|.|.	1976|.|1843|2018|2176|.|.|2113|2455	.|.|.|.|.|.|.|.|.	.|.|.|.|.|.|.|.|.	11/11|.|11/11|11/11|13/13|.|.|13/13|12/12	-|-|-|-|-|+|-|-|-	.|.|.|.|.|YES|.|.|YES	.|.|.|.|.|.|.|.|.	.|.|.|.|.|.|.|.|.	.|.|.|.|.|.|.|.|.	.|.|.|.|.|.|.|.|.	SCNN1A(23):3_prime_UTR_variant,NMD_transcript_variant(1)3_prime_UTR_variant(5)downstream_gene_variant(2)|RN7SL391P(1):downstream_gene_variant(1)	rs557017986	.	.	.	.	.	.	.	.	.	rs557017986	3|3	Cystic Fibrosis-Like Syndrome|Pseudohypoaldosteronism, Type I, Recessive	1|1	.	.	Y	N	C
12	6748123	G	A	12	6857289	G	A	Y	downstream_gene_variant|downstream_gene_variant|3_prime_UTR_variant|downstream_gene_variant|downstream_gene_variant|downstream_gene_variant|downstream_gene_variant|downstream_gene_variant|downstream_gene_variant|3_prime_UTR_variant|downstream_gene_variant|downstream_gene_variant	ENST00000564181|ENST00000542154|ENST00000203630|ENST00000540710|ENST00000539187|ENST00000536207|ENST00000602431|ENST00000536249|ENST00000537126|ENST00000435120|ENST00000541305|ENST00000541346	MLF2|MLF2|MLF2|MLF2|MLF2|MLF2|RP4-761J14.10|MLF2|MLF2|MLF2|MLF2|MLF2	ENSG00000089693|ENSG00000089693|ENSG00000089693|ENSG00000089693|ENSG00000089693|ENSG00000089693|ENSG00000269892|ENSG00000089693|ENSG00000089693|ENSG00000089693|ENSG00000089693|ENSG00000089693	.|ENSP00000438671|ENSP00000203630|ENSP00000443829|ENSP00000446317|ENSP00000442444|.|.|ENSP00000439789|ENSP00000403941|.|.	.|CCDS8559.1|CCDS8559.1|.|CCDS8559.1|.|.|.|.|CCDS8559.1|.|.	.|Q15773|Q15773|.|Q15773|.|.|.|.|Q15773|.|.	2221|644|.|2089|672|2622|4482|3699|759|.|598|1664	.|.|.|.|.|.|.|.|.|.|.|.	.|.|ENST00000203630.9:c.*450C>T|.|.|.|.|.|.|ENST00000435120.5:c.*450C>T|.|.	.|.|.|.|.|.|.|.|.|.|.|.	.|.|1842|.|.|.|.|.|.|1260|.|.	.|.|.|.|.|.|.|.|.|.|.|.	.|.|.|.|.|.|.|.|.|.|.|.	.|.|9/9|.|.|.|.|.|.|9/9|.|.	-|-|-|-|-|-|+|-|-|-|-|-	.|.|YES|.|.|.|YES|.|.|.|.|.	.|.|.|.|.|.|.|.|.|.|.|.	.|.|.|.|.|.|.|.|.|.|.|.	.|.|.|.|.|.|.|.|.|.|.|.	.|.|.|.|.|.|.|.|.|.|.|.	RP4-761J14.10(1):downstream_gene_variant(1)|MLF2(11):3_prime_UTR_variant(2)downstream_gene_variant(9)	rs1050629	.	.	.	1050629	20935630	0.019	Body mass index (BMI)	European	Affymetrix, Illumina and Perlegen [~2.8 million] (imputed)	.	.	.	.	ENSG00000089693.6	Thyroid	Y	N	G
12	25209843	A	T	12	25362777	A	T	Y	downstream_gene_variant|downstream_gene_variant|missense_variant|upstream_gene_variant|3_prime_UTR_variant|downstream_gene_variant|missense_variant|downstream_gene_variant	ENST00000381356|ENST00000556885|ENST00000311936|ENST00000612734|ENST00000256078|ENST00000553788|ENST00000557334|ENST00000557540	LYRM5|LYRM5|KRAS|RP11-295I5.3|KRAS|LYRM5|KRAS|LYRM5	ENSG00000205707|ENSG00000205707|ENSG00000133703|ENSG00000274987|ENSG00000133703|ENSG00000205707|ENSG00000133703|ENSG00000205707	ENSP00000370761|ENSP00000451494|ENSP00000308495|.|ENSP00000256078|ENSP00000451938|ENSP00000452512|ENSP00000450584	CCDS53764.1|.|CCDS8702.1|.|CCDS8703.1|.|.|.	Q6IPR1|.|P01116|.|P01116|.|.|.	4829|4828|gaT/gaA|809|.|198|gaT/gaA|4708	.|.|D/E|.|.|.|D/E|.	.|.|ENST00000311936.7:c.519T>A|.|ENST00000256078.8:c.*73T>A|.|ENST00000557334.5:c.180T>A|.	.|.|ENSP00000308495.3:p.Asp173Glu|.|.|.|ENSP00000452512.1:p.Asp60Glu|.	.|.|711|.|707|.|377|.	.|.|519|.|.|.|180|.	.|.|173|.|.|.|60|.	.|.|5/5|.|6/6|.|3/3|.	+|+|-|+|-|+|-|+	YES|.|.|YES|YES|.|.|.	.|.|.|.|.|.|.|.	.|.|.|.|.|.|.|.	.|.|.|.|.|.|.|.	.|.|.|.|.|.|.|.	RP11-295I5.3(1):upstream_gene_variant(1)|LYRM5(11):downstream_gene_variant(4)|KRAS(4):missense_variant(2)3_prime_UTR_variant(1)	rs1137282	.	.	.	1137282	20383146	0.0026	Serum creatinine	European	Affymetrix & Illumina [~2.5 million] (imputed)	.	.	.	.	.	.	Y	N	A
12	32642025	T	G	12	32794959	T	G	Y	downstream_gene_variant|downstream_gene_variant|intron_variant,NMD_transcript_variant|downstream_gene_variant|downstream_gene_variant|downstream_gene_variant|downstream_gene_variant|3_prime_UTR_variant|downstream_gene_variant	ENST00000534526|ENST00000531134|ENST00000494977|ENST00000395740|ENST00000525053|ENST00000551984|ENST00000493087|ENST00000427716|ENST00000546442	FGD4|FGD4|FGD4|FGD4|FGD4|FGD4|FGD4|FGD4|FGD4	ENSG00000139132|ENSG00000139132|ENSG00000139132|ENSG00000139132|ENSG00000139132|ENSG00000139132|ENSG00000139132|ENSG00000139132|ENSG00000139132	ENSP00000449273|ENSP00000431323|ENSP00000434062|ENSP00000379089|ENSP00000433666|ENSP00000449614|ENSP00000437109|ENSP00000394487|ENSP00000446695	.|CCDS76544.1|.|.|CCDS76545.1|.|.|CCDS8727.1|.	.|.|.|.|.|.|.|Q96M96|.	1492|1286|.|3096|1288|1277|1375|.|506	.|.|.|.|.|.|.|.|.	.|.|ENST00000494977.1:c.*1913-736T>G|.|.|.|.|ENST00000427716.6:c.*1492T>G|.	.|.|.|.|.|.|.|.|.	.|.|.|.|.|.|.|4217|.	.|.|.|.|.|.|.|.|.	.|.|.|.|.|.|.|.|.	.|.|17/18|.|.|.|.|17/17|.	+|+|+|+|+|+|+|+|+	.|.|.|.|YES|.|.|.|.	.|.|.|.|.|.|.|.|.	.|.|.|.|.|.|.|.|.	.|.|.|.|.|.|.|.|.	.|.|.|.|.|.|.|.|.	FGD4(16):3_prime_UTR_variant(1)downstream_gene_variant(7)intron_variant,NMD_transcript_variant(1)	rs7980205	.	.	.	7980205	20935629	0.034	Waist hip ratio	European	Affymetrix, Illumina & Perlegen [up to 2850269] (imputed)	rs7980205	2	Charcot-Marie-Tooth, Type 4	1	.	.	Y	N	T
12	32644163	T	C	12	32797097	T	C	Y	intron_variant,NMD_transcript_variant|downstream_gene_variant|downstream_gene_variant|downstream_gene_variant|downstream_gene_variant|downstream_gene_variant|downstream_gene_variant|3_prime_UTR_variant	ENST00000494977|ENST00000546442|ENST00000531134|ENST00000551984|ENST00000534526|ENST00000525053|ENST00000493087|ENST00000427716	FGD4|FGD4|FGD4|FGD4|FGD4|FGD4|FGD4|FGD4	ENSG00000139132|ENSG00000139132|ENSG00000139132|ENSG00000139132|ENSG00000139132|ENSG00000139132|ENSG00000139132|ENSG00000139132	ENSP00000434062|ENSP00000446695|ENSP00000431323|ENSP00000449614|ENSP00000449273|ENSP00000433666|ENSP00000437109|ENSP00000394487	.|.|CCDS76544.1|.|.|CCDS76545.1|.|CCDS8727.1	.|.|.|.|.|.|.|Q96M96	.|2644|3424|3415|3630|3426|3513|.	.|.|.|.|.|.|.|.	ENST00000494977.1:c.*1995-431T>C|.|.|.|.|.|.|ENST00000427716.6:c.*3630T>C	.|.|.|.|.|.|.|.	.|.|.|.|.|.|.|6355	.|.|.|.|.|.|.|.	.|.|.|.|.|.|.|.	18/18|.|.|.|.|.|.|17/17	+|+|+|+|+|+|+|+	.|.|.|.|.|YES|.|.	.|.|.|.|.|.|.|.	.|.|.|.|.|.|.|.	.|.|.|.|.|.|.|.	.|.|.|.|.|.|.|.	FGD4(16):3_prime_UTR_variant(1)downstream_gene_variant(6)intron_variant,NMD_transcript_variant(1)	rs73313005	.	.	.	.	.	.	.	.	.	rs73313005	3	Charcot-Marie-Tooth, Type 4	1	.	.	Y	N	T
12	32744010	C	T	12	32896944	C	T	Y	downstream_gene_variant|intron_variant,non_coding_transcript_variant|downstream_gene_variant|3_prime_UTR_variant|downstream_gene_variant|downstream_gene_variant|3_prime_UTR_variant|3_prime_UTR_variant,NMD_transcript_variant|downstream_gene_variant|3_prime_UTR_variant|downstream_gene_variant|downstream_gene_variant|3_prime_UTR_variant|downstream_gene_variant|3_prime_UTR_variant|downstream_gene_var…	ENST00000553257|ENST00000551673|ENST00000547312|ENST00000266481|ENST00000553031|ENST00000547640|ENST00000452533|ENST00000546757|ENST00000324868|ENST00000358214|ENST00000548490|ENST00000549701|ENST00000414834|ENST00000549157|ENST00000381000|ENST00000546649	DNM1L|YARS2|DNM1L|DNM1L|DNM1L|DNM1L|DNM1L|DNM1L|YARS2|DNM1L|YARS2|DNM1L|DNM1L|DNM1L|DNM1L|DNM1L	ENSG00000087470|ENSG00000139131|ENSG00000087470|ENSG00000087470|ENSG00000087470|ENSG00000087470|ENSG00000087470|ENSG00000087470|ENSG00000139131|ENSG00000087470|ENSG00000139131|ENSG00000087470|ENSG00000087470|ENSG00000087470|ENSG00000087470|ENSG00000087470	ENSP00000449089|.|ENSP00000448610|ENSP00000266481|.|.|ENSP00000415131|ENSP00000448105|ENSP00000320658|ENSP00000350948|ENSP00000447710|ENSP00000450399|ENSP00000404160|.|ENSP00000370388|ENSP00000448936	CCDS61095.1|.|CCDS61098.1|CCDS8728.1|.|.|CCDS8730.1|.|CCDS31770.1|.|.|CCDS8729.1|CCDS61099.1|.|CCDS61096.1|.	O00429|.|O00429|O00429|.|.|O00429|.|Q9Y2Z4|.|.|O00429|O00429|.|O00429|.	228|.|429|.|427|1326|.|.|2534|.|3194|398|.|3543|.|354	.|.|.|.|.|.|.|.|.|.|.|.|.|.|.|.	.|ENST00000551673.5:n.459+3066G>A|.|ENST00000266481.10:c.*600C>T|.|.|ENST00000452533.6:c.*600C>T|ENST00000546757.5:c.*2419C>T|.|ENST00000358214.9:c.*600C>T|.|.|ENST00000414834.6:c.*600C>T|.|ENST00000381000.8:c.*600C>T|.	.|.|.|.|.|.|.|.|.|.|.|.|.|.|.|.	.|.|.|2761|.|.|2897|2584|.|2811|.|.|2571|.|2858|.	.|.|.|.|.|.|.|.|.|.|.|.|.|.|.|.	.|.|.|.|.|.|.|.|.|.|.|.|.|.|.|.	.|2/2|.|18/18|.|.|19/19|17/17|.|19/19|.|.|17/17|.|20/20|.	+|-|+|+|+|+|+|+|-|+|-|+|+|+|+|+	YES|.|.|.|.|.|.|.|YES|.|.|.|.|.|.|.	.|.|.|.|.|.|.|.|.|.|.|.|.|.|.|.	.|.|.|.|.|.|.|.|.|.|.|.|.|.|.|.	.|.|.|.|.|.|.|.|.|.|.|.|.|.|.|.	.|.|.|.|.|.|.|.|.|.|.|.|.|.|.|.	DNM1L(30):3_prime_UTR_variant,NMD_transcript_variant(1)3_prime_UTR_variant(5)downstream_gene_variant(7)|YARS2(3):intron_variant,non_coding_transcript_variant(1)downstream_gene_variant(2)	rs3600	.	.	.	3600	22685416	3.33e-06	Gene expression of DNM1L (probeID ILMN_2286800) in cerebellum in Alzheimer's disease cases and controls	.	Illumina [313,330]	rs3600	3|3|2	Hereditary Sideroblastic Anemia with Myopathy and Lactic Acidosis|Mitochondrial myopathy and sideroblastic anemia|Lethal Encephalopathy	1|1|1	.	.	Y	N	C
12	40368501	G	C	12	40762303	G	C	Y	3_prime_UTR_variant,NMD_transcript_variant|3_prime_UTR_variant|non_coding_transcript_exon_variant,non_coding_transcript_variant	ENST00000430804|ENST00000298910|ENST00000479187	LRRK2|LRRK2|LRRK2	ENSG00000188906|ENSG00000188906|ENSG00000188906	ENSP00000410821|ENSP00000298910|.	.|CCDS31774.1|.	.|Q5S007|.	.|.|.	.|.|.	ENST00000430804.5:c.*4993G>C|ENST00000298910.11:c.*736G>C|ENST00000479187.5:n.7522G>C	.|.|.	5616|8378|7522	.|.|.	.|.|.	30/30|51/51|26/26	+|+|+	.|YES|.	.|.|.	.|.|.	.|.|.	.|.|.	LRRK2(7):3_prime_UTR_variant,NMD_transcript_variant(1)non_coding_transcript_exon_variant,non_coding_transcript_variant(1)3_prime_UTR_variant(1)	rs1365770	.	.	.	.	.	.	.	.	.	rs1365770	2	Parkinson disease 8, autosomal dominant	1	ENSG00000188906.9	Cells_Transformed_fibroblasts	Y	N	C
12	47077254	A	C	12	47471037	A	C	Y	upstream_gene_variant|3_prime_UTR_variant|3_prime_UTR_variant|upstream_gene_variant|3_prime_UTR_variant	ENST00000432328|ENST00000266581|ENST00000550413|ENST00000546455|ENST00000429635	PCED1B|AMIGO2|AMIGO2|PCED1B|AMIGO2	ENSG00000179715|ENSG00000139211|ENSG00000139211|ENSG00000179715|ENSG00000139211	ENSP00000396040|ENSP00000266581|ENSP00000449034|ENSP00000446688|ENSP00000406020	CCDS8752.1|CCDS8751.1|CCDS8751.1|CCDS8752.1|CCDS8751.1	Q96HM7|Q86SJ2|Q86SJ2|Q96HM7|Q86SJ2	2349|.|.|2349|.	.|.|.|.|.	.|ENST00000266581.4:c.*180T>G|ENST00000550413.1:c.*180T>G|.|ENST00000429635.1:c.*180T>G	.|.|.|.|.	.|2216|2100|.|2404	.|.|.|.|.	.|.|.|.|.	.|2/2|3/3|.|3/3	+|-|-|+|-	.|YES|.|YES|.	.|.|.|.|.	.|.|.|.|.	.|.|.|.|.	.|.|.|.|.	PCED1B(6):upstream_gene_variant(2)|AMIGO2(3):3_prime_UTR_variant(3)	rs854889	.	.	.	854889	20686565	0.006079	Total cholesterol	Mixed	Affymetrix, Illumina & Perlegen [~2.6 million] (imputed)	.	.	.	.	.	.	Y	N	C
12	50987935	C	T	12	51381718	C	T	Y	intron_variant|intron_variant,NMD_transcript_variant|downstream_gene_variant|downstream_gene_variant|downstream_gene_variant|downstream_gene_variant|non_coding_transcript_exon_variant,non_coding_transcript_variant|intron_variant,NMD_transcript_variant|downstream_gene_variant|downstream_gene_variant|3_prime_UTR_variant|3_prime_UTR_variant|intron_variant	ENST00000547198|ENST00000546636|ENST00000551231|ENST00000541174|ENST00000546743|ENST00000548554|ENST00000550782|ENST00000551215|ENST00000547688|ENST00000545993|ENST00000394904|ENST00000262052|ENST00000262051	SLC11A2|SLC11A2|SLC11A2|SLC11A2|SLC11A2|SLC11A2|SLC11A2|SLC11A2|SLC11A2|SLC11A2|SLC11A2|SLC11A2|SLC11A2	ENSG00000110911|ENSG00000110911|ENSG00000110911|ENSG00000110911|ENSG00000110911|ENSG00000110911|ENSG00000110911|ENSG00000110911|ENSG00000110911|ENSG00000110911|ENSG00000110911|ENSG00000110911|ENSG00000110911	ENSP00000446769|ENSP00000449008|.|ENSP00000444542|ENSP00000446914|.|.|ENSP00000450227|ENSP00000449200|ENSP00000442810|ENSP00000378364|ENSP00000262052|ENSP00000262051	CCDS53792.1|CCDS53792.1|.|CCDS8805.1|.|.|.|.|CCDS53793.1|CCDS53791.1|CCDS53793.1|CCDS8805.1|CCDS53792.1	P49281|P49281|.|P49281|.|.|.|.|P49281|P49281|P49281|P49281|P49281	.|.|3664|11|385|2649|.|.|4|238|.|.|.	.|.|.|.|.|.|.|.|.|.|.|.|.	ENST00000547198.5:c.1629+447G>A|ENST00000546636.5:c.1629+447G>A|.|.|.|.|ENST00000550782.5:n.1548G>A|ENST00000551215.5:c.302+447G>A|.|.|ENST00000394904.7:c.*390G>A|ENST00000262052.9:c.*390G>A|ENST00000262051.11:c.1629+447G>A	.|.|.|.|.|.|.|.|.|.|.|.|.	.|.|.|.|.|.|1548|.|.|.|2213|2189|.	.|.|.|.|.|.|.|.|.|.|.|.|.	.|.|.|.|.|.|.|.|.|.|.|.|.	16/16|16/17|.|.|.|.|6/6|4/5|.|.|16/16|16/16|16/16	-|-|-|-|-|-|-|-|-|-|-|-|-	.|.|.|.|.|.|.|.|.|.|YES|.|.	.|.|.|.|.|.|.|.|.|.|.|.|.	.|.|.|.|.|.|.|.|.|.|.|.|.	.|.|.|.|.|.|.|.|.|.|.|.|.	.|.|.|.|.|.|.|.|.|.|.|.|.	SLC11A2(26):non_coding_transcript_exon_variant,non_coding_transcript_variant(1)3_prime_UTR_variant(2)downstream_gene_variant(6)intron_variant(2)intron_variant,NMD_transcript_variant(2)	rs224446	.	.	.	224446	22377632	0.04448	Transmission distortion	.	Affymetrix & Illumina [not listed]	rs224446	2	Hypochromic microcytic anemia with iron overload	1	ENSG00000110911.10	Cells_Transformed_fibroblasts	Y	N	C
12	51352050	C	T	12	51745834	C	T	Y	downstream_gene_variant|downstream_gene_variant|downstream_gene_variant|3_prime_UTR_variant	ENST00000603680|ENST00000356317|ENST00000603641|ENST00000543196	GALNT6|GALNT6|GALNT6|GALNT6	ENSG00000139629|ENSG00000139629|ENSG00000139629|ENSG00000139629	.|ENSP00000348668|ENSP00000474670|ENSP00000444171	.|CCDS8813.1|.|CCDS8813.1	.|Q8NCL4|.|Q8NCL4	1719|1703|2221|.	.|.|.|.	.|.|.|ENST00000543196.6:c.*2329G>A	.|.|.|.	.|.|.|4404	.|.|.|.	.|.|.|.	.|.|.|11/11	-|-|-|-	.|.|.|YES	.|.|.|.	.|.|.|.	.|.|.|.	.|.|.|.	GALNT6(19):3_prime_UTR_variant(1)downstream_gene_variant(3)	rs10516	.	.	.	10516	20339536	0.0249066	HDL cholesterol change with statins	European	Illumina [~2.5 million] (imputed)	.	.	.	.	ENSG00000139610.1	Whole_Blood	Y	N	T
12	51921842	C	T	12	52315626	C	T	Y	downstream_gene_variant|downstream_gene_variant|3_prime_UTR_variant|downstream_gene_variant|intron_variant,non_coding_transcript_variant|downstream_gene_variant	ENST00000552678|ENST00000388922|ENST00000550683|ENST00000419526|ENST00000550084|ENST00000547632	ACVRL1|ACVRL1|ACVRL1|ACVRL1|ACVRL1|ACVRL1	ENSG00000139567|ENSG00000139567|ENSG00000139567|ENSG00000139567|ENSG00000139567|ENSG00000139567	ENSP00000457394|ENSP00000373574|ENSP00000447884|ENSP00000392492|.|.	.|CCDS31804.1|.|.|.|.	.|P37023|.|.|.|.	2500|773|.|645|.|2522	.|.|.|.|.|.	.|.|ENST00000550683.5:c.*949C>T|.|ENST00000550084.1:n.176+15C>T|.	.|.|.|.|.|.	.|.|2604|.|.|.	.|.|.|.|.|.	.|.|.|.|.|.	.|.|9/9|.|1/1|.	+|+|+|+|+|+	.|YES|.|.|.|.	.|.|.|.|.|.	.|.|.|.|.|.	.|.|.|.|.|.	.|.|.|.|.|.	ACVRL1(8):intron_variant,non_coding_transcript_variant(1)3_prime_UTR_variant(1)downstream_gene_variant(4)	rs810052	.	.	.	810052	23202124	0.044	Birth weight	.	Illumina & Affymetrix (~2.7 million) imputed	rs810052	3	Osler hemorrhagic telangiectasia syndrome	1	.	.	N	Y	C
12	51921934	G	T	12	52315718	G	T	Y	downstream_gene_variant|downstream_gene_variant|3_prime_UTR_variant|downstream_gene_variant|downstream_gene_variant|intron_variant,non_coding_transcript_variant	ENST00000388922|ENST00000419526|ENST00000550683|ENST00000552678|ENST00000547632|ENST00000550084	ACVRL1|ACVRL1|ACVRL1|ACVRL1|ACVRL1|ACVRL1	ENSG00000139567|ENSG00000139567|ENSG00000139567|ENSG00000139567|ENSG00000139567|ENSG00000139567	ENSP00000373574|ENSP00000392492|ENSP00000447884|ENSP00000457394|.|.	CCDS31804.1|.|.|.|.|.	P37023|.|.|.|.|.	865|737|.|2592|2614|.	.|.|.|.|.|.	.|.|ENST00000550683.5:c.*1041G>T|.|.|ENST00000550084.1:n.176+107G>T	.|.|.|.|.|.	.|.|2696|.|.|.	.|.|.|.|.|.	.|.|.|.|.|.	.|.|9/9|.|.|1/1	+|+|+|+|+|+	YES|.|.|.|.|.	.|.|.|.|.|.	.|.|.|.|.|.	.|.|.|.|.|.	.|.|.|.|.|.	ACVRL1(8):intron_variant,non_coding_transcript_variant(1)3_prime_UTR_variant(1)downstream_gene_variant(4)	rs199949661	.	.	.	.	.	.	.	.	.	rs199949661	3	Osler hemorrhagic telangiectasia syndrome	1	.	.	N	Y	G
12	51921935	C	G	12	52315719	C	G	Y	intron_variant,non_coding_transcript_variant|downstream_gene_variant|downstream_gene_variant|downstream_gene_variant|3_prime_UTR_variant|downstream_gene_variant	ENST00000550084|ENST00000547632|ENST00000552678|ENST00000388922|ENST00000550683|ENST00000419526	ACVRL1|ACVRL1|ACVRL1|ACVRL1|ACVRL1|ACVRL1	ENSG00000139567|ENSG00000139567|ENSG00000139567|ENSG00000139567|ENSG00000139567|ENSG00000139567	.|.|ENSP00000457394|ENSP00000373574|ENSP00000447884|ENSP00000392492	.|.|.|CCDS31804.1|.|.	.|.|.|P37023|.|.	.|2615|2593|866|.|738	.|.|.|.|.|.	ENST00000550084.1:n.176+108C>G|.|.|.|ENST00000550683.5:c.*1042C>G|.	.|.|.|.|.|.	.|.|.|.|2697|.	.|.|.|.|.|.	.|.|.|.|.|.	1/1|.|.|.|9/9|.	+|+|+|+|+|+	.|.|.|YES|.|.	.|.|.|.|.|.	.|.|.|.|.|.	.|.|.|.|.|.	.|.|.|.|.|.	ACVRL1(8):intron_variant,non_coding_transcript_variant(1)3_prime_UTR_variant(1)downstream_gene_variant(4)	rs56683171	.	.	.	.	.	.	.	.	.	rs56683171	3	Osler hemorrhagic telangiectasia syndrome	1	.	.	N	Y	T
12	51921935	C	T	12	52315719	C	T	Y	downstream_gene_variant|downstream_gene_variant|3_prime_UTR_variant|downstream_gene_variant|downstream_gene_variant|intron_variant,non_coding_transcript_variant	ENST00000552678|ENST00000419526|ENST00000550683|ENST00000388922|ENST00000547632|ENST00000550084	ACVRL1|ACVRL1|ACVRL1|ACVRL1|ACVRL1|ACVRL1	ENSG00000139567|ENSG00000139567|ENSG00000139567|ENSG00000139567|ENSG00000139567|ENSG00000139567	ENSP00000457394|ENSP00000392492|ENSP00000447884|ENSP00000373574|.|.	.|.|.|CCDS31804.1|.|.	.|.|.|P37023|.|.	2593|738|.|866|2615|.	.|.|.|.|.|.	.|.|ENST00000550683.5:c.*1042C>T|.|.|ENST00000550084.1:n.176+108C>T	.|.|.|.|.|.	.|.|2697|.|.|.	.|.|.|.|.|.	.|.|.|.|.|.	.|.|9/9|.|.|1/1	+|+|+|+|+|+	.|.|.|YES|.|.	.|.|.|.|.|.	.|.|.|.|.|.	.|.|.|.|.|.	.|.|.|.|.|.	ACVRL1(8):intron_variant,non_coding_transcript_variant(1)3_prime_UTR_variant(1)downstream_gene_variant(4)	rs56683171	.	.	.	.	.	.	.	.	.	rs56683171	3	Osler hemorrhagic telangiectasia syndrome	1	.	.	N	Y	T
12	57000339	C	A	12	57394123	C	A	Y	downstream_gene_variant|downstream_gene_variant|downstream_gene_variant|3_prime_UTR_variant	ENST00000300098|ENST00000556850|ENST00000622922|ENST00000300101	GPR182|GPR182|GPR182|ZBTB39	ENSG00000166856|ENSG00000166856|ENSG00000166856|ENSG00000166860	ENSP00000300098|ENSP00000487111|ENSP00000486086|ENSP00000300101	CCDS8927.1|.|.|CCDS31839.1	O15218|.|.|O15060	1898|1898|2788|.	.|.|.|.	.|.|.|ENST00000300101.2:c.*2440G>T	.|.|.|.	.|.|.|4665	.|.|.|.	.|.|.|.	.|.|.|2/2	+|+|+|-	YES|.|.|YES	.|.|.|.	.|.|.|.	.|.|.|.	.|.|.|.	ZBTB39(1):3_prime_UTR_variant(1)|GPR182(3):downstream_gene_variant(3)	rs3803018	.	.	.	3803018	20686565	0.03779	HDL cholesterol	Mixed	Affymetrix, Illumina & Perlegen [~2.6 million] (imputed)	.	.	.	.	ENSG00000166866.8|ENSG00000170426.1|ENSG00000110944.4	Adrenal_Gland|Esophagus_Mucosa|Nerve_Tibial	Y	N	N
12	89348127	T	A	12	89741904	T	A	Y	downstream_gene_variant|downstream_gene_variant|upstream_gene_variant|downstream_gene_variant|downstream_gene_variant|3_prime_UTR_variant	ENST00000308385|ENST00000547291|ENST00000611513|ENST00000548755|ENST00000547140|ENST00000279488	DUSP6|DUSP6|RP11-823E8.3|DUSP6|DUSP6|DUSP6	ENSG00000139318|ENSG00000139318|ENSG00000274021|ENSG00000139318|ENSG00000139318|ENSG00000139318	ENSP00000307835|ENSP00000449838|.|ENSP00000446858|.|ENSP00000279488	CCDS9034.1|.|.|.|.|CCDS9033.1	Q16828|.|.|.|.|Q16828	242|945|2888|3562|1355|.	.|.|.|.|.|.	.|.|.|.|.|ENST00000279488.7:c.*1127A>T	.|.|.|.|.|.	.|.|.|.|.|3505	.|.|.|.|.|.	.|.|.|.|.|.	.|.|.|.|.|3/3	-|-|+|-|-|-	.|.|YES|.|.|YES	.|.|.|.|.|.	.|.|.|.|.|.	.|.|.|.|.|.	.|.|.|.|.|.	RP11-823E8.3(1):upstream_gene_variant(1)|DUSP6(5):3_prime_UTR_variant(1)downstream_gene_variant(4)	rs10744	.	.	.	10744	23722424	0.037	College completion	.	Illumina, Affymterix, Perlegen [Up to 2,309,290] (imputed)	.	.	.	.	.	.	Y	N	A
12	95658107	A	G	12	96051883	A	G	Y	downstream_gene_variant|3_prime_UTR_variant|3_prime_UTR_variant|intron_variant,non_coding_transcript_variant|intron_variant,non_coding_transcript_variant|downstream_gene_variant	ENST00000553059|ENST00000344911|ENST00000343702|ENST00000626376|ENST00000552554|ENST00000538383	NTN4|NTN4|NTN4|PGAM1P5|PGAM1P5|NTN4	ENSG00000074527|ENSG00000074527|ENSG00000074527|ENSG00000257150|ENSG00000257150|ENSG00000074527	ENSP00000447292|ENSP00000339436|ENSP00000340998|.|.|ENSP00000444432	.|.|CCDS9054.1|.|.|.	Q9HB63|Q9HB63|Q9HB63|.|.|Q9HB63	979|.|.|.|.|881	.|.|.|.|.|.	.|ENST00000344911.8:c.*979T>C|ENST00000343702.8:c.*979T>C|ENST00000626376.2:n.220-7576A>G|ENST00000552554.1:n.153-7576A>G|.	.|.|.|.|.|.	.|2852|3315|.|.|.	.|.|.|.|.|.	.|.|.|.|.|.	.|11/11|10/10|1/1|1/4|.	-|-|-|+|+|-	.|.|YES|.|YES|.	.|.|.|.|.|.	.|.|.|.|.|.	.|.|.|.|.|.	.|.|.|.|.|.	PGAM1P5(3):intron_variant,non_coding_transcript_variant(2)|NTN4(7):3_prime_UTR_variant(2)downstream_gene_variant(2)	rs8699	.	.	.	8699	22377632	0.03847	Paternal transmission distortion	.	Affymetrix & Illumina [not listed]	.	.	.	.	.	.	Y	N	A
12	102400737	G	A	12	102794515	G	A	Y	downstream_gene_variant|downstream_gene_variant|3_prime_UTR_variant|downstream_gene_variant|downstream_gene_variant|3_prime_UTR_variant|non_coding_transcript_exon_variant,non_coding_transcript_variant|intron_variant,non_coding_transcript_variant	ENST00000481539|ENST00000392905|ENST00000337514|ENST00000424202|ENST00000392904|ENST00000456098|ENST00000626826|ENST00000635615	IGF1|IGF1|IGF1|IGF1|IGF1|IGF1|HELLPAR|RP11-210L7.3	ENSG00000017427|ENSG00000017427|ENSG00000017427|ENSG00000017427|ENSG00000017427|ENSG00000017427|ENSG00000281344|ENSG00000283052	.|ENSP00000376638|ENSP00000337612|ENSP00000416811|ENSP00000376637|ENSP00000394999|.|.	.|.|CCDS9091.1|CCDS44960.1|CCDS44961.1|CCDS44961.1|.|.	.|.|P05019|P05019|P05019|P05019|.|.	1510|1780|.|1722|1591|.|.|.	.|.|.|.|.|.|.|.	.|.|ENST00000337514.10:c.*1770C>T|.|.|ENST00000456098.5:c.*1804C>T|ENST00000626826.1:n.203153G>A|ENST00000635615.1:n.450-22334G>A	.|.|.|.|.|.|.|.	.|.|2496|.|.|2500|203153|.	.|.|.|.|.|.|.|.	.|.|.|.|.|.|.|.	.|.|4/4|.|.|5/5|1/1|4/5	-|-|-|-|-|-|+|+	.|.|.|.|.|.|YES|YES	.|.|.|.|.|.|.|.	.|.|.|.|.|.|.|.	.|.|.|.|.|.|.|.	.|.|.|.|.|.|.|.	HELLPAR(1):non_coding_transcript_exon_variant,non_coding_transcript_variant(1)|RP11-210L7.3(1):intron_variant,non_coding_transcript_variant(1)|IGF1(7):3_prime_UTR_variant(2)downstream_gene_variant(4)	rs6220	.	.	.	.	.	.	.	.	.	rs6220	2	Insulin-like growth factor I deficiency	1	ENSG00000120860.6|ENSG00000120860.6|ENSG00000120860.6|ENSG00000120860.6|ENSG00000120860.6|ENSG00000120860.6|ENSG00000120860.6|ENSG00000120860.6|ENSG00000120860.6|ENSG00000120860.6|ENSG00000120860.6|ENSG00000120860.6|ENSG00000120860.6|ENSG00000120860.6|ENSG00000120860.6|ENSG00000120860.6|ENSG00000120860.6|ENSG00000120860.6|ENSG00000120860.6|ENSG00000120860.6	Adipose_Subcutaneous|Adipose_Visceral_Omentum|Artery_Aorta|Artery_Tibial|Breast_Mammary_Tissue|Cells_Transformed_fibroblasts|Colon_Transverse|Esophagus_Mucosa|Esophagus_Muscularis|Heart_Atrial_Appendage|Heart_Left_Ventricle|Lung|Muscle_Skeletal|Nerve_Tibial|Pancreas|Skin_Not_Sun_Exposed_Suprapubic|Skin_Sun_Exposed_Lower_leg|Stomach|Thyroid|Whole_Blood	Y	N	G
12	109110982	T	A	12	109548787	T	A	Y	3_prime_UTR_variant,NMD_transcript_variant|3_prime_UTR_variant|3_prime_UTR_variant,NMD_transcript_variant|downstream_gene_variant|upstream_gene_variant	ENST00000446767|ENST00000242576|ENST00000539287|ENST00000336865|ENST00000541704	UNG|UNG|UNG|UNG|RP11-968O1.5	ENSG00000076248|ENSG00000076248|ENSG00000076248|ENSG00000076248|ENSG00000256139	ENSP00000400287|ENSP00000242576|ENSP00000440784|ENSP00000337398|.	.|CCDS9124.1|.|CCDS9125.1|.	.|P13051|.|P13051|.	.|.|.|7|236	.|.|.|.|.	ENST00000446767.2:c.*1404T>A|ENST00000242576.6:c.*1013T>A|ENST00000539287.5:c.*1268T>A|.|.	.|.|.|.|.	2006|2061|2224|.|.	.|.|.|.|.	.|.|.|.|.	5/5|7/7|7/7|.|.	+|+|+|+|+	.|YES|.|.|YES	.|.|.|.|.	.|.|.|.|.	.|.|.|.|.	.|.|.|.|.	RP11-968O1.5(1):upstream_gene_variant(1)|UNG(5):3_prime_UTR_variant,NMD_transcript_variant(2)3_prime_UTR_variant(1)downstream_gene_variant(1)	rs3219275	.	.	.	.	.	.	.	.	.	rs3219275	3	Immunodeficiency with Hyper-IgM	1	.	.	Y	N	T
12	109267806	A	C	12	109705611	A	C	Y	3_prime_UTR_variant|downstream_gene_variant|downstream_gene_variant|3_prime_UTR_variant	ENST00000338432|ENST00000538526|ENST00000537279|ENST00000377848	ACACB|ACACB|ACACB|ACACB	ENSG00000076555|ENSG00000076555|ENSG00000076555|ENSG00000076555	ENSP00000341044|ENSP00000443281|.|ENSP00000367079	CCDS31898.1|.|.|CCDS31898.1	O00763|.|.|O00763	.|1251|865|.	.|.|.|.	ENST00000338432.11:c.*1444A>C|.|.|ENST00000377848.7:c.*1444A>C	.|.|.|.	8940|.|.|8830	.|.|.|.	.|.|.|.	53/53|.|.|52/52	+|+|+|+	YES|.|.|.	.|.|.|.	.|.|.|.	.|.|.|.	.|.|.|.	ACACB(15):3_prime_UTR_variant(2)downstream_gene_variant(2)	rs12013	.	.	.	12013	22484627	0.0391	Obesity with early age of onset (age >2)	.	Affymetrix & Illumina [2.7 million] (imputed)	.	.	.	.	.	.	Y	N	G
12	122146661	G	T	12	122631208	G	T	Y	3_prime_UTR_variant|downstream_gene_variant	ENST00000319080|ENST00000538698	MLXIP|MLXIP	ENSG00000175727|ENSG00000175727	ENSP00000312834|ENSP00000440769	CCDS73540.1|.	Q9HAP2|Q9HAP2	.|2243	.|.	ENST00000319080.11:c.*4849G>T|.	.|.	7741|.	.|.	.|.	17/17|.	+|+	YES|.	.|.	.|.	.|.	.|.	MLXIP(11):3_prime_UTR_variant(1)downstream_gene_variant(1)	rs2017594	.	.	.	2017594	22479202	1.27e-05	Adiponectin levels	.	Affymetrix & Illumina [NR] (imputed)	.	.	.	.	ENSG00000256546.1|ENSG00000175727.9	Cells_Transformed_fibroblasts|Colon_Transverse	Y	N	T
12	123621707	C	T	12	124106254	C	T	Y	downstream_gene_variant|3_prime_UTR_variant|downstream_gene_variant|downstream_gene_variant|downstream_gene_variant|downstream_gene_variant|downstream_gene_variant|downstream_gene_variant|downstream_gene_variant|downstream_gene_variant|downstream_gene_variant|downstream_gene_variant|downstream_gene_variant	ENST00000534960|ENST00000424014|ENST00000542286|ENST00000421670|ENST00000539951|ENST00000238146|ENST00000539934|ENST00000384170|ENST00000544738|ENST00000543016|ENST00000538744|ENST00000537073|ENST00000541259	EIF2B1|EIF2B1|DDX55|DDX55|EIF2B1|DDX55|DDX55|SNORA9|DDX55|DDX55|DDX55|EIF2B1|DDX55	ENSG00000111361|ENSG00000111361|ENSG00000111364|ENSG00000111364|ENSG00000111361|ENSG00000111364|ENSG00000111364|ENSG00000206897|ENSG00000111364|ENSG00000111364|ENSG00000111364|ENSG00000111361|ENSG00000111364	ENSP00000443172|ENSP00000416250|.|ENSP00000442332|ENSP00000438060|ENSP00000238146|.|.|ENSP00000442823|.|ENSP00000443114|ENSP00000444183|.	.|CCDS31924.1|.|.|.|CCDS9251.1|.|.|.|.|.|.|.	.|Q14232|.|Q8NHQ9|.|Q8NHQ9|.|.|.|.|.|Q14232|.	929|.|1991|1285|31|766|3554|4867|3837|2929|1563|4260|2079	.|.|.|.|.|.|.|.|.|.|.|.|.	.|ENST00000424014.6:c.*49G>A|.|.|.|.|.|.|.|.|.|.|.	.|.|.|.|.|.|.|.|.|.|.|.|.	.|1176|.|.|.|.|.|.|.|.|.|.|.	.|.|.|.|.|.|.|.|.|.|.|.|.	.|.|.|.|.|.|.|.|.|.|.|.|.	.|9/9|.|.|.|.|.|.|.|.|.|.|.	-|-|+|+|-|+|+|+|+|+|+|-|+	.|YES|.|.|.|YES|.|YES|.|.|.|.|.	.|.|.|.|.|.|.|.|.|.|.|.|.	.|.|.|.|.|.|.|.|.|.|.|.|.	.|.|.|.|.|.|.|.|.|.|.|.|.	.|.|.|.|.|.|.|.|.|.|.|.|.	SNORA9(5):downstream_gene_variant(1)|DDX55(13):downstream_gene_variant(8)|EIF2B1(6):3_prime_UTR_variant(1)downstream_gene_variant(3)	rs61458734	.	.	.	.	.	.	.	.	.	rs61458734	2|3	not specified|Leukoencephalopathy with vanishing white matter	1|1	.	.	Y	N	C
12	133022530	T	C	12	133599116	T	C	Y	upstream_gene_variant|3_prime_UTR_variant	ENST00000627376|ENST00000328654	ZNF26|ZNF26	ENSG00000198393|ENSG00000198393	.|ENSP00000333725	.|CCDS31939.1	.|P17031	4022|.	.|.	.|ENST00000328654.9:c.*11049T>C	.|.	.|13028	.|.	.|.	.|4/4	+|+	.|YES	.|.	.|.	.|.	.|.	ZNF26(7):upstream_gene_variant(1)3_prime_UTR_variant(1)	rs4758928	.	.	.	4758928	22184326	8.84e-05	Essential hypertension	European	Illumina [882564]	.	.	.	.	.	.	N	Y	T
13	35672096	A	G	13	36246233	A	G	Y	3_prime_UTR_variant|3_prime_UTR_variant|3_prime_UTR_variant|3_prime_UTR_variant|3_prime_UTR_variant|intron_variant,non_coding_transcript_variant|3_prime_UTR_variant	ENST00000629018|ENST00000537702|ENST00000379939|ENST00000379922|ENST00000400445|ENST00000461581|ENST00000310336	NBEA|NBEA|NBEA|NBEA|NBEA|NBEA|NBEA	ENSG00000172915|ENSG00000172915|ENSG00000172915|ENSG00000172915|ENSG00000172915|ENSG00000172915|ENSG00000172915	ENSP00000486239|ENSP00000440233|ENSP00000369271|ENSP00000369254|ENSP00000383295|.|ENSP00000308534	.|CCDS55894.1|.|.|CCDS45026.1|.|.	.|Q8NFP9|.|Q8NFP9|Q8NFP9|.|.	.|.|.|.|.|.|.	.|.|.|.|.|.|.	ENST00000629018.2:c.*1105A>G|ENST00000537702.5:c.*1105A>G|ENST00000379939.6:c.*1105A>G|ENST00000379922.3:c.*1105A>G|ENST00000400445.7:c.*1105A>G|ENST00000461581.1:n.186-702A>G|ENST00000310336.8:c.*1105A>G	.|.|.|.|.|.|.	10152|3450|10098|3155|10480|.|10155	.|.|.|.|.|.|.	.|.|.|.|.|.|.	59/59|18/18|57/57|13/13|58/58|1/1|58/58	+|+|+|+|+|+|+	.|.|.|.|YES|.|.	.|.|.|.|.|.|.	.|.|.|.|.|.|.	.|.|.|.|.|.|.	.|.|.|.|.|.|.	NBEA(8):intron_variant,non_coding_transcript_variant(1)3_prime_UTR_variant(6)	rs403904	.	.	.	403904	20189245	0.0227	Childhood acute lymphoblastic leukemia	Asian	Affymetrix [681931]	.	.	.	.	.	.	Y	N	A
13	49699695	T	C	13	50273831	T	C	Y	downstream_gene_variant|3_prime_UTR_variant	ENST00000436760|ENST00000261667	KPNA3|KPNA3	ENSG00000102753|ENSG00000102753	ENSP00000393869|ENSP00000261667	.|CCDS9421.1	.|O00505	1515|.	.|.	.|ENST00000261667.7:c.*2105A>G	.|.	.|4086	.|.	.|.	.|17/17	-|-	.|YES	.|.	.|.	.|.	.|.	KPNA3(2):3_prime_UTR_variant(1)downstream_gene_variant(1)	rs1043729	.	.	.	1043729	20935629	0.039	Waist hip ratio	European	Affymetrix, Illumina & Perlegen [up to 2850269] (imputed)	.	.	.	.	ENSG00000136169.12|ENSG00000136144.7	Artery_Aorta|Nerve_Tibial	N	N	T
13	77896788	G	A	13	78470923	G	A	Y	3_prime_UTR_variant|intron_variant|3_prime_UTR_variant	ENST00000377211|ENST00000626030|ENST00000334286	EDNRB|EDNRB|EDNRB	ENSG00000136160|ENSG00000136160|ENSG00000136160	ENSP00000366416|ENSP00000486202|ENSP00000335311	CCDS55902.1|CCDS45059.1|CCDS9461.1	P24530|P24530|P24530	.|.|.	.|.|.	ENST00000377211.8:c.*1412C>T|ENST00000626030.1:c.1195-230C>T|ENST00000334286.7:c.*1412C>T	.|.|.	3164|.|2978	.|.|.	.|.|.	8/8|6/6|7/7	-|-|-	YES|.|.	.|.|.	.|.|.	.|.|.	.|.|.	EDNRB(4):3_prime_UTR_variant(2)intron_variant(1)	rs202238915	.	.	.	.	.	.	.	.	.	rs202238915	3|3	Hirschsprung Disease, Recessive|Waardenburg syndrome	1|1	.	.	Y	N	G
13	98454725	C	G	13	99106979	C	G	Y	intron_variant|downstream_gene_variant|downstream_gene_variant|intron_variant|3_prime_UTR_variant|downstream_gene_variant|downstream_gene_variant|intron_variant|intron_variant|downstream_gene_variant	ENST00000539966|ENST00000597596|ENST00000418038|ENST00000376554|ENST00000319562|ENST00000627049|ENST00000595437|ENST00000376547|ENST00000397517|ENST00000444574	STK24|FARP1|STK24|STK24|FARP1|FARP1|FARP1|STK24|STK24|STK24	ENSG00000102572|ENSG00000152767|ENSG00000102572|ENSG00000102572|ENSG00000152767|ENSG00000152767|ENSG00000152767|ENSG00000102572|ENSG00000102572|ENSG00000102572	ENSP00000442539|.|ENSP00000402810|ENSP00000365737|ENSP00000322926|ENSP00000486285|ENSP00000471242|ENSP00000365730|ENSP00000380651|ENSP00000402764	CCDS32001.1|.|.|.|CCDS9487.1|CCDS66572.1|CCDS66572.1|CCDS9488.1|CCDS66573.1|.	Q9Y6E0|.|.|.|Q9Y4F1|.|.|Q9Y6E0|.|.	.|4955|696|.|.|4954|4952|.|.|1257	.|.|.|.|.|.|.|.|.|.	ENST00000539966.5:c.1260-1516G>C|.|.|ENST00000376554.8:c.594-1516G>C|ENST00000319562.10:c.*6408C>G|.|.|ENST00000376547.7:c.1296-1516G>C|ENST00000397517.6:c.1203-1516G>C|.	.|.|.|.|.|.|.|.|.|.	.|.|.|.|9811|.|.|.|.|.	.|.|.|.|.|.|.|.|.|.	.|.|.|.|.|.|.|.|.|.	10/10|.|.|4/4|27/27|.|.|10/10|9/9|.	-|+|-|-|+|+|+|-|-|-	.|.|.|.|.|YES|.|YES|.|.	.|.|.|.|.|.|.|.|.|.	.|.|.|.|.|.|.|.|.|.	.|.|.|.|.|.|.|.|.|.	.|.|.|.|.|.|.|.|.|.	FARP1(42):3_prime_UTR_variant(1)downstream_gene_variant(3)|STK24(8):downstream_gene_variant(2)intron_variant(4)	rs9630321	.	.	.	9630321	23722424	7.767e-05	College completion	.	Illumina, Affymterix, Perlegen [Up to 2,309,290] (imputed)	.	.	.	.	ENSG00000102572.10|ENSG00000231194.1|ENSG00000231194.1|ENSG00000231194.1|ENSG00000231194.1|ENSG00000231194.1|ENSG00000231194.1|ENSG00000231194.1|ENSG00000152767.11|ENSG00000231194.1	Adipose_Subcutaneous|Artery_Tibial|Colon_Transverse|Esophagus_Mucosa|Lung|Skin_Not_Sun_Exposed_Suprapubic|Skin_Sun_Exposed_Lower_leg|Thyroid|Whole_Blood|Whole_Blood	Y	N	C
13	101054364	T	C	13	101706716	T	C	Y	3_prime_UTR_variant|intron_variant,non_coding_transcript_variant	ENST00000251127|ENST00000457843	NALCN|NALCN-AS1	ENSG00000102452|ENSG00000233009	ENSP00000251127|.	CCDS9498.1|.	Q8IZF0|.	.|.	.|.	ENST00000251127.10:c.*931A>G|ENST00000457843.1:n.481-793T>C	.|.	6230|.	.|.	.|.	44/44|5/7	-|+	YES|YES	.|.	.|.	.|.	.|.	NALCN-AS1(1):intron_variant,non_coding_transcript_variant(1)|NALCN(5):3_prime_UTR_variant(1)	rs9557581	.	.	.	9557581	22377632	0.008868	Maternal transmission distortion	.	Affymetrix & Illumina [not listed]	.	.	.	.	.	.	Y	N	T
14	22613020	C	T	14	23081926	C	T	Y	downstream_gene_variant|downstream_gene_variant|3_prime_UTR_variant|downstream_gene_variant|downstream_gene_variant|downstream_gene_variant	ENST00000544562|ENST00000216327|ENST00000428304|ENST00000489928|ENST00000541962|ENST00000418446	ABHD4|ABHD4|ABHD4|ABHD4|ABHD4|ABHD4	ENSG00000100439|ENSG00000100439|ENSG00000100439|ENSG00000100439|ENSG00000100439|ENSG00000100439	.|ENSP00000216327|ENSP00000414558|.|ENSP00000438014|ENSP00000388751	.|.|CCDS9572.1|.|.|.	.|.|Q8TB40|.|.|Q8TB40	3213|3138|.|662|2111|1946	.|.|.|.|.|.	.|.|ENST00000428304.6:c.*2072C>T|.|.|.	.|.|.|.|.|.	.|.|3171|.|.|.	.|.|.|.|.|.	.|.|.|.|.|.	.|.|7/7|.|.|.	+|+|+|+|+|+	.|.|YES|.|.|.	.|.|.|.|.|.	.|.|.|.|.|.	.|.|.|.|.|.	.|.|.|.|.|.	ABHD4(10):3_prime_UTR_variant(1)downstream_gene_variant(5)	rs11628990	.	.	.	11628990	23722424	0.03854	College completion	.	Illumina, Affymterix, Perlegen [Up to 2,309,290] (imputed)	.	.	.	.	.	.	Y	N	C
14	23308989	G	A	14	23778198	G	A	Y	3_prime_UTR_variant|downstream_gene_variant|intron_variant|downstream_gene_variant|intron_variant|downstream_gene_variant|downstream_gene_variant|intron_variant,non_coding_transcript_variant|intron_variant	ENST00000250405|ENST00000557579|ENST00000556599|ENST00000554635|ENST00000557008|ENST00000557236|ENST00000553824|ENST00000556100|ENST00000553781	BCL2L2|BCL2L2|BCL2L2|BCL2L2|BCL2L2-PABPN1|BCL2L2|BCL2L2|BCL2L2-PABPN1|BCL2L2-PABPN1	ENSG00000129473|ENSG00000129473|ENSG00000129473|ENSG00000129473|ENSG00000258643|ENSG00000129473|ENSG00000129473|ENSG00000258643|ENSG00000258643	ENSP00000250405|ENSP00000452265|ENSP00000451197|ENSP00000451234|ENSP00000452479|ENSP00000451701|ENSP00000451148|.|ENSP00000451320	CCDS9591.1|.|.|.|CCDS55906.1|.|.|.|CCDS55906.1	Q92843|.|.|.|Q92843|.|.|.|Q92843	.|790|.|1007|.|159|1067|.|.	.|.|.|.|.|.|.|.|.	ENST00000250405.9:c.*24G>A|.|ENST00000556599.1:c.376+57G>A|.|ENST00000557008.2:c.432+790G>A|.|.|ENST00000556100.2:n.573+790G>A|ENST00000553781.5:c.432+790G>A	.|.|.|.|.|.|.|.|.	835|.|.|.|.|.|.|.|.	.|.|.|.|.|.|.|.|.	.|.|.|.|.|.|.|.|.	4/4|.|2/2|.|2/7|.|.|3/3|3/8	+|+|+|+|+|+|+|+|+	YES|.|.|.|YES|.|.|.|.	.|.|.|.|.|.|.|.|.	.|.|.|.|.|.|.|.|.	.|.|.|.|.|.|.|.|.	.|.|.|.|.|.|.|.|.	BCL2L2-PABPN1(3):intron_variant,non_coding_transcript_variant(1)intron_variant(2)|BCL2L2(6):3_prime_UTR_variant(1)downstream_gene_variant(4)intron_variant(1)	rs2231302	.	.	.	2231302	20339536	0.0378434	HDL cholesterol	European	Illumina [~2.5 million] (imputed)	.	.	.	.	.	.	Y	N	G
14	23309489	A	G	14	23778698	A	G	Y	intron_variant|downstream_gene_variant|downstream_gene_variant|intron_variant|3_prime_UTR_variant|intron_variant,non_coding_transcript_variant|intron_variant|downstream_gene_variant|downstream_gene_variant	ENST00000557008|ENST00000554635|ENST00000557579|ENST00000556599|ENST00000250405|ENST00000556100|ENST00000553781|ENST00000553824|ENST00000557236	BCL2L2-PABPN1|BCL2L2|BCL2L2|BCL2L2|BCL2L2|BCL2L2-PABPN1|BCL2L2-PABPN1|BCL2L2|BCL2L2	ENSG00000258643|ENSG00000129473|ENSG00000129473|ENSG00000129473|ENSG00000129473|ENSG00000258643|ENSG00000258643|ENSG00000129473|ENSG00000129473	ENSP00000452479|ENSP00000451234|ENSP00000452265|ENSP00000451197|ENSP00000250405|.|ENSP00000451320|ENSP00000451148|ENSP00000451701	CCDS55906.1|.|.|.|CCDS9591.1|.|CCDS55906.1|.|.	Q92843|.|.|.|Q92843|.|Q92843|.|.	.|1507|1290|.|.|.|.|1567|659	.|.|.|.|.|.|.|.|.	ENST00000557008.2:c.432+1290A>G|.|.|ENST00000556599.1:c.376+557A>G|ENST00000250405.9:c.*524A>G|ENST00000556100.2:n.573+1290A>G|ENST00000553781.5:c.432+1290A>G|.|.	.|.|.|.|.|.|.|.|.	.|.|.|.|1335|.|.|.|.	.|.|.|.|.|.|.|.|.	.|.|.|.|.|.|.|.|.	2/7|.|.|2/2|4/4|3/3|3/8|.|.	+|+|+|+|+|+|+|+|+	YES|.|.|.|YES|.|.|.|.	.|.|.|.|.|.|.|.|.	.|.|.|.|.|.|.|.|.	.|.|.|.|.|.|.|.|.	.|.|.|.|.|.|.|.|.	BCL2L2-PABPN1(3):intron_variant,non_coding_transcript_variant(1)intron_variant(2)|BCL2L2(6):3_prime_UTR_variant(1)downstream_gene_variant(4)intron_variant(1)	rs1950252	.	.	.	1950252	22377632	0.04311	Paternal transmission distortion	.	Affymetrix & Illumina [not listed]	.	.	.	.	.	.	Y	N	G
14	24812013	T	C	14	25281219	T	C	Y	3_prime_UTR_variant|downstream_gene_variant|downstream_gene_variant|3_prime_UTR_variant|downstream_gene_variant|downstream_gene_variant|downstream_gene_variant	ENST00000396700|ENST00000548182|ENST00000419632|ENST00000323944|ENST00000546511|ENST00000550887|ENST00000548369	STXBP6|STXBP6|STXBP6|STXBP6|STXBP6|STXBP6|STXBP6	ENSG00000168952|ENSG00000168952|ENSG00000168952|ENSG00000168952|ENSG00000168952|ENSG00000168952|ENSG00000168952	ENSP00000379928|ENSP00000447268|ENSP00000397212|ENSP00000324302|ENSP00000449536|ENSP00000449379|ENSP00000447655	CCDS9634.1|.|CCDS9634.1|CCDS9634.1|CCDS9634.1|CCDS9634.1|.	Q8NFX7|.|Q8NFX7|Q8NFX7|Q8NFX7|Q8NFX7|Q8NFX7	.|3649|74|.|179|287|479	.|.|.|.|.|.|.	ENST00000396700.5:c.*696A>G|.|.|ENST00000323944.9:c.*696A>G|.|.|.	.|.|.|.|.|.|.	1664|.|.|1781|.|.|.	.|.|.|.|.|.|.	.|.|.|.|.|.|.	7/7|.|.|6/6|.|.|.	-|-|-|-|-|-|-	.|.|.|YES|.|.|.	.|.|.|.|.|.|.	.|.|.|.|.|.|.	.|.|.|.|.|.|.	.|.|.|.|.|.|.	STXBP6(7):3_prime_UTR_variant(2)downstream_gene_variant(5)	rs2297060	.	.	.	2297060	22440650	0.00023	Schizophrenia	.	Illumina [777,635]	.	.	.	.	.	.	Y	N	T
14	24812238	G	C	14	25281444	G	C	Y	3_prime_UTR_variant|downstream_gene_variant|3_prime_UTR_variant|3_prime_UTR_variant|downstream_gene_variant|3_prime_UTR_variant|downstream_gene_variant	ENST00000323944|ENST00000548369|ENST00000546511|ENST00000419632|ENST00000550887|ENST00000396700|ENST00000548182	STXBP6|STXBP6|STXBP6|STXBP6|STXBP6|STXBP6|STXBP6	ENSG00000168952|ENSG00000168952|ENSG00000168952|ENSG00000168952|ENSG00000168952|ENSG00000168952|ENSG00000168952	ENSP00000324302|ENSP00000447655|ENSP00000449536|ENSP00000397212|ENSP00000449379|ENSP00000379928|ENSP00000447268	CCDS9634.1|.|CCDS9634.1|CCDS9634.1|CCDS9634.1|CCDS9634.1|.	Q8NFX7|Q8NFX7|Q8NFX7|Q8NFX7|Q8NFX7|Q8NFX7|.	.|254|.|.|62|.|3424	.|.|.|.|.|.|.	ENST00000323944.9:c.*471C>G|.|ENST00000546511.5:c.*471C>G|ENST00000419632.6:c.*471C>G|.|ENST00000396700.5:c.*471C>G|.	.|.|.|.|.|.|.	1556|.|1177|1819|.|1439|.	.|.|.|.|.|.|.	.|.|.|.|.|.|.	6/6|.|6/6|6/6|.|7/7|.	-|-|-|-|-|-|-	YES|.|.|.|.|.|.	.|.|.|.|.|.|.	.|.|.|.|.|.|.	.|.|.|.|.|.|.	.|.|.|.|.|.|.	STXBP6(7):3_prime_UTR_variant(4)downstream_gene_variant(3)	rs1052484	.	.	.	1052484	23455636	0.013638	Advanced age-related macular degeneration	.	Illumina & Affymetrix [2,442,884] (imputed)	.	.	.	.	ENSG00000168952.11	Cells_Transformed_fibroblasts	Y	N	G
14	51256822	G	A	14	51723540	G	A	Y	upstream_gene_variant|downstream_gene_variant|3_prime_UTR_variant	ENST00000364950|ENST00000556683|ENST00000457354	Y_RNA|TMX1|TMX1	ENSG00000201820|ENSG00000139921|ENSG00000139921	.|ENSP00000451585|ENSP00000393316	.|.|CCDS41953.1	.|.|Q9H3N1	2799|1168|.	.|.|.	.|.|ENST00000457354.6:c.*2303G>A	.|.|.	.|.|3271	.|.|.	.|.|.	.|.|8/8	-|+|+	YES|.|YES	.|.|.	.|.|.	.|.|.	.|.|.	TMX1(3):3_prime_UTR_variant(1)downstream_gene_variant(1)|Y_RNA(782):upstream_gene_variant(1)	rs4261445	.	.	.	4261445	23474282	2.79149e-05	Gene expression of TMX1 in normal prepouch ileum	.	Illumina [581,633]	.	.	.	.	ENSG00000139921.8|ENSG00000258955.1|ENSG00000139921.8|ENSG00000139921.8|ENSG00000139921.8|ENSG00000139921.8|ENSG00000139921.8|ENSG00000139921.8|ENSG00000139921.8|ENSG00000139921.8|ENSG00000139921.8|ENSG00000139921.8|ENSG00000139921.8|ENSG00000139921.8|ENSG00000100505.9|ENSG00000139921.8|ENSG00000139921.8|ENSG00000100505.9	Adipose_Subcutaneous|Adrenal_Gland|Artery_Aorta|Artery_Coronary|Artery_Tibial|Breast_Mammary_Tissue|Cells_EBV-transformed_lymphocytes|Cells_Transformed_fibroblasts|Colon_Sigmoid|Esophagus_Gastroesophageal_Junction|Esophagus_Mucosa|Esophagus_Muscularis|Muscle_Skeletal|Nerve_Tibial|Pancreas|Pancreas|Thyroid|Whole_Blood	Y	Y	G
14	54941039	G	A	14	55407757	G	A	Y	downstream_gene_variant|downstream_gene_variant|3_prime_UTR_variant|downstream_gene_variant	ENST00000475379|ENST00000420358|ENST00000360586|ENST00000567693	WDHD1|WDHD1|WDHD1|WDHD1	ENSG00000198554|ENSG00000198554|ENSG00000198554|ENSG00000198554	.|ENSP00000399349|ENSP00000353793|ENSP00000456806	.|CCDS41955.1|CCDS9721.1|.	.|O75717|O75717|.	232|120|.|137	.|.|.|.	.|.|ENST00000360586.7:c.*451C>T|.	.|.|.|.	.|.|3907|.	.|.|.|.	.|.|.|.	.|.|26/26|.	-|-|-|-	.|.|YES|.	.|.|.|.	.|.|.|.	.|.|.|.	.|.|.|.	WDHD1(5):3_prime_UTR_variant(1)downstream_gene_variant(3)	rs7146775	.	.	.	7146775	23722424	0.001248	College completion	.	Illumina, Affymterix, Perlegen [Up to 2,309,290] (imputed)	.	.	.	.	.	.	Y	N	G
14	60645949	G	C	14	61112667	G	C	Y	non_coding_transcript_exon_variant,non_coding_transcript_variant|non_coding_transcript_exon_variant,non_coding_transcript_variant|3_prime_UTR_variant|3_prime_UTR_variant|downstream_gene_variant	ENST00000555955|ENST00000553535|ENST00000554986|ENST00000247182|ENST00000555871	SIX1|SIX1|SIX1|SIX1|SALRNA1	ENSG00000126778|ENSG00000126778|ENSG00000126778|ENSG00000126778|ENSG00000258952	.|.|ENSP00000452700|ENSP00000247182|.	.|.|.|CCDS9748.1|.	.|.|.|Q15475|.	.|.|.|.|3360	.|.|.|.|.	ENST00000555955.3:n.1826C>G|ENST00000553535.2:n.877C>G|ENST00000554986.2:c.*334C>G|ENST00000247182.6:c.*334C>G|.	.|.|.|.|.	1826|877|706|1462|.	.|.|.|.|.	.|.|.|.|.	2/2|3/3|2/2|2/2|.	-|-|-|-|+	.|.|.|YES|YES	.|.|.|.|.	.|.|.|.|.	.|.|.|.|.	.|.|.|.|.	SIX1(5):non_coding_transcript_exon_variant,non_coding_transcript_variant(2)3_prime_UTR_variant(2)|SALRNA1(1):downstream_gene_variant(1)	rs10144415	.	.	.	10144415	22132133	0.0442	PROP taste detection threshold	Hispanic	Illumina [~790000]	rs10144415	2|2	Nonsyndromic Hearing Loss, Dominant|Branchiootorenal Spectrum Disorders	1|1	ENSG00000179008.4|ENSG00000179008.4|ENSG00000179008.4|ENSG00000179008.4|ENSG00000258692.2|ENSG00000184302.6|ENSG00000179008.4|ENSG00000179008.4|ENSG00000258670.1	Adipose_Subcutaneous|Artery_Tibial|Cells_Transformed_fibroblasts|Esophagus_Muscularis|Muscle_Skeletal|Muscle_Skeletal|Muscle_Skeletal|Pituitary|Thyroid	Y	N	G
14	64544791	T	C	14	65011509	T	C	Y	upstream_gene_variant|downstream_gene_variant|3_prime_UTR_variant|downstream_gene_variant	ENST00000554918|ENST00000554883|ENST00000394709|ENST00000247207	RP11-973N13.4|HSPA2|HSPA2|HSPA2	ENSG00000259116|ENSG00000126803|ENSG00000126803|ENSG00000126803	.|.|ENSP00000378199|ENSP00000247207	.|.|CCDS9766.1|CCDS9766.1	.|.|P54652|P54652	4423|3216|.|1557	.|.|.|.	.|.|ENST00000394709.2:c.*2022T>C|.	.|.|.|.	.|.|4018|.	.|.|.|.	.|.|.|.	.|.|2/2|.	-|+|+|+	YES|.|YES|.	.|.|.|.	.|.|.|.	.|.|.|.	.|.|.|.	RP11-973N13.4(1):upstream_gene_variant(1)|HSPA2(3):3_prime_UTR_variant(1)downstream_gene_variant(2)	rs2123463	.	.	.	2123463	22295056	0.00368	Acute lung injury following major trauma	.	Illumina [2,487,415] (imputed)	.	.	.	.	ENSG00000126804.9|ENSG00000126804.9|ENSG00000126822.11|ENSG00000126822.11|ENSG00000126804.9|ENSG00000126804.9|ENSG00000126804.9|ENSG00000126804.9|ENSG00000259116.1|ENSG00000165807.3|ENSG00000126804.9	Adipose_Subcutaneous|Artery_Aorta|Esophagus_Muscularis|Lung|Muscle_Skeletal|Nerve_Tibial|Pancreas|Skin_Sun_Exposed_Lower_leg|Testis|Testis|Thyroid	Y	N	T
14	65742472	C	G	14	66209190	C	G	Y	3_prime_UTR_variant|3_prime_UTR_variant,NMD_transcript_variant|3_prime_UTR_variant|3_prime_UTR_variant|3_prime_UTR_variant	ENST00000358307|ENST00000342677|ENST00000394586|ENST00000557164|ENST00000360689	FUT8|FUT8|FUT8|FUT8|FUT8	ENSG00000033170|ENSG00000033170|ENSG00000033170|ENSG00000033170|ENSG00000033170	ENSP00000351057|ENSP00000345865|ENSP00000378087|ENSP00000452433|ENSP00000353910	.|.|CCDS9775.1|CCDS9776.2|CCDS9775.1	.|Q9BYC5|Q9BYC5|Q9BYC5|Q9BYC5	.|.|.|.|.	.|.|.|.|.	ENST00000358307.6:c.*62C>G|ENST00000342677.10:c.*439C>G|ENST00000394586.6:c.*62C>G|ENST00000557164.5:c.*62C>G|ENST00000360689.9:c.*62C>G	.|.|.|.|.	1994|1820|2889|1805|3517	.|.|.|.|.	.|.|.|.|.	11/11|9/9|10/10|10/10|11/11	+|+|+|+|+	.|.|.|.|YES	.|.|.|.|.	.|.|.|.|.	.|.|.|.|.	.|.|.|.|.	FUT8(15):3_prime_UTR_variant,NMD_transcript_variant(1)3_prime_UTR_variant(4)	rs1054218	.	.	.	1054218	23382691	3.84e-06	IGP46	.	Illumina [~2.5 million] (imputed)	.	.	.	.	.	.	Y	N	G
14	73959204	G	A	14	74425907	G	A	Y	missense_variant|missense_variant|missense_variant|downstream_gene_variant|downstream_gene_variant|missense_variant|downstream_gene_variant|3_prime_UTR_variant,NMD_transcript_variant|downstream_gene_variant|intron_variant|3_prime_UTR_variant,NMD_transcript_variant|non_coding_transcript_exon_variant,non_coding_transcript_variant|downstream_gene_variant|non_coding_transcript_exon_variant,non_coding…	ENST00000238709|ENST00000394026|ENST00000554320|ENST00000553922|ENST00000556300|ENST00000334571|ENST00000555196|ENST00000554341|ENST00000555829|ENST00000554920|ENST00000557584|ENST00000555511|ENST00000557205|ENST00000553462|ENST00000557325|ENST00000555552|ENST00000629426|ENST00000334696|ENST00000554193|ENST00000554153|ENST00000557780|ENST00000556299|ENST00000556588|ENST00000553448|ENST00000555392	COQ6|COQ6|COQ6|COQ6|COQ6|COQ6|COQ6|COQ6|ENTPD5|COQ6|COQ6|COQ6|COQ6|COQ6|ENTPD5|COQ6|COQ6|ENTPD5|COQ6|COQ6|COQ6|COQ6|COQ6|COQ6|COQ6	ENSG00000119723|ENSG00000119723|ENSG00000119723|ENSG00000119723|ENSG00000119723|ENSG00000119723|ENSG00000119723|ENSG00000119723|ENSG00000187097|ENSG00000119723|ENSG00000119723|ENSG00000119723|ENSG00000119723|ENSG00000119723|ENSG00000187097|ENSG00000119723|ENSG00000119723|ENSG00000187097|ENSG00000119723|ENSG00000119723|ENSG00000119723|ENSG00000119723|ENSG00000119723|ENSG00000119723|ENSG00000119723	ENSP00000238709|ENSP00000377594|ENSP00000451123|.|.|ENSP00000333946|ENSP00000451301|ENSP00000450736|ENSP00000451499|ENSP00000451562|ENSP00000450511|.|.|.|ENSP00000451810|.|ENSP00000486650|ENSP00000335246|.|ENSP00000451685|.|.|.|.|.	.|CCDS9824.2|.|.|.|CCDS9823.1|.|.|.|.|.|.|.|.|.|.|.|CCDS9825.1|.|.|.|.|.|.|.	.|Q9Y2Z9|.|.|.|Q9Y2Z9|.|.|.|.|.|.|.|.|.|.|.|O75356|.|.|.|.|.|.|.	Ggg/Agg|Ggg/Agg|Ggg/Agg|3244|329|Ggg/Agg|2452|.|1880|.|.|.|261|.|.|2722|Ggg/Agg|3489|3204|960|295|1867|.|.|2414	G/R|G/R|G/R|.|.|G/R|.|.|.|.|.|.|.|.|.|.|G/R|.|.|.|.|.|.|.|.	ENST00000238709.8:c.760G>A|ENST00000394026.8:c.688G>A|ENST00000554320.1:c.538G>A|.|.|ENST00000334571.6:c.763G>A|.|ENST00000554341.6:c.*368G>A|.|ENST00000554920.5:c.481+3276G>A|ENST00000557584.5:c.*368G>A|ENST00000555511.5:n.881G>A|.|ENST00000553462.6:n.1304G>A|ENST00000557325.5:c.*326C>T|.|ENST00000629426.2:c.538G>A|.|.|.|.|.|ENST00000556588.5:n.713G>A|ENST00000553448.1:n.215G>A|.	ENSP00000238709.5:p.Gly254Arg|ENSP00000377594.4:p.Gly230Arg|ENSP00000451123.1:p.Gly180Arg|.|.|ENSP00000333946.2:p.Gly255Arg|.|.|.|.|.|.|.|.|.|.|ENSP00000486650.1:p.Gly180Arg|.|.|.|.|.|.|.|.	767|855|615|.|.|803|.|782|.|.|736|881|.|1304|1902|.|785|.|.|.|.|.|713|215|.	760|688|538|.|.|763|.|.|.|.|.|.|.|.|.|.|538|.|.|.|.|.|.|.|.	254|230|180|.|.|255|.|.|.|.|.|.|.|.|.|.|180|.|.|.|.|.|.|.|.	9/14|7/12|6/8|.|.|7/12|.|6/11|.|4/4|6/6|4/6|.|5/5|16/16|.|6/11|.|.|.|.|.|1/5|2/3|.	+|+|+|+|+|+|+|+|-|+|+|+|+|+|-|+|+|-|+|+|+|+|+|+|+	.|.|.|.|.|YES|.|.|.|.|.|.|.|.|.|.|.|YES|.|.|.|.|.|.|.	.|.|.|.|.|.|.|.|.|.|.|.|.|.|.|.|.|.|.|.|.|.|.|.|.	.|.|.|.|.|.|.|.|.|.|.|.|.|.|.|.|.|.|.|.|.|.|.|.|.	.|.|.|.|.|.|.|.|.|.|.|.|.|.|.|.|.|.|.|.|.|.|.|.|.	.|.|.|.|.|.|.|.|.|.|.|.|.|.|.|.|.|.|.|.|.|.|.|.|.	ENTPD5(8):3_prime_UTR_variant(1)downstream_gene_variant(2)|COQ6(23):missense_variant(5)3_prime_UTR_variant,NMD_transcript_variant(2)upstream_gene_variant(2)non_coding_transcript_exon_variant,non_coding_transcript_variant(4)downstream_gene_variant(8)intron_variant(1)	.	.	.	.	.	.	.	.	.	.	rs1057519350	5	Coenzyme Q10 deficiency, primary, 6	0	.	.	Y	N	G
14	76782136	G	A	14	77248479	G	A	Y	3_prime_UTR_variant|downstream_gene_variant|non_coding_transcript_exon_variant,non_coding_transcript_variant|downstream_gene_variant|upstream_gene_variant|non_coding_transcript_exon_variant,non_coding_transcript_variant|downstream_gene_variant|non_coding_transcript_exon_variant,non_coding_transcript_variant|upstream_gene_variant	ENST00000167106|ENST00000556038|ENST00000556072|ENST00000251089|ENST00000553507|ENST00000554058|ENST00000554743|ENST00000553758|ENST00000556368	VASH1|VASH1|RP11-488C13.5|ANGEL1|RP11-488C13.6|RP11-488C13.5|VASH1|RP11-488C13.7|RP11-488C13.6	ENSG00000071246|ENSG00000071246|ENSG00000258301|ENSG00000013523|ENSG00000259081|ENSG00000258301|ENSG00000071246|ENSG00000258610|ENSG00000259081	ENSP00000167106|.|.|ENSP00000251089|.|.|ENSP00000451908|.|.	CCDS9851.1|.|.|CCDS9852.1|.|.|.|.|.	Q7L8A9|.|.|Q9UNK9|.|.|.|.|.	.|4137|.|4042|680|.|2161|.|618	.|.|.|.|.|.|.|.|.	ENST00000167106.8:c.*3118G>A|.|ENST00000556072.2:n.1281C>T|.|.|ENST00000554058.1:n.870C>T|.|ENST00000553758.1:n.608G>A|.	.|.|.|.|.|.|.|.|.	4849|.|1281|.|.|870|.|608|.	.|.|.|.|.|.|.|.|.	.|.|.|.|.|.|.|.|.	7/7|.|2/2|.|.|3/3|.|2/2|.	+|+|-|-|-|-|+|+|-	YES|.|YES|YES|.|.|.|YES|YES	.|.|.|.|.|.|.|.|.	.|.|.|.|.|.|.|.|.	.|.|.|.|.|.|.|.|.	.|.|.|.|.|.|.|.|.	RP11-488C13.6(2):upstream_gene_variant(2)|RP11-488C13.7(1):non_coding_transcript_exon_variant,non_coding_transcript_variant(1)|ANGEL1(6):downstream_gene_variant(1)|VASH1(5):3_prime_UTR_variant(1)downstream_gene_variant(2)|RP11-488C13.5(2):non_coding_transcript_exon_variant,non_coding_transcript_variant(2)	rs17104869	.	.	.	17104869	22377632	0.008049	Transmission distortion	.	Affymetrix & Illumina [not listed]	.	.	.	.	.	.	Y	N	G
14	85650718	T	A	14	86117062	T	A	Y	3_prime_UTR_variant	ENST00000330753	FLRT2	ENSG00000185070	ENSP00000332879	CCDS9877.1	O43155	.	.	ENST00000330753.5:c.*27221T>A	.	29971	.	.	2020-02-02	+	YES	.	.	.	.	FLRT2(7):3_prime_UTR_variant(1)	rs2038492	.	.	.	2038492	23388002	0.0221	Aortic valve calcium	.	Affymetrix & Illumina [>2.5 million] (imputed)	.	.	.	.	.	.	Y	Y	T
14	90869843	T	C	14	91336187	T	C	Y	downstream_gene_variant|3_prime_UTR_variant|downstream_gene_variant|downstream_gene_variant	ENST00000556178|ENST00000614987|ENST00000261991|ENST00000536315	RPS6KA5|RPS6KA5|RPS6KA5|RPS6KA5	ENSG00000100784|ENSG00000100784|ENSG00000100784|ENSG00000100784	ENSP00000451305|ENSP00000479667|ENSP00000261991|ENSP00000442803	.|CCDS9893.1|.|.	.|O75582|.|O75582	2231|.|985|1661	.|.|.|.	.|ENST00000614987.4:c.*2231A>G|.|.	.|.|.|.	.|4814|.|.	.|.|.|.	.|.|.|.	.|17/17|.|.	-|-|-|-	.|YES|.|.	.|.|.|.	.|.|.|.	.|.|.|.	.|.|.|.	RPS6KA5(8):3_prime_UTR_variant(1)downstream_gene_variant(3)	rs8018757	.	.	.	8018757	23722424	0.003977	Years of education	.	Illumina, Affymterix, Perlegen [Up to 2,309,290] (imputed)	.	.	.	.	.	.	Y	N	C
14	100835101	C	T	14	101301438	C	T	Y	intron_variant,non_coding_transcript_variant|upstream_gene_variant|intron_variant,non_coding_transcript_variant|intron_variant,non_coding_transcript_variant|intron_variant,non_coding_transcript_variant|intron_variant,non_coding_transcript_variant|intron_variant,non_coding_transcript_variant|upstream_gene_variant|intron_variant,non_coding_transcript_variant|intron_variant,non_coding_transcript_var…	ENST00000521812|ENST00000524131|ENST00000519709|ENST00000555928|ENST00000554041|ENST00000429159|ENST00000424076|ENST00000522618|ENST00000520714|ENST00000556736|ENST00000451743|ENST00000554639|ENST00000398518|ENST00000452120|ENST00000523671|ENST00000455531|ENST00000398461|ENST00000412736|ENST00000521404|ENST00000423456|ENST00000398474|ENST00000524035|ENST00000522771|ENST00000452514	MEG3|MEG3|MEG3|MEG3|RP11-123M6.2|MEG3|MEG3|MEG3|MEG3|MEG3|MEG3|MEG3|MEG3|MEG3|MEG3|MEG3|MEG3|MEG3|MEG3|MEG3|MEG3|MEG3|MEG3|MEG3	ENSG00000214548|ENSG00000214548|ENSG00000214548|ENSG00000214548|ENSG00000258663|ENSG00000214548|ENSG00000214548|ENSG00000214548|ENSG00000214548|ENSG00000214548|ENSG00000214548|ENSG00000214548|ENSG00000214548|ENSG00000214548|ENSG00000214548|ENSG00000214548|ENSG00000214548|ENSG00000214548|ENSG00000214548|ENSG00000214548|ENSG00000214548|ENSG00000214548|ENSG00000214548|ENSG00000214548	.|.|.|.|.|.|.|.|.|.|.|.|.|.|.|.|.|.|.|.|.|.|.|.	.|.|.|.|.|.|.|.|.|.|.|.|.|.|.|.|.|.|.|.|.|.|.|.	.|.|.|.|.|.|.|.|.|.|.|.|.|.|.|.|.|.|.|.|.|.|.|.	.|425|.|.|.|.|.|619|.|.|.|.|.|1773|.|.|.|.|.|.|.|.|.|.	.|.|.|.|.|.|.|.|.|.|.|.|.|.|.|.|.|.|.|.|.|.|.|.	ENST00000521812.1:n.579-1066C>T|.|ENST00000519709.5:n.1024-638C>T|ENST00000555928.5:n.174+350C>T|ENST00000554041.1:n.144-524G>A|ENST00000429159.6:n.1066-1066C>T|ENST00000424076.7:n.1032-1066C>T|.|ENST00000520714.5:n.1040-635C>T|ENST00000556736.5:n.1162-1066C>T|ENST00000451743.6:n.1032-1066C>T|ENST00000554639.5:n.1026-638C>T|ENST00000398518.6:n.1161-1066C>T|.|ENST00000523671.6:n.2235-1066C>T|ENST0…	.|.|.|.|.|.|.|.|.|.|.|.|.|.|.|.|.|.|.|.|.|.|.|.	.|.|.|.|.|.|.|.|.|.|.|.|.|.|.|1824|2133|.|.|.|.|1338|.|.	.|.|.|.|.|.|.|.|.|.|.|.|.|.|.|.|.|.|.|.|.|.|.|.	.|.|.|.|.|.|.|.|.|.|.|.|.|.|.|.|.|.|.|.|.|.|.|.	1/1|.|4/8|2/4|1/1|4/6|4/6|.|4/6|5/7|4/6|4/7|5/7|.|1/1|1/2|1/4|4/7|3/5|6/8|3/5|1/4|3/6|2/3	+|+|+|+|-|+|+|+|+|+|+|+|+|+|+|+|+|+|+|+|+|+|+|+	.|.|.|.|YES|.|.|.|.|.|.|.|.|.|.|.|.|.|.|.|.|YES|.|.	.|.|.|.|.|.|.|.|.|.|.|.|.|.|.|.|.|.|.|.|.|.|.|.	.|.|.|.|.|.|.|.|.|.|.|.|.|.|.|.|.|.|.|.|.|.|.|.	.|.|.|.|.|.|.|.|.|.|.|.|.|.|.|.|.|.|.|.|.|.|.|.	.|.|.|.|.|.|.|.|.|.|.|.|.|.|.|.|.|.|.|.|.|.|.|.	MEG3(27):intron_variant,non_coding_transcript_variant(17)upstream_gene_variant(2)non_coding_transcript_exon_variant,non_coding_transcript_variant(3)downstream_gene_variant(1)|RP11-123M6.2(1):intron_variant,non_coding_transcript_variant(1)	rs1950628	.	.	.	1950628	23388002	0.04127	Aortic valve calcium	.	Affymetrix & Illumina [>2.5 million] (imputed)	.	.	.	.	.	.	Y	N	C
15	41482225	A	G	15	41774423	A	G	Y	downstream_gene_variant|3_prime_UTR_variant|downstream_gene_variant|downstream_gene_variant|downstream_gene_variant	ENST00000561076|ENST00000389629|ENST00000560447|ENST00000473214|ENST00000558117	RTF1|RTF1|RTF1|RTF1|RTF1	ENSG00000137815|ENSG00000137815|ENSG00000137815|ENSG00000137815|ENSG00000137815	.|ENSP00000374280|ENSP00000452973|.|.	.|CCDS32200.2|.|.|.	.|Q92541|.|.|.	1935|.|4647|4976|3282	.|.|.|.|.	.|ENST00000389629.8:c.*1538A>G|.|.|.	.|.|.|.|.	.|3683|.|.|.	.|.|.|.|.	.|.|.|.|.	.|18/18|.|.|.	+|+|+|+|+	.|YES|.|.|.	.|.|.|.|.	.|.|.|.|.	.|.|.|.|.	.|.|.|.|.	RTF1(7):3_prime_UTR_variant(1)downstream_gene_variant(4)	rs1942	.	.	.	1942	22484627	0.005654	Obesity with early age of onset (age >2)	.	Affymetrix & Illumina [2.7 million] (imputed)	.	.	.	.	ENSG00000247556.2|ENSG00000247556.2|ENSG00000247556.2|ENSG00000247556.2|ENSG00000137804.8|ENSG00000137804.8|ENSG00000137804.8|ENSG00000137804.8|ENSG00000137804.8|ENSG00000137806.4|ENSG00000137804.8|ENSG00000137804.8|ENSG00000137804.8|ENSG00000137804.8|ENSG00000247556.2|ENSG00000137806.4|ENSG00000247556.2|ENSG00000137804.8|ENSG00000137806.4|ENSG00000247556.2|ENSG00000247556.2|ENSG00000137806.4|ENS…	Adipose_Subcutaneous|Adipose_Visceral_Omentum|Artery_Aorta|Artery_Tibial|Brain_Anterior_cingulate_cortex_BA24|Brain_Caudate_basal_ganglia|Brain_Cerebellar_Hemisphere|Brain_Cortex|Brain_Frontal_Cortex_BA9|Brain_Frontal_Cortex_BA9|Brain_Hippocampus|Brain_Hypothalamus|Brain_Nucleus_accumbens_basal_ganglia|Brain_Putamen_basal_ganglia|Breast_Mammary_Tissue|Cells_EBV-transformed_lymphocytes|Cells_Trans…	Y	N	G
15	48134940	T	A	15	48427137	T	A	Y	non_coding_transcript_exon_variant,non_coding_transcript_variant|missense_variant|3_prime_UTR_variant|downstream_gene_variant|missense_variant	ENST00000463289|ENST00000449382|ENST00000324324|ENST00000558289|ENST00000341459	SLC24A5|SLC24A5|MYEF2|MYEF2|SLC24A5	ENSG00000188467|ENSG00000188467|ENSG00000104177|ENSG00000104177|ENSG00000188467	.|ENSP00000389966|ENSP00000316950|.|ENSP00000341550	.|.|CCDS32230.1|.|CCDS10128.1	.|Q71RS6|.|.|Q71RS6	.|agT/agA|.|4492|agT/agA	.|S/R|.|.|S/R	ENST00000463289.1:n.306T>A|ENST00000449382.2:c.366T>A|ENST00000324324.11:c.*7968A>T|.|ENST00000341459.7:c.546T>A	.|ENSP00000389966.2:p.Ser122Arg|.|.|ENSP00000341550.3:p.Ser182Arg	306|387|10051|.|619	.|366|.|.|546	.|122|.|.|182	4/5|4/8|17/17|.|5/9	+|+|-|-|+	.|.|YES|.|YES	.|.|.|.|.	.|.|.|.|.	.|.|.|.|.	.|.|.|.|.	MYEF2(17):3_prime_UTR_variant(1)downstream_gene_variant(1)|SLC24A5(4):missense_variant(2)non_coding_transcript_exon_variant,non_coding_transcript_variant(1)	rs1057517995	.	.	.	.	.	.	.	.	.	rs1057517995	4	not provided	1	.	.	Y	N	T
15	52192392	G	A	15	52484589	G	A	Y	upstream_gene_variant|downstream_gene_variant|intron_variant,non_coding_transcript_variant|intron_variant,non_coding_transcript_variant|upstream_gene_variant|3_prime_UTR_variant	ENST00000261837|ENST00000560809|ENST00000559779|ENST00000560518|ENST00000560075|ENST00000261839	GNB5|MYO5C|RP11-430B1.2|RP11-430B1.2|GNB5|MYO5C	ENSG00000069966|ENSG00000128833|ENSG00000259577|ENSG00000259577|ENSG00000069966|ENSG00000128833	ENSP00000261837|ENSP00000453641|.|.|.|ENSP00000261839	CCDS10149.1|.|.|.|.|CCDS42036.1	O14775|.|.|.|.|Q9NQX4	1023|267|.|.|1058|.	.|.|.|.|.|.	.|.|ENST00000559779.1:n.462+11190G>A|ENST00000560518.1:n.986+11190G>A|.|ENST00000261839.11:c.*1510C>T	.|.|.|.|.|.	.|.|.|.|.|6901	.|.|.|.|.|.	.|.|.|.|.|.	.|.|2/2|1/1|.|41/41	-|-|+|+|-|-	YES|.|.|YES|.|YES	.|.|.|.|.|.	.|.|.|.|.|.	.|.|.|.|.|.	.|.|.|.|.|.	MYO5C(9):3_prime_UTR_variant(1)downstream_gene_variant(1)|GNB5(12):upstream_gene_variant(2)|RP11-430B1.2(2):intron_variant,non_coding_transcript_variant(2)	rs9228	.	.	.	9228	20339536	0.0438025	LDL cholesterol	European	Illumina [~2.5 million] (imputed)	.	.	.	.	ENSG00000069966.14|ENSG00000259327.1|ENSG00000259577.1|ENSG00000259709.1|ENSG00000259577.1|ENSG00000069966.14|ENSG00000259577.1|ENSG00000069966.14|ENSG00000259577.1|ENSG00000069966.14|ENSG00000259577.1|ENSG00000069966.14|ENSG00000069966.14|ENSG00000069966.14|ENSG00000069966.14|ENSG00000259577.1|ENSG00000069966.14	Adipose_Subcutaneous|Artery_Aorta|Artery_Aorta|Artery_Tibial|Artery_Tibial|Artery_Tibial|Cells_EBV-transformed_lymphocytes|Cells_Transformed_fibroblasts|Lung|Muscle_Skeletal|Nerve_Tibial|Nerve_Tibial|Pancreas|Skin_Not_Sun_Exposed_Suprapubic|Skin_Sun_Exposed_Lower_leg|Thyroid|Thyroid	Y	N	G
15	56395161	C	A	15	56687359	C	A	Y	3_prime_UTR_variant|intron_variant|3_prime_UTR_variant|downstream_gene_variant|intron_variant|downstream_gene_variant|intron_variant|downstream_gene_variant|non_coding_transcript_exon_variant,non_coding_transcript_variant	ENST00000558083|ENST00000537232|ENST00000561221|ENST00000559546|ENST00000560582|ENST00000560827|ENST00000352903|ENST00000558127|ENST00000564401	TEX9|TEX9|TEX9|TEX9|TEX9|TEX9|TEX9|TEX9|RP11-48G14.2	ENSG00000151575|ENSG00000151575|ENSG00000151575|ENSG00000151575|ENSG00000151575|ENSG00000151575|ENSG00000151575|ENSG00000151575|ENSG00000259941	ENSP00000453398|ENSP00000438745|ENSP00000456593|.|ENSP00000453960|ENSP00000452791|ENSP00000342169|ENSP00000453431|.	.|CCDS66776.1|.|.|.|.|CCDS10157.1|.|.	.|Q8N6V9|.|.|.|.|Q8N6V9|.|.	.|.|.|463|.|3776|.|3743|.	.|.|.|.|.|.|.|.|.	ENST00000558083.2:c.*303C>A|ENST00000537232.5:c.603+327C>A|ENST00000561221.6:c.*303C>A|.|ENST00000560582.2:c.96+327C>A|.|ENST00000352903.6:c.828+327C>A|.|ENST00000564401.1:n.1625G>T	.|.|.|.|.|.|.|.|.	1260|.|1160|.|.|.|.|.|1625	.|.|.|.|.|.|.|.|.	.|.|.|.|.|.|.|.|.	8/8|9/12|9/9|.|1/2|.|9/12|.|1/1	+|+|+|+|+|+|+|+|-	.|.|.|.|.|.|YES|.|YES	.|.|.|.|.|.|.|.|.	.|.|.|.|.|.|.|.|.	.|.|.|.|.|.|.|.|.	.|.|.|.|.|.|.|.|.	TEX9(9):3_prime_UTR_variant(2)downstream_gene_variant(3)intron_variant(3)|RP11-48G14.2(1):non_coding_transcript_exon_variant,non_coding_transcript_variant(1)	rs6493856	.	.	.	6493856	23722424	0.03615	College completion	.	Illumina, Affymterix, Perlegen [Up to 2,309,290] (imputed)	.	.	.	.	ENSG00000181827.10|ENSG00000181827.10|ENSG00000181827.10|ENSG00000181827.10|ENSG00000181827.10|ENSG00000181827.10|ENSG00000181827.10|ENSG00000151575.10|ENSG00000181827.10|ENSG00000181827.10|ENSG00000181827.10|ENSG00000181827.10|ENSG00000181827.10	Adipose_Subcutaneous|Adipose_Visceral_Omentum|Breast_Mammary_Tissue|Esophagus_Mucosa|Esophagus_Muscularis|Lung|Nerve_Tibial|Pituitary|Skin_Not_Sun_Exposed_Suprapubic|Skin_Sun_Exposed_Lower_leg|Stomach|Testis|Thyroid	Y	Y	C
15	57550264	T	C	15	57842462	T	C	Y	3_prime_UTR_variant|upstream_gene_variant	ENST00000281282|ENST00000621477	CGNL1|CTD-2515H24.2	ENSG00000128849|ENSG00000276772	ENSP00000281282|.	CCDS10161.1|.	Q0VF96|.	.|3691	.|.	ENST00000281282.5:c.*2774T>C|.	.|.	6761|.	.|.	.|.	19/19|.	+|+	YES|YES	.|.	.|.	.|.	.|.	CTD-2515H24.2(1):upstream_gene_variant(1)|CGNL1(3):3_prime_UTR_variant(1)	rs8784	.	.	.	8784	21829388	0.0017	Gene expression of GRINL1A in blood	European	Illumina [289044]	.	.	.	.	.	.	Y	Y	C
15	59136459	C	G	15	59428658	C	G	Y	3_prime_UTR_variant|downstream_gene_variant|3_prime_UTR_variant	ENST00000288235|ENST00000559026|ENST00000559412	MYO1E|RP11-59H7.3|MYO1E	ENSG00000157483|ENSG00000259732|ENSG00000157483	ENSP00000288235|.|ENSP00000453936	CCDS32254.1|.|.	Q12965|.|.	.|3209|.	.|.|.	ENST00000288235.8:c.*921G>C|.|ENST00000559412.1:c.*226G>C	.|.|.	4648|.|448	.|.|.	.|.|.	28/28|.|3/3	-|+|-	YES|YES|.	.|.|.	.|.|.	.|.|.	.|.|.	MYO1E(10):3_prime_UTR_variant(2)|RP11-59H7.3(1):downstream_gene_variant(1)	rs4218	rs4218	Social communication problems	24047820	4218	20686565	0.04983	HDL cholesterol	Mixed	Affymetrix, Illumina & Perlegen [~2.6 million] (imputed)	.	.	.	.	ENSG00000259732.1|ENSG00000259732.1|ENSG00000259732.1	Cells_Transformed_fibroblasts|Lung|Nerve_Tibial	Y	N	G
15	63323472	G	C	15	63615671	G	C	Y	downstream_gene_variant|3_prime_UTR_variant|downstream_gene_variant|downstream_gene_variant	ENST00000344366|ENST00000178638|ENST00000422263|ENST00000560666	CA12|CA12|CA12|CA12	ENSG00000074410|ENSG00000074410|ENSG00000074410|ENSG00000074410	ENSP00000343088|ENSP00000178638|ENSP00000403028|.	CCDS10186.1|CCDS10185.1|CCDS76767.1|.	O43570|O43570|.|.	1216|.|1235|2508	.|.|.|.	.|ENST00000178638.7:c.*2813C>G|.|.	.|.|.|.	.|4319|.|.	.|.|.|.	.|.|.|.	.|11/11|.|.	-|-|-|-	.|YES|.|.	.|.|.|.	.|.|.|.	.|.|.|.	.|.|.|.	CA12(6):3_prime_UTR_variant(1)downstream_gene_variant(3)	rs34704344	.	.	.	34704344	23468642	7.6e-06	Myopia	.	Illumina & imputed [7.087,609]	.	.	.	.	.	.	Y	N	G
15	64138408	T	C	15	64430607	T	C	Y	downstream_gene_variant|3_prime_UTR_variant|downstream_gene_variant|downstream_gene_variant|downstream_gene_variant|downstream_gene_variant|intron_variant|intron_variant|3_prime_UTR_variant,NMD_transcript_variant|downstream_gene_variant	ENST00000560829|ENST00000261889|ENST00000559961|ENST00000559401|ENST00000561026|ENST00000560260|ENST00000558040|ENST00000560861|ENST00000380285|ENST00000559844	SNX1|SNX1|SNX1|SNX1|SNX1|SNX1|SNX1|SNX1|SNX1|SNX1	ENSG00000028528|ENSG00000028528|ENSG00000028528|ENSG00000028528|ENSG00000028528|ENSG00000028528|ENSG00000028528|ENSG00000028528|ENSG00000028528|ENSG00000028528	ENSP00000452651|ENSP00000261889|.|.|ENSP00000453567|ENSP00000452759|ENSP00000452668|ENSP00000452931|ENSP00000369638|ENSP00000453785	.|CCDS58371.1|.|.|CCDS32268.1|.|.|.|.|CCDS32266.1	.|Q13596|.|.|Q13596|.|.|.|.|Q13596	402|.|1999|3607|790|3454|.|.|.|402	.|.|.|.|.|.|.|.|.|.	.|ENST00000261889.9:c.*211T>C|.|.|.|.|ENST00000558040.5:c.310-7218T>C|ENST00000560861.1:c.209+311T>C|ENST00000380285.7:c.*1964T>C|.	.|.|.|.|.|.|.|.|.|.	.|1906|.|.|.|.|.|.|2296|.	.|.|.|.|.|.|.|.|.|.	.|.|.|.|.|.|.|.|.|.	.|15/15|.|.|.|.|3/3|3/3|15/15|.	+|+|+|+|+|+|+|+|+|+	.|YES|.|.|.|.|.|.|.|.	.|.|.|.|.|.|.|.|.|.	.|.|.|.|.|.|.|.|.|.	.|.|.|.|.|.|.|.|.|.	.|.|.|.|.|.|.|.|.|.	SNX1(14):3_prime_UTR_variant,NMD_transcript_variant(1)3_prime_UTR_variant(1)downstream_gene_variant(6)intron_variant(2)	rs749504	.	.	.	749504	23722424	0.01436	Years of education	.	Illumina, Affymterix, Perlegen [Up to 2,309,290] (imputed)	.	.	.	.	ENSG00000028528.10|ENSG00000157734.9|ENSG00000103671.5|ENSG00000248415.1|ENSG00000028528.10|ENSG00000103671.5|ENSG00000166797.6|ENSG00000035664.7|ENSG00000028528.10|ENSG00000169118.11|ENSG00000028528.10	Cells_Transformed_fibroblasts|Cells_Transformed_fibroblasts|Cells_Transformed_fibroblasts|Esophagus_Mucosa|Esophagus_Mucosa|Heart_Left_Ventricle|Lung|Testis|Thyroid|Whole_Blood|Whole_Blood	Y	N	T
15	64867259	T	C	15	65159458	T	C	Y	3_prime_UTR_variant|intron_variant,non_coding_transcript_variant|intron_variant|3_prime_UTR_variant	ENST00000323544|ENST00000502574|ENST00000437723|ENST00000616065	PLEKHO2|AC069368.3|AC069368.3|PLEKHO2	ENSG00000241839|ENSG00000249240|ENSG00000249240|ENSG00000241839	ENSP00000326706|.|ENSP00000397942|ENSP00000483505	CCDS10196.1|.|.|CCDS73739.1	Q8TD55|.|.|Q8TD55	.|.|.|.	.|.|.|.	ENST00000323544.4:c.*1371T>C|ENST00000502574.1:n.617+5684T>C|ENST00000437723.1:c.483+5684T>C|ENST00000616065.4:c.*1371T>C	.|.|.|.	2972|.|.|2828	.|.|.|.	.|.|.|.	6/6|5/5|5/6|5/5	+|+|+|+	YES|.|YES|.	.|.|.|.	.|.|.|.	.|.|.|.	.|.|.|.	AC069368.3(2):intron_variant,non_coding_transcript_variant(1)intron_variant(1)|PLEKHO2(2):3_prime_UTR_variant(2)	rs1043697	.	.	.	1043697	22233810	1.53e-09	Gene expression of ANKDD1A (ENSG00000166839) in dendritic cells	.	Illumina[873,973]	.	.	.	.	ENSG00000241839.5|ENSG00000241839.5|ENSG00000241839.5|ENSG00000140451.8|ENSG00000140451.8|ENSG00000140451.8|ENSG00000140451.8|ENSG00000140451.8|ENSG00000166839.12|ENSG00000241839.5|ENSG00000166839.12|ENSG00000166839.12|ENSG00000241839.5|ENSG00000241839.5|ENSG00000166839.12|ENSG00000241839.5|ENSG00000166839.12|ENSG00000241839.5|ENSG00000166839.12|ENSG00000166839.12|ENSG00000140451.8|ENSG0000014045…	Adipose_Visceral_Omentum|Artery_Aorta|Artery_Tibial|Brain_Caudate_basal_ganglia|Brain_Cerebellar_Hemisphere|Brain_Cerebellum|Brain_Frontal_Cortex_BA9|Brain_Putamen_basal_ganglia|Cells_EBV-transformed_lymphocytes|Colon_Sigmoid|Colon_Sigmoid|Colon_Transverse|Colon_Transverse|Esophagus_Gastroesophageal_Junction|Esophagus_Mucosa|Esophagus_Muscularis|Esophagus_Muscularis|Liver|Small_Intestine_Terminal…	Y	N	C
15	67194048	A	G	15	67486386	A	G	Y	downstream_gene_variant|downstream_gene_variant|downstream_gene_variant|downstream_gene_variant|downstream_gene_variant|3_prime_UTR_variant|downstream_gene_variant	ENST00000560402|ENST00000439724|ENST00000560424|ENST00000558763|ENST00000540846|ENST00000327367|ENST00000537194	SMAD3|SMAD3|SMAD3|SMAD3|SMAD3|SMAD3|SMAD3	ENSG00000166949|ENSG00000166949|ENSG00000166949|ENSG00000166949|ENSG00000166949|ENSG00000166949|ENSG00000166949	.|ENSP00000401133|ENSP00000455540|.|ENSP00000437757|ENSP00000332973|ENSP00000445348	.|CCDS45288.1|.|.|CCDS53950.1|CCDS10222.1|CCDS53951.1	.|P84022|.|.|P84022|P84022|P84022	868|3154|3207|2527|3286|.|3286	.|.|.|.|.|.|.	.|.|.|.|.|ENST00000327367.8:c.*3512A>G|.	.|.|.|.|.|.|.	.|.|.|.|.|5100|.	.|.|.|.|.|.|.	.|.|.|.|.|.|.	.|.|.|.|.|9/9|.	+|+|+|+|+|+|+	.|.|.|.|.|YES|.	.|.|.|.|.|.|.	.|.|.|.|.|.|.	.|.|.|.|.|.|.	.|.|.|.|.|.|.	SMAD3(15):3_prime_UTR_variant(1)downstream_gene_variant(6)	rs886051429	.	.	.	.	.	.	.	.	.	rs886051429	2|2	Thoracic aortic aneurysm and aortic dissection|Loeys-Dietz syndrome	1|1	.	.	Y	N	A
15	71780850	G	A	15	72073189	G	A	Y	downstream_gene_variant|synonymous_variant|3_prime_UTR_variant	ENST00000357769|ENST00000261862|ENST00000355327	THSD4|THSD4|THSD4	ENSG00000187720|ENSG00000187720|ENSG00000187720	ENSP00000350413|ENSP00000261862|ENSP00000347484	CCDS66817.1|.|CCDS10238.2	Q6ZMP0|Q6ZMP0|Q6ZMP0	2224|agG/agA|.	.|R|.	.|ENST00000261862.7:c.576G>A|ENST00000355327.7:c.*3476G>A	.|ENST00000261862.7:c.576G>A(p.%3D)|.	.|704|6667	.|576|.	.|192|.	.|4/4|18/18	+|+|+	.|.|YES	.|.|.	.|.|.	.|.|.	.|.|.	THSD4(7):3_prime_UTR_variant(1)synonymous_variant(1)downstream_gene_variant(1)	rs17811309	.	.	.	17811309	22504419	0.01431	Infant head circumference	.	Affymetrix & Illumina [~2.4 million] (imputed)	.	.	.	.	.	.	Y	N	G
15	73714350	T	C	15	74006691	T	C	Y	downstream_gene_variant|3_prime_UTR_variant,NMD_transcript_variant|downstream_gene_variant|downstream_gene_variant|3_prime_UTR_variant|downstream_gene_variant|downstream_gene_variant|downstream_gene_variant|non_coding_transcript_exon_variant,non_coding_transcript_variant|3_prime_UTR_variant	ENST00000537340|ENST00000559073|ENST00000560928|ENST00000564751|ENST00000318443|ENST00000561213|ENST00000559978|ENST00000561176|ENST00000559465|ENST00000318424	CD276|CD276|CD276|CD276|CD276|CD276|CD276|CD276|CD276|CD276	ENSG00000103855|ENSG00000103855|ENSG00000103855|ENSG00000103855|ENSG00000103855|ENSG00000103855|ENSG00000103855|ENSG00000103855|ENSG00000103855|ENSG00000103855	ENSP00000441087|ENSP00000453842|ENSP00000453330|ENSP00000454940|ENSP00000320084|ENSP00000452736|.|ENSP00000453014|.|ENSP00000320058	.|.|.|CCDS10251.1|CCDS32288.1|.|.|.|.|CCDS10251.1	.|.|.|Q5ZPR3|Q5ZPR3|Q5ZPR3|.|.|.|Q5ZPR3	673|.|770|1394|.|2196|297|1352|.|.	.|.|.|.|.|.|.|.|.|.	.|ENST00000559073.1:c.*1168T>C|.|.|ENST00000318443.9:c.*1394T>C|.|.|.|ENST00000559465.1:n.1456T>C|ENST00000318424.9:c.*1394T>C	.|.|.|.|.|.|.|.|.|.	.|1680|.|.|3301|.|.|.|1456|2579	.|.|.|.|.|.|.|.|.|.	.|.|.|.|.|.|.|.|.|.	.|6/6|.|.|10/10|.|.|.|2/2|8/8	+|+|+|+|+|+|+|+|+|+	.|.|.|.|YES|.|.|.|.|.	.|.|.|.|.|.|.|.|.|.	.|.|.|.|.|.|.|.|.|.	.|.|.|.|.|.|.|.|.|.	.|.|.|.|.|.|.|.|.|.	CD276(19):3_prime_UTR_variant,NMD_transcript_variant(1)non_coding_transcript_exon_variant,non_coding_transcript_variant(1)3_prime_UTR_variant(2)downstream_gene_variant(6)	rs1044581	.	.	.	1044581	23202124	0.021	Birth weight	.	Illumina & Affymetrix (~2.7 million) imputed	.	.	.	.	.	.	Y	N	C
15	74179953	A	G	15	74472294	A	G	Y	3_prime_UTR_variant|downstream_gene_variant|downstream_gene_variant|3_prime_UTR_variant|downstream_gene_variant|downstream_gene_variant|downstream_gene_variant|non_coding_transcript_exon_variant,non_coding_transcript_variant|3_prime_UTR_variant|3_prime_UTR_variant|downstream_gene_variant|3_prime_UTR_variant|3_prime_UTR_variant|3_prime_UTR_variant|downstream_gene_variant|downstream_gene_variant|no…	ENST00000616000|ENST00000563965|ENST00000559510|ENST00000535552|ENST00000249842|ENST00000569936|ENST00000572785|ENST00000574439|ENST00000449139|ENST00000395105|ENST00000574278|ENST00000323940|ENST00000416286|ENST00000423167|ENST00000575272|ENST00000395118|ENST00000545137|ENST00000560862|ENST00000561647	STRA6|STRA6|ISLR|STRA6|ISLR|STRA6|STRA6|STRA6|STRA6|STRA6|STRA6|STRA6|STRA6|STRA6|STRA6|ISLR|STRA6|ISLR|RP11-665J16.1	ENSG00000137868|ENSG00000137868|ENSG00000129009|ENSG00000137868|ENSG00000129009|ENSG00000137868|ENSG00000137868|ENSG00000137868|ENSG00000137868|ENSG00000137868|ENSG00000137868|ENSG00000137868|ENSG00000137868|ENSG00000137868|ENSG00000137868|ENSG00000129009|ENSG00000137868|ENSG00000129009|ENSG00000261543	ENSP00000479112|ENSP00000456609|ENSP00000453884|ENSP00000440238|ENSP00000249842|ENSP00000461799|ENSP00000459546|.|ENSP00000410221|ENSP00000378537|ENSP00000458827|ENSP00000326085|ENSP00000400403|ENSP00000413012|.|ENSP00000378550|.|ENSP00000453105|.	CCDS10261.1|CCDS55973.1|.|CCDS55974.1|CCDS10260.1|.|.|.|CCDS10261.1|CCDS10261.1|CCDS58387.1|CCDS10261.1|.|CCDS45301.1|.|CCDS10260.1|.|.|.	Q9BX79|Q9BX79|.|Q9BX79|O14498|.|.|.|Q9BX79|Q9BX79|Q9BX79|Q9BX79|.|Q9BX79|.|O14498|.|.|.	.|22|4654|.|3081|2495|189|.|.|.|49|.|.|.|2274|3081|.|4544|727	.|.|.|.|.|.|.|.|.|.|.|.|.|.|.|.|.|.|.	ENST00000616000.4:c.*127T>C|.|.|ENST00000535552.5:c.*127T>C|.|.|.|ENST00000574439.5:n.2403T>C|ENST00000449139.6:c.*127T>C|ENST00000395105.8:c.*127T>C|.|ENST00000323940.9:c.*127T>C|ENST00000416286.7:c.*127T>C|ENST00000423167.6:c.*127T>C|.|.|ENST00000545137.5:n.1840T>C|.|.	.|.|.|.|.|.|.|.|.|.|.|.|.|.|.|.|.|.|.	2359|.|.|2493|.|.|.|2403|2245|2313|.|2377|2263|2289|.|.|1840|.|.	.|.|.|.|.|.|.|.|.|.|.|.|.|.|.|.|.|.|.	.|.|.|.|.|.|.|.|.|.|.|.|.|.|.|.|.|.|.	19/19|.|.|19/19|.|.|.|19/19|19/19|19/19|.|19/19|18/18|19/19|.|.|14/14|.|.	-|-|+|-|+|-|-|-|-|-|-|-|-|-|-|+|-|+|-	.|YES|.|.|YES|.|.|.|.|.|.|.|.|.|.|.|.|.|YES	.|.|.|.|.|.|.|.|.|.|.|.|.|.|.|.|.|.|.	.|.|.|.|.|.|.|.|.|.|.|.|.|.|.|.|.|.|.	.|.|.|.|.|.|.|.|.|.|.|.|.|.|.|.|.|.|.	.|.|.|.|.|.|.|.|.|.|.|.|.|.|.|.|.|.|.	ISLR(4):downstream_gene_variant(4)|RP11-665J16.1(1):upstream_gene_variant(1)|STRA6(22):non_coding_transcript_exon_variant,non_coding_transcript_variant(2)3_prime_UTR_variant(7)downstream_gene_variant(5)	rs11631944	.	.	.	11631944	22233810	0.0246038	Gene expression of CCDC33 (ENSG00000140481) in dendritic cells treated with Mycobacterium tuberculosis	.	Illumina[873,973]	rs11631944	3	Syndromic Microphthalmia, Recessive	1	ENSG00000167178.11|ENSG00000248540.2|ENSG00000167178.11|ENSG00000261543.1|ENSG00000261543.1|ENSG00000261543.1|ENSG00000167178.11|ENSG00000167178.11|ENSG00000248540.2|ENSG00000167178.11|ENSG00000167178.11|ENSG00000167178.11|ENSG00000248540.2	Adipose_Subcutaneous|Adipose_Subcutaneous|Adipose_Visceral_Omentum|Brain_Anterior_cingulate_cortex_BA24|Brain_Cortex|Brain_Frontal_Cortex_BA9|Esophagus_Mucosa|Lung|Lung|Nerve_Tibial|Skin_Sun_Exposed_Lower_leg|Thyroid|Thyroid	Y	N	G
15	89316739	C	T	15	89859970	C	T	Y	downstream_gene_variant|downstream_gene_variant|3_prime_UTR_variant,NMD_transcript_variant|3_prime_UTR_variant|downstream_gene_variant|3_prime_UTR_variant|downstream_gene_variant|3_prime_UTR_variant|non_coding_transcript_exon_variant,non_coding_transcript_variant|3_prime_UTR_variant,NMD_transcript_variant|downstream_gene_variant|3_prime_UTR_variant|non_coding_transcript_exon_variant,non_coding_tr…	ENST00000561894|ENST00000528881|ENST00000631044|ENST00000268124|ENST00000566615|ENST00000442287|ENST00000530715|ENST00000310775|ENST00000526671|ENST00000530292|ENST00000447611|ENST00000300027|ENST00000566895|ENST00000565522	FANCI|POLG|POLG|POLG|FANCI|POLG|POLG|FANCI|POLG|POLG|FANCI|FANCI|FANCI|FANCI	ENSG00000140525|ENSG00000140521|ENSG00000140521|ENSG00000140521|ENSG00000140525|ENSG00000140521|ENSG00000140521|ENSG00000140525|ENSG00000140521|ENSG00000140521|ENSG00000140525|ENSG00000140525|ENSG00000140525|ENSG00000140525	ENSP00000455189|ENSP00000433502|ENSP00000486730|ENSP00000268124|.|ENSP00000399851|ENSP00000431395|ENSP00000310842|.|ENSP00000432885|ENSP00000413249|ENSP00000300027|.|.	.|.|.|CCDS10350.1|.|CCDS10350.1|.|CCDS45346.1|.|.|.|CCDS10349.2|.|.	.|.|.|P54098|.|P54098|.|Q9NVI1|.|.|.|Q9NVI1|.|.	295|4081|.|.|313|.|2529|.|.|.|258|.|.|2093	.|.|.|.|.|.|.|.|.|.|.|.|.|.	.|.|ENST00000631044.2:c.*3156G>A|ENST00000268124.9:c.*12G>A|.|ENST00000442287.6:c.*12G>A|.|ENST00000310775.11:c.*280C>T|ENST00000526671.1:n.542G>A|ENST00000530292.2:c.*324G>A|.|ENST00000300027.12:c.*280C>T|ENST00000566895.5:n.4274C>T|.	.|.|.|.|.|.|.|.|.|.|.|.|.|.	.|.|4234|4066|.|4068|.|4353|542|915|.|4191|4274|.	.|.|.|.|.|.|.|.|.|.|.|.|.|.	.|.|.|.|.|.|.|.|.|.|.|.|.|.	.|.|24/24|23/23|.|23/23|.|38/38|2/2|7/7|.|37/37|24/24|.	+|-|-|-|+|-|-|+|-|-|+|+|+|+	.|.|.|YES|.|.|.|YES|.|.|.|.|.|.	.|.|.|.|.|.|.|.|.|.|.|.|.|.	.|.|.|.|.|.|.|.|.|.|.|.|.|.	.|.|.|.|.|.|.|.|.|.|.|.|.|.	.|.|.|.|.|.|.|.|.|.|.|.|.|.	FANCI(17):non_coding_transcript_exon_variant,non_coding_transcript_variant(1)3_prime_UTR_variant(2)downstream_gene_variant(4)|POLG(13):3_prime_UTR_variant,NMD_transcript_variant(2)non_coding_transcript_exon_variant,non_coding_transcript_variant(1)3_prime_UTR_variant(2)downstream_gene_variant(2)	rs773062595	.	.	.	.	.	.	.	.	.	rs773062595	3	not specified	1	.	.	Y	N	C
15	92618271	G	T	15	93161501	G	T	Y	downstream_gene_variant|downstream_gene_variant|downstream_gene_variant|downstream_gene_variant|downstream_gene_variant|downstream_gene_variant|3_prime_UTR_variant|intron_variant,non_coding_transcript_variant|intron_variant	ENST00000555696|ENST00000555064|ENST00000557480|ENST00000557398|ENST00000555748|ENST00000556824|ENST00000327355|ENST00000607766|ENST00000553393	FAM174B|FAM174B|FAM174B|FAM174B|FAM174B|FAM174B|FAM174B|RP11-386M24.9|FAM174B	ENSG00000185442|ENSG00000185442|ENSG00000185442|ENSG00000185442|ENSG00000185442|ENSG00000185442|ENSG00000185442|ENSG00000271763|ENSG00000185442	ENSP00000456619|ENSP00000455765|ENSP00000455213|ENSP00000456099|ENSP00000452295|ENSP00000455517|ENSP00000329040|.|ENSP00000457201	.|.|.|.|.|.|CCDS45355.1|.|.	.|.|.|.|.|.|Q3ZCQ3|.|.	848|787|912|1031|729|967|.|.|.	.|.|.|.|.|.|.|.|.	.|.|.|.|.|.|ENST00000327355.5:c.*1185C>A|ENST00000607766.1:n.169-1467G>T|ENST00000553393.5:c.53-546C>A	.|.|.|.|.|.|.|.|.	.|.|.|.|.|.|1964|.|.	.|.|.|.|.|.|.|.|.	.|.|.|.|.|.|.|.|.	.|.|.|.|.|.|3/3|1/1|2/2	-|-|-|-|-|-|-|+|-	.|.|.|.|.|.|YES|YES|.	.|.|.|.|.|.|.|.|.	.|.|.|.|.|.|.|.|.	.|.|.|.|.|.|.|.|.	.|.|.|.|.|.|.|.|.	RP11-386M24.9(1):intron_variant,non_coding_transcript_variant(1)|FAM174B(12):3_prime_UTR_variant(1)downstream_gene_variant(6)intron_variant(1)	rs11552662	.	.	.	11552662	20935629	0.02	Waist hip ratio	European	Affymetrix, Illumina & Perlegen [up to 2850269] (imputed)	.	.	.	.	ENSG00000258676.3	Heart_Left_Ventricle	Y	N	G
16	8782561	G	A	16	8876418	G	A	Y	3_prime_UTR_variant|downstream_gene_variant|intron_variant,non_coding_transcript_variant|downstream_gene_variant|downstream_gene_variant|3_prime_UTR_variant|downstream_gene_variant	ENST00000268251|ENST00000566590|ENST00000564869|ENST00000567812|ENST00000425191|ENST00000396600|ENST00000569156	ABAT|ABAT|TMEM186|ABAT|ABAT|ABAT|ABAT	ENSG00000183044|ENSG00000183044|ENSG00000184857|ENSG00000183044|ENSG00000183044|ENSG00000183044|ENSG00000183044	ENSP00000268251|ENSP00000455198|.|ENSP00000456330|ENSP00000411916|ENSP00000379845|ENSP00000454963	CCDS10534.1|.|.|.|CCDS10534.1|CCDS10534.1|.	P80404|.|.|.|P80404|P80404|.	.|1030|.|982|971|.|1039	.|.|.|.|.|.|.	ENST00000268251.12:c.*1131G>A|.|ENST00000564869.1:n.32-1117C>T|.|.|ENST00000396600.6:c.*1131G>A|.	.|.|.|.|.|.|.	2822|.|.|.|.|3572|.	.|.|.|.|.|.|.	.|.|.|.|.|.|.	16/16|.|1/2|.|.|16/16|.	+|+|-|+|+|+|+	.|.|.|.|.|YES|.	.|.|.|.|.|.|.	.|.|.|.|.|.|.	.|.|.|.|.|.|.	.|.|.|.|.|.|.	ABAT(16):3_prime_UTR_variant(2)downstream_gene_variant(4)|TMEM186(2):intron_variant,non_coding_transcript_variant(1)	rs7205816	.	.	.	7205816	23388002	0.001812	Aortic valve calcium	.	Affymetrix & Illumina [>2.5 million] (imputed)	rs7205816	2	Gamma-aminobutyric acid transaminase deficiency	1	ENSG00000153048.6|ENSG00000153048.6	Esophagus_Gastroesophageal_Junction|Esophagus_Muscularis	Y	N	G
16	13236917	G	A	16	13330774	G	A	Y	downstream_gene_variant|3_prime_UTR_variant	ENST00000566106|ENST00000558583	SHISA9|SHISA9	ENSG00000237515|ENSG00000237515	.|ENSP00000454014	.|CCDS45417.2	.|B4DS77	1624|.	.|.	.|ENST00000558583.2:c.*1508G>A	.|.	.|3228	.|.	.|.	.|5/5	+|+	.|YES	.|.	.|.	.|.	.|.	SHISA9(4):3_prime_UTR_variant(1)downstream_gene_variant(1)	rs11647787	.	.	.	11647787	22837397	0.00127	Salmonella-induced pyroptosis	.	HapMap [1.9 million]	.	.	.	.	.	.	Y	N	G
16	20857767	G	A	16	20869089	G	A	Y	downstream_gene_variant|3_prime_UTR_variant|intron_variant	ENST00000563934|ENST00000324344|ENST00000564349	DCUN1D3|DCUN1D3|ERI2	ENSG00000188215|ENSG00000188215|ENSG00000196678	ENSP00000454762|ENSP00000319482|ENSP00000455982	CCDS10592.1|CCDS10592.1|.	Q8IWE4|Q8IWE4|A8K979	1229|.|.	.|.|.	.|ENST00000324344.8:c.*2119C>T|ENST00000564349.5:c.-257+38541C>T	.|.|.	.|3320|.	.|.|.	.|.|.	.|3/3|2/9	-|-|-	.|YES|.	.|.|.	.|.|.	.|.|.	.|.|.	DCUN1D3(2):3_prime_UTR_variant(1)downstream_gene_variant(1)|ERI2(15):intron_variant(1)	rs9939304	.	.	.	9939304	23455636	0.011819	Advanced age-related macular degeneration (choroidal neovascularization) vs. no AMD	.	Illumina & Affymetrix [2,442,884] (imputed)	.	.	.	.	ENSG00000166743.5|ENSG00000196678.9|ENSG00000166743.5|ENSG00000166743.5|ENSG00000196678.9|ENSG00000066654.8|ENSG00000166743.5|ENSG00000196678.9|ENSG00000166743.5|ENSG00000005189.15|ENSG00000166743.5|ENSG00000196678.9	Adipose_Subcutaneous|Adipose_Subcutaneous|Artery_Aorta|Artery_Tibial|Artery_Tibial|Cells_Transformed_fibroblasts|Nerve_Tibial|Nerve_Tibial|Skin_Sun_Exposed_Lower_leg|Testis|Thyroid|Thyroid	Y	N	A
16	30988141	T	C	16	30999462	T	C	Y	3_prime_UTR_variant|downstream_gene_variant|downstream_gene_variant|downstream_gene_variant|non_coding_transcript_exon_variant,non_coding_transcript_variant|downstream_gene_variant|downstream_gene_variant|downstream_gene_variant|synonymous_variant	ENST00000262520|ENST00000565419|ENST00000262519|ENST00000574447|ENST00000624286|ENST00000569638|ENST00000215095|ENST00000562932|ENST00000297679	HSD3B7|STX1B|SETD1A|HSD3B7|RP11-1072A3.3|STX1B|STX1B|HSD3B7|HSD3B7	ENSG00000099377|ENSG00000099365|ENSG00000099381|ENSG00000099377|ENSG00000279196|ENSG00000099365|ENSG00000099365|ENSG00000099377|ENSG00000099377	ENSP00000262520|ENSP00000455899|ENSP00000262519|ENSP00000459689|.|ENSP00000457067|ENSP00000215095|ENSP00000459852|ENSP00000297679	CCDS45466.1|.|CCDS32435.1|.|.|.|CCDS10699.1|.|CCDS10698.1	Q9H2F3|P61266|O15047|.|.|.|P61266|.|Q9H2F3	.|4567|3025|1438|.|1117|1115|1434|cgT/cgC	.|.|.|.|.|.|.|.|R	ENST00000262520.10:c.*314T>C|.|.|.|ENST00000624286.1:n.130A>G|.|.|.|ENST00000297679.9:c.1068T>C	.|.|.|.|.|.|.|.|ENST00000297679.9:c.1068T>C(p.%3D)	1195|.|.|.|130|.|.|.|1161	.|.|.|.|.|.|.|.|1068	.|.|.|.|.|.|.|.|356	6/6|.|.|.|1/1|.|.|.|7/7	+|-|+|+|-|-|-|+|+	.|.|YES|.|YES|.|YES|.|YES	.|.|.|.|.|.|.|.|.	.|.|.|.|.|.|.|.|.	.|.|.|.|.|.|.|.|.	.|.|.|.|.|.|.|.|.	HSD3B7(4):3_prime_UTR_variant(1)synonymous_variant(1)downstream_gene_variant(2)|STX1B(5):downstream_gene_variant(3)|RP11-1072A3.3(1):non_coding_transcript_exon_variant,non_coding_transcript_variant(1)|SETD1A(2):downstream_gene_variant(1)	rs2305880	.	.	.	2305880	22451204	0.0001039	Parkinson's disease	.	Illumina [2.5 million] (imputed)	rs2305880	2	not specified	2	ENSG00000099377.9|ENSG00000260911.1|ENSG00000103510.15|ENSG00000260911.1|ENSG00000099377.9|ENSG00000099365.5|ENSG00000099365.5|ENSG00000260911.1|ENSG00000260911.1|ENSG00000099377.9|ENSG00000099365.5|ENSG00000260911.1|ENSG00000103510.15|ENSG00000099365.5|ENSG00000099365.5|ENSG00000103496.10|ENSG00000260911.1|ENSG00000099365.5|ENSG00000103496.10|ENSG00000103496.10|ENSG00000260911.1|ENSG00000103510.…	Adipose_Subcutaneous|Adipose_Subcutaneous|Adipose_Subcutaneous|Adipose_Visceral_Omentum|Adrenal_Gland|Adrenal_Gland|Artery_Aorta|Artery_Aorta|Artery_Coronary|Artery_Tibial|Artery_Tibial|Artery_Tibial|Artery_Tibial|Brain_Cerebellar_Hemisphere|Brain_Cerebellum|Brain_Cerebellum|Brain_Cerebellum|Brain_Hippocampus|Brain_Nucleus_accumbens_basal_ganglia|Breast_Mammary_Tissue|Breast_Mammary_Tissue|Breast…	Y	N	C
16	31192586	A	T	16	31203907	A	T	Y	downstream_gene_variant|downstream_gene_variant|3_prime_UTR_variant|upstream_gene_variant|downstream_gene_variant|downstream_gene_variant|downstream_gene_variant|downstream_gene_variant|downstream_gene_variant|downstream_gene_variant|downstream_gene_variant	ENST00000568901|ENST00000483853|ENST00000254108|ENST00000565152|ENST00000487509|ENST00000474990|ENST00000566605|ENST00000568685|ENST00000380244|ENST00000569760|ENST00000564766	FUS|FUS|FUS|RP11-388M20.1|FUS|FUS|FUS|FUS|FUS|FUS|FUS	ENSG00000089280|ENSG00000089280|ENSG00000089280|ENSG00000260060|ENSG00000089280|ENSG00000089280|ENSG00000089280|ENSG00000089280|ENSG00000089280|ENSG00000089280|ENSG00000089280	.|.|ENSP00000254108|.|.|.|ENSP00000455073|ENSP00000455282|ENSP00000369594|.|.	.|.|CCDS10707.1|.|.|.|.|.|CCDS58454.1|.|.	.|.|P35637|.|.|.|.|.|P35637|.|.	2466|1028|.|3545|984|1484|984|1011|984|981|2891	.|.|.|.|.|.|.|.|.|.|.	.|.|ENST00000254108.11:c.*1148A>T|.|.|.|.|.|.|.|.	.|.|.|.|.|.|.|.|.|.|.	.|.|2834|.|.|.|.|.|.|.|.	.|.|.|.|.|.|.|.|.|.|.	.|.|.|.|.|.|.|.|.|.|.	.|.|15/15|.|.|.|.|.|.|.|.	+|+|+|+|+|+|+|+|+|+|+	.|.|YES|YES|.|.|.|.|.|.|.	.|.|.|.|.|.|.|.|.|.|.	.|.|.|.|.|.|.|.|.|.|.	.|.|.|.|.|.|.|.|.|.|.	.|.|.|.|.|.|.|.|.|.|.	FUS(13):3_prime_UTR_variant(1)downstream_gene_variant(9)|RP11-388M20.1(1):upstream_gene_variant(1)	rs140326191	.	.	.	.	.	.	.	.	.	rs140326191	3	Amyotrophic Lateral Sclerosis, Dominant	1	.	.	N	Y	A
16	31194426	C	T	16	31205747	C	T	Y	downstream_gene_variant|downstream_gene_variant|downstream_gene_variant|downstream_gene_variant|upstream_gene_variant|downstream_gene_variant|downstream_gene_variant|3_prime_UTR_variant|downstream_gene_variant|downstream_gene_variant|downstream_gene_variant	ENST00000487509|ENST00000568685|ENST00000380244|ENST00000569760|ENST00000565152|ENST00000483853|ENST00000564766|ENST00000254108|ENST00000566605|ENST00000474990|ENST00000568901	FUS|FUS|FUS|FUS|RP11-388M20.1|FUS|FUS|FUS|FUS|FUS|FUS	ENSG00000089280|ENSG00000089280|ENSG00000089280|ENSG00000089280|ENSG00000260060|ENSG00000089280|ENSG00000089280|ENSG00000089280|ENSG00000089280|ENSG00000089280|ENSG00000089280	.|ENSP00000455282|ENSP00000369594|.|.|.|.|ENSP00000254108|ENSP00000455073|.|.	.|.|CCDS58454.1|.|.|.|.|CCDS10707.1|.|.|.	.|.|P35637|.|.|.|.|P35637|.|.|.	2824|2851|2824|2821|1705|2868|4731|.|2824|3324|4306	.|.|.|.|.|.|.|.|.|.|.	.|.|.|.|.|.|.|ENST00000254108.11:c.*2988C>T|.|.|.	.|.|.|.|.|.|.|.|.|.|.	.|.|.|.|.|.|.|4674|.|.|.	.|.|.|.|.|.|.|.|.|.|.	.|.|.|.|.|.|.|.|.|.|.	.|.|.|.|.|.|.|15/15|.|.|.	+|+|+|+|+|+|+|+|+|+|+	.|.|.|.|YES|.|.|YES|.|.|.	.|.|.|.|.|.|.|.|.|.|.	.|.|.|.|.|.|.|.|.|.|.	.|.|.|.|.|.|.|.|.|.|.	.|.|.|.|.|.|.|.|.|.|.	FUS(13):3_prime_UTR_variant(1)downstream_gene_variant(9)|RP11-388M20.1(1):upstream_gene_variant(1)	rs73530301	.	.	.	.	.	.	.	.	.	rs73530301	3	Amyotrophic Lateral Sclerosis, Dominant	1	.	.	N	Y	C
16	47082768	T	C	16	47116679	T	C	Y	downstream_gene_variant|3_prime_UTR_variant|downstream_gene_variant|downstream_gene_variant|3_prime_UTR_variant	ENST00000562559|ENST00000562435|ENST00000563078|ENST00000564667|ENST00000303155	NETO2|NETO2|NETO2|NETO2|NETO2	ENSG00000171208|ENSG00000171208|ENSG00000171208|ENSG00000171208|ENSG00000171208	ENSP00000454213|ENSP00000455169|ENSP00000456818|ENSP00000457133|ENSP00000306726	.|CCDS10727.1|.|.|CCDS58460.1	.|Q8NC67|.|.|Q8NC67	222|.|846|339|.	.|.|.|.|.	.|ENST00000562435.5:c.*453A>G|.|.|ENST00000303155.9:c.*453A>G	.|.|.|.|.	.|2416|.|.|2107	.|.|.|.|.	.|.|.|.|.	.|9/9|.|.|9/9	-|-|-|-|-	.|YES|.|.|.	.|.|.|.|.	.|.|.|.|.	.|.|.|.|.	.|.|.|.|.	NETO2(5):3_prime_UTR_variant(2)downstream_gene_variant(3)	rs16952129	.	.	.	16952129	20686565	0.04443	LDL cholesterol	Mixed	Affymetrix, Illumina & Perlegen [~2.6 million] (imputed)	.	.	.	.	.	.	Y	N	T
16	53601339	A	C	16	53635251	A	C	Y	3_prime_UTR_variant|3_prime_UTR_variant|3_prime_UTR_variant|downstream_gene_variant|downstream_gene_variant	ENST00000262135|ENST00000621565|ENST00000379925|ENST00000563746|ENST00000564374	RPGRIP1L|RPGRIP1L|RPGRIP1L|RPGRIP1L|RPGRIP1L	ENSG00000103494|ENSG00000103494|ENSG00000103494|ENSG00000103494|ENSG00000103494	ENSP00000262135|ENSP00000480698|ENSP00000369257|ENSP00000457889|ENSP00000456534	CCDS45486.1|CCDS76868.1|CCDS32447.1|.|.	Q68CZ1|.|Q68CZ1|.|.	.|.|.|442|4056	.|.|.|.|.	ENST00000262135.8:c.*737T>G|ENST00000621565.4:c.*737T>G|ENST00000379925.7:c.*737T>G|.|.	.|.|.|.|.	4539|4611|4736|.|.	.|.|.|.|.	.|.|.|.|.	25/25|26/26|27/27|.|.	-|-|-|-|-	.|.|YES|.|.	.|.|.|.|.	.|.|.|.|.	.|.|.|.|.	.|.|.|.|.	RPGRIP1L(12):3_prime_UTR_variant(3)downstream_gene_variant(2)	rs3760008	.	.	.	.	.	.	.	.	.	rs3760008	3|3|3	Nephronophthisis|Joubert syndrome|Meckel-Gruber syndrome	1|1|1	ENSG00000103494.8|ENSG00000103479.10|ENSG00000103479.10	Brain_Cortex|Lung|Thyroid	Y	N	C
16	85088809	G	T	16	85122415	G	T	Y	3_prime_UTR_variant|downstream_gene_variant|downstream_gene_variant|3_prime_UTR_variant|downstream_gene_variant|3_prime_UTR_variant	ENST00000258180|ENST00000562580|ENST00000562564|ENST00000566428|ENST00000562388|ENST00000538274	KIAA0513|KIAA0513|KIAA0513|KIAA0513|KIAA0513|KIAA0513	ENSG00000135709|ENSG00000135709|ENSG00000135709|ENSG00000135709|ENSG00000135709|ENSG00000135709	ENSP00000258180|ENSP00000454547|ENSP00000454758|ENSP00000457408|.|ENSP00000446439	CCDS32499.1|.|.|CCDS32499.1|.|CCDS67091.1	O60268|.|.|O60268|.|O60268	.|406|462|.|54|.	.|.|.|.|.|.	ENST00000258180.7:c.*484G>T|.|.|ENST00000566428.5:c.*484G>T|.|ENST00000538274.5:c.*484G>T	.|.|.|.|.|.	1993|.|.|2351|.|1970	.|.|.|.|.|.	.|.|.|.|.|.	13/13|.|.|13/13|.|12/12	+|+|+|+|+|+	.|.|.|YES|.|.	.|.|.|.|.|.	.|.|.|.|.|.	.|.|.|.|.|.	.|.|.|.|.|.	KIAA0513(7):3_prime_UTR_variant(3)downstream_gene_variant(3)	rs3751755	.	.	.	3751755	22132133	0.0248	PROP taste detection threshold	Hispanic	Illumina [~790000]	.	.	.	.	.	.	Y	N	G
16	89696855	T	C	16	89763263	T	C	Y	downstream_gene_variant|downstream_gene_variant|downstream_gene_variant|downstream_gene_variant|downstream_gene_variant|downstream_gene_variant|downstream_gene_variant|downstream_gene_variant|downstream_gene_variant|downstream_gene_variant|downstream_gene_variant|downstream_gene_variant|missense_variant|downstream_gene_variant|downstream_gene_variant|3_prime_UTR_variant|downstream_gene_variant|do…	ENST00000472018|ENST00000378277|ENST00000565470|ENST00000512912|ENST00000569918|ENST00000617879|ENST00000511415|ENST00000507205|ENST00000567932|ENST00000561477|ENST00000504473|ENST00000505733|ENST00000335360|ENST00000510811|ENST00000505473|ENST00000289805|ENST00000331006|ENST00000353379|ENST00000564192	CDK10|CDK10|CDK10|CDK10|SPATA2L|CDK10|CDK10|CDK10|CDK10|CDK10|CDK10|CDK10|SPATA2L|CDK10|CDK10|SPATA2L|CDK10|CDK10|CDK10	ENSG00000185324|ENSG00000185324|ENSG00000185324|ENSG00000185324|ENSG00000158792|ENSG00000185324|ENSG00000185324|ENSG00000185324|ENSG00000185324|ENSG00000185324|ENSG00000185324|ENSG00000185324|ENSG00000158792|ENSG00000185324|ENSG00000185324|ENSG00000158792|ENSG00000185324|ENSG00000185324|ENSG00000185324	.|.|ENSP00000456788|ENSP00000426264|ENSP00000458083|ENSP00000484357|ENSP00000426102|.|.|.|.|.|ENSP00000334006|ENSP00000455976|ENSP00000424415|ENSP00000289805|ENSP00000329957|ENSP00000338673|ENSP00000457055	.|.|.|.|.|CCDS32514.2|.|.|.|.|.|.|.|.|CCDS32514.2|CCDS10985.1|.|CCDS10984.2|.	.|.|.|.|.|Q15131|.|.|.|.|.|.|Q8IUW3|.|Q15131|Q8IUW3|.|Q15131|.	501|4173|761|4341|1213|1080|3453|2815|3137|2401|3360|501|Agc/Ggc|817|691|.|502|491|1883	.|.|.|.|.|.|.|.|.|.|.|.|S/G|.|.|.|.|.|.	.|.|.|.|.|.|.|.|.|.|.|.|ENST00000335360.11:c.424A>G|.|.|ENST00000289805.9:c.*479A>G|.|.|.	.|.|.|.|.|.|.|.|.|.|.|.|ENSP00000334006.7:p.Ser142Gly|.|.|.|.|.|.	.|.|.|.|.|.|.|.|.|.|.|.|503|.|.|1823|.|.|.	.|.|.|.|.|.|.|.|.|.|.|.|424|.|.|.|.|.|.	.|.|.|.|.|.|.|.|.|.|.|.|142|.|.|.|.|.|.	.|.|.|.|.|.|.|.|.|.|.|.|4/4|.|.|3/3|.|.|.	+|+|+|+|-|+|+|+|+|+|+|+|-|+|+|-|+|+|+	.|.|.|.|.|.|.|.|.|.|.|.|.|.|.|YES|.|YES|.	.|.|.|.|.|.|.|.|.|.|.|.|.|.|.|.|.|.|.	.|.|.|.|.|.|.|.|.|.|.|.|.|.|.|.|.|.|.	.|.|.|.|.|.|.|.|.|.|.|.|.|.|.|.|.|.|.	.|.|.|.|.|.|.|.|.|.|.|.|.|.|.|.|.|.|.	CDK10(22):downstream_gene_variant(16)|SPATA2L(3):missense_variant(1)3_prime_UTR_variant(1)downstream_gene_variant(1)	rs462769	.	.	.	462769	22479346	0.014277	Hypertension (early onset hypertension)	.	Ilumina [475,157]	.	.	.	.	ENSG00000187741.10|ENSG00000204991.6|ENSG00000260259.1|ENSG00000185324.17|ENSG00000158792.11|ENSG00000260259.1|ENSG00000187741.10|ENSG00000187741.10|ENSG00000185324.17|ENSG00000187741.10|ENSG00000204991.6|ENSG00000260259.1|ENSG00000204991.6|ENSG00000260259.1|ENSG00000187741.10|ENSG00000185324.17|ENSG00000260259.1|ENSG00000158792.11|ENSG00000204991.6	Adipose_Subcutaneous|Artery_Tibial|Brain_Anterior_cingulate_cortex_BA24|Cells_Transformed_fibroblasts|Cells_Transformed_fibroblasts|Esophagus_Muscularis|Heart_Left_Ventricle|Muscle_Skeletal|Nerve_Tibial|Nerve_Tibial|Nerve_Tibial|Pituitary|Skin_Sun_Exposed_Lower_leg|Testis|Testis|Thyroid|Thyroid|Whole_Blood|Whole_Blood	Y	N	C
16	89737590	G	A	16	89803998	G	A	Y	intron_variant,non_coding_transcript_variant|downstream_gene_variant|intron_variant|downstream_gene_variant|downstream_gene_variant|intron_variant,non_coding_transcript_variant|upstream_gene_variant|downstream_gene_variant|downstream_gene_variant|intron_variant,non_coding_transcript_variant|downstream_gene_variant|intron_variant|3_prime_UTR_variant|downstream_gene_variant|downstream_gene_variant|…	ENST00000569582|ENST00000568369|ENST00000289816|ENST00000564475|ENST00000563541|ENST00000561536|ENST00000569901|ENST00000562424|ENST00000567879|ENST00000564004|ENST00000569426|ENST00000568064|ENST00000389301|ENST00000568626|ENST00000564870|ENST00000305699|ENST00000561722|ENST00000563983|ENST00000443381|ENST00000568295|ENST00000564969|ENST00000562530	ZNF276|FANCA|ZNF276|FANCA|ZNF276|ZNF276|ZNF276|FANCA|FANCA|ZNF276|ZNF276|ZNF276|FANCA|FANCA|FANCA|FANCA|FANCA|ZNF276|ZNF276|ZNF276|FANCA|ZNF276	ENSG00000158805|ENSG00000187741|ENSG00000158805|ENSG00000187741|ENSG00000158805|ENSG00000158805|ENSG00000158805|ENSG00000187741|ENSG00000187741|ENSG00000158805|ENSG00000158805|ENSG00000158805|ENSG00000187741|ENSG00000187741|ENSG00000187741|ENSG00000187741|ENSG00000187741|ENSG00000158805|ENSG00000158805|ENSG00000158805|ENSG00000187741|ENSG00000158805	.|ENSP00000456829|ENSP00000289816|ENSP00000454977|ENSP00000455345|.|.|.|ENSP00000457006|.|.|ENSP00000457210|ENSP00000373952|ENSP00000455974|ENSP00000456481|.|ENSP00000456608|.|ENSP00000415836|ENSP00000457313|.|ENSP00000455466	.|CCDS67099.1|CCDS10986.1|.|.|.|.|.|.|.|.|.|CCDS32515.1|.|.|.|.|.|CCDS45554.1|.|.|.	.|O15360|Q8N554|.|.|.|.|.|.|.|.|.|O15360|.|.|.|.|.|Q8N554|.|.|.	.|813|.|1154|4053|.|122|905|1040|.|4120|.|.|1692|1293|2151|903|.|.|.|1773|.	.|.|.|.|.|.|.|.|.|.|.|.|.|.|.|.|.|.|.|.|.|.	ENST00000569582.1:n.359-216G>A|.|ENST00000289816.9:c.1250-216G>A|.|.|ENST00000561536.5:n.1234-216G>A|.|.|.|ENST00000564004.5:n.2151-216G>A|.|ENST00000568064.5:c.1199-216G>A|ENST00000389301.7:c.*1011C>T|.|.|.|.|ENST00000563983.5:n.1463-216G>A|ENST00000443381.6:c.1475-216G>A|ENST00000568295.5:c.*375-216G>A|.|ENST00000562530.5:c.*375-216G>A	.|.|.|.|.|.|.|.|.|.|.|.|.|.|.|.|.|.|.|.|.|.	.|.|.|.|.|.|.|.|.|.|.|.|5410|.|.|.|.|.|.|.|.|.	.|.|.|.|.|.|.|.|.|.|.|.|.|.|.|.|.|.|.|.|.|.	.|.|.|.|.|.|.|.|.|.|.|.|.|.|.|.|.|.|.|.|.|.	3/3|.|9/10|.|.|7/8|.|.|.|2/3|.|9/9|43/43|.|.|.|.|8/9|9/10|9/10|.|9/10	+|-|+|-|+|+|+|-|-|+|+|+|-|-|-|-|-|+|+|+|-|+	.|.|.|.|.|.|.|.|.|.|.|.|YES|.|.|.|.|.|YES|.|.|.	.|.|.|.|.|.|.|.|.|.|.|.|.|.|.|.|.|.|.|.|.|.	.|.|.|.|.|.|.|.|.|.|.|.|.|.|.|.|.|.|.|.|.|.	.|.|.|.|.|.|.|.|.|.|.|.|.|.|.|.|.|.|.|.|.|.	.|.|.|.|.|.|.|.|.|.|.|.|.|.|.|.|.|.|.|.|.|.	ZNF276(12):intron_variant,non_coding_transcript_variant(4)upstream_gene_variant(1)downstream_gene_variant(2)intron_variant(3)intron_variant,NMD_transcript_variant(2)|FANCA(32):3_prime_UTR_variant(1)downstream_gene_variant(9)	rs17227452	.	.	.	.	.	.	.	.	.	rs17227452	3	Fanconi anemia	1	.	.	Y	N	G
[truncated: 51 more rows]
[truncated: 171 more columns]
