# Supplementary material for: Identification of MicroRNA-Related Tumorigenesis Variants and Genes in the Cancer Genome Atlas (TCGA) Data
Source: Genes (Basel). 2020 Aug 19;11(9):953. doi: 10.3390/genes11090953 (PMC7565843; doi:10.3390/genes11090953)
Supplement: Supplementary file 1 [file genes-11-00953-s001.zip › Table S2.xlsx]

## Sheet: Sheet1
Table S2. 24 3'UTR SNVs identified from dbMTS
chr	pos	ref	alt	chr_hg19	pos_hg19	ref_hg19	alt_hg19	ref_hg19=ref_hg38	VEP_ensembl_Consequence	VEP_ensembl_Transcript_ID	VEP_ensembl_Gene_Name	VEP_ensembl_Gene_ID	VEP_ensembl_Protein_ID	VEP_ensembl_CCDS	VEP_ensembl_SWISSPROT	VEP_ensembl_Codon_Change_or_Distance	VEP_ensembl_Amino_Acid_Change	VEP_ensembl_HGVSc	VEP_ensembl_HGVSp	VEP_ensembl_cDNA_position	VEP_ensembl_CDS_position	VEP_ensembl_Protein_position	VEP_ensembl_Exon_or_Intron_Rank	VEP_ensembl_STRAND	VEP_ensembl_CANONICAL	VEP_ensembl_LoF	VEP_ensembl_LoF_filter	VEP_ensembl_LoF_flags	VEP_ensembl_LoF_info	VEP_ensembl_summary	rs_dbSNP150	GWAS_catalog_rs	GWAS_catalog_trait	GWAS_catalog_pubmedid	GRASP_rs	GRASP_PMID	GRASP_p-value	GRASP_phenotype	GRASP_ancestry	GRASP_platform	clinvar_rs	clinvar_clnsig	clinvar_trait	clinvar_golden_stars	GTEx_V6p_gene	GTEx_V6p_tissue	1000G_strict_masked	RepeatMasker_masked	Ancestral_allele
3	38491020	G	A	3	38532511	G	A	Y	3_prime_UTR_variant	ENST00000352511	ACVR2B	ENSG00000114739	ENSP00000340361	CCDS2679.1	Q13705	.	.	ENST00000352511.4:c.*7688G>A	.	9699	.	.	2020-11-11	+	YES	.	.	.	.	ACVR2B(3):3_prime_UTR_variant(1)	rs1058945	.	.	.	1058945	22479202	0.0177263	Adiponectin levels	.	Affymetrix & Illumina [NR] (imputed)	rs1058945	2	Heterotaxy syndrome	1	ENSG00000157036.8|ENSG00000093217.5|ENSG00000157036.8|ENSG00000157036.8|ENSG00000157036.8|ENSG00000157036.8	Breast_Mammary_Tissue|Colon_Transverse|Pancreas|Stomach|Testis|Thyroid	Y	N	G
10	126016711	G	C	10	127705280	G	C	Y	3_prime_UTR_variant	ENST00000368679	ADAM12	ENSG00000148848	ENSP00000357668	CCDS7653.1	O43184	.	.	ENST00000368679.8:c.*568C>G	.	3608	.	.	23/23	-	YES	.	.	.	.	ADAM12(7):3_prime_UTR_variant(1)	rs10751538	.	.	.	10751538	23455636	0.019196	Advanced age-related macular degeneration (choroidal neovascularization) vs. no AMD	.	Illumina & Affymetrix [2,442,884] (imputed)	.	.	.	.	ENSG00000188690.8|ENSG00000188690.8|ENSG00000188690.8|ENSG00000188690.8|ENSG00000089876.7|ENSG00000188690.8|ENSG00000188690.8|ENSG00000188690.8|ENSG00000089876.7	Adipose_Subcutaneous|Artery_Aorta|Cells_EBV-transformed_lymphocytes|Cells_Transformed_fibroblasts|Cells_Transformed_fibroblasts|Esophagus_Mucosa|Heart_Left_Ventricle|Muscle_Skeletal|Nerve_Tibial	Y	N	C
10	86924605	C	T	10	88684362	C	T	Y	3_prime_UTR_variant	ENST00000372037	BMPR1A	ENSG00000107779	ENSP00000361107	CCDS7378.1	P36894	.	.	ENST00000372037.7:c.*886C>T	.	3022	.	.	13/13	+	YES	.	.	.	.	BMPR1A(2):3_prime_UTR_variant(1)	rs149499991	.	.	.	.	.	.	.	.	.	rs149499991	3	Juvenile Polyposis	1	ENSG00000107779.7|ENSG00000107779.7	Adipose_Subcutaneous|Cells_Transformed_fibroblasts	N	N	C
20	23079620	A	G	20	23060257	A	G	Y	3_prime_UTR_variant	ENST00000246006	CD93	ENSG00000125810	ENSP00000246006	CCDS13149.1	Q9NPY3	.	.	ENST00000246006.4:c.*4330T>C	.	6437	.	.	2020-02-02	-	YES	.	.	.	.	CD93(1):3_prime_UTR_variant(1)	rs7492	.	.	.	7492	22504417	0.0301	Estimated total intracranial volume (excluding patients with neuropsychiatric disorders)	.	Affymetrix & Illumina [NR] (imputed)	.	.	.	.	ENSG00000178726.6|ENSG00000125810.9	Whole_Blood|Whole_Blood	Y	N	G
4	84649211	A	G	4	85570364	A	G	Y	3_prime_UTR_variant	ENST00000295887	CDS1	ENSG00000163624	ENSP00000295887	CCDS3608.1	Q92903	.	.	ENST00000295887.5:c.*525A>G	.	2334	.	.	13/13	+	YES	.	.	.	.	CDS1(2):3_prime_UTR_variant(1)	rs1838038	.	.	.	1838038	20383146	0.0043	Cystatin C in serum	European	Affymetrix & Illumina [~2.5 million] (imputed)	.	.	.	.	ENSG00000180769.4|ENSG00000180769.4|ENSG00000180769.4|ENSG00000180769.4	Artery_Tibial|Brain_Cerebellar_Hemisphere|Brain_Cerebellum|Esophagus_Muscularis	Y	N	A
10	72013004	C	T	10	73772762	C	T	Y	3_prime_UTR_variant	ENST00000373115	CHST3	ENSG00000122863	ENSP00000362207	CCDS7312.1	Q7LGC8	.	.	ENST00000373115.4:c.*4533C>T	.	6410	.	.	2020-03-03	+	YES	.	.	.	.	CHST3(1):3_prime_UTR_variant(1)	rs730720	.	.	.	730720	21829388	1.4e-14	Gene expression of SPOCK2 in blood	European	Illumina [289044]	rs730720	2|2|2|2	Larsen syndrome|Skeletal dysplasia|Spondyloepiphyseal dysplasia|Spondyloepiphyseal dysplasia with congenital joint dislocations	1|1|1|1	ENSG00000107742.8|ENSG00000122863.5|ENSG00000122863.5|ENSG00000122863.5|ENSG00000122863.5|ENSG00000122863.5|ENSG00000107742.8|ENSG00000122863.5	Adrenal_Gland|Cells_Transformed_fibroblasts|Colon_Sigmoid|Colon_Transverse|Esophagus_Mucosa|Muscle_Skeletal|Muscle_Skeletal|Testis	Y	N	t
6	79916099	G	A	6	80625816	G	A	Y	3_prime_UTR_variant	ENST00000369816	ELOVL4	ENSG00000118402	ENSP00000358831	CCDS4992.1	Q9GZR5	.	.	ENST00000369816.4:c.*509C>T	.	1755	.	.	2020-06-06	-	YES	.	.	.	.	ELOVL4(1):3_prime_UTR_variant(1)	rs149410136	.	.	.	.	.	.	.	.	.	rs149410136	3	Stargardt Disease, Dominant	1	.	.	Y	N	G
1	179072835	G	T	1	179041970	G	T	Y	3_prime_UTR_variant	ENST00000263733	FAM20B	ENSG00000116199	ENSP00000263733	CCDS1328.1	O75063	.	.	ENST00000263733.4:c.*691G>T	.	2257	.	.	2020-08-08	+	YES	.	.	.	.	FAM20B(2):3_prime_UTR_variant(1)	rs9726948	.	.	.	9726948	23202124	0.046	Birth weight	.	Illumina & Affymetrix (~2.7 million) imputed	.	.	.	.	ENSG00000116199.7|ENSG00000116199.7|ENSG00000186283.9	Cells_Transformed_fibroblasts|Muscle_Skeletal|Skin_Not_Sun_Exposed_Suprapubic	Y	N	G
14	85650718	T	A	14	86117062	T	A	Y	3_prime_UTR_variant	ENST00000330753	FLRT2	ENSG00000185070	ENSP00000332879	CCDS9877.1	O43155	.	.	ENST00000330753.5:c.*27221T>A	.	29971	.	.	2020-02-02	+	YES	.	.	.	.	FLRT2(7):3_prime_UTR_variant(1)	rs2038492	.	.	.	2038492	23388002	0.0221	Aortic valve calcium	.	Affymetrix & Illumina [>2.5 million] (imputed)	.	.	.	.	.	.	Y	Y	T
1	78136807	A	T	1	78602491	A	T	Y	3_prime_UTR_variant	ENST00000370759	GIPC2	ENSG00000137960	ENSP00000359795	CCDS685.1	Q8TF65	.	.	ENST00000370759.3:c.*1064A>T	.	2205	.	.	2020-06-06	+	YES	.	.	.	.	GIPC2(2):3_prime_UTR_variant(1)	rs627661	.	.	.	627661	23722424	0.03125	Years of education	.	Illumina, Affymterix, Perlegen [Up to 2,309,290] (imputed)	.	.	.	.	ENSG00000273338.1|ENSG00000137960.5|ENSG00000162616.8|ENSG00000137960.5|ENSG00000233333.2|ENSG00000137960.5	Cells_Transformed_fibroblasts|Lung|Nerve_Tibial|Pancreas|Pancreas|Spleen	Y	N	A
X	9725612	G	A	X	9693652	G	A	Y	3_prime_UTR_variant	ENST00000467482	GPR143	ENSG00000101850	ENSP00000417161	CCDS14134.2	P51810	.	.	ENST00000467482.5:c.*134C>T	.	1496	.	.	2020-09-09	-	YES	.	.	.	.	GPR143(5):3_prime_UTR_variant(1)	rs3044	.	.	.	3044	22634755	0.013	Colorectal cancer	.	Illumina [NR] (imputed)	.	.	.	.	|	.|	Y	N	A
3	50591500	C	T	3	50628931	C	T	Y	3_prime_UTR_variant	ENST00000434410	HEMK1	ENSG00000114735	ENSP00000404843	CCDS2830.1	Q9Y5R4	.	.	ENST00000434410.5:c.*11083C>T	.	12396	.	.	2020-11-11	+	YES	.	.	.	.	HEMK1(7):3_prime_UTR_variant(1)	rs441516	.	.	.	441516	23722424	0.003453	College completion	.	Illumina, Affymterix, Perlegen [Up to 2,309,290] (imputed)	.	.	.	.	ENSG00000114395.6|ENSG00000273356.1|ENSG00000114735.5|ENSG00000114735.5|ENSG00000114735.5|ENSG00000114735.5|ENSG00000114735.5|ENSG00000114735.5|ENSG00000114735.5|ENSG00000114735.5|ENSG00000088543.10|ENSG00000114735.5|ENSG00000114378.12|ENSG00000114735.5|ENSG00000088543.10|ENSG00000004534.10|ENSG00000232352.1|ENSG00000114735.5|ENSG00000088538.12|ENSG00000114395.6|ENSG00000273356.1|ENSG00000088538.…	Adipose_Visceral_Omentum|Artery_Aorta|Artery_Tibial|Brain_Anterior_cingulate_cortex_BA24|Brain_Caudate_basal_ganglia|Brain_Nucleus_accumbens_basal_ganglia|Cells_Transformed_fibroblasts|Esophagus_Muscularis|Heart_Atrial_Appendage|Heart_Left_Ventricle|Heart_Left_Ventricle|Lung|Muscle_Skeletal|Muscle_Skeletal|Muscle_Skeletal|Nerve_Tibial|Nerve_Tibial|Nerve_Tibial|Skin_Not_Sun_Exposed_Suprapubic|Skin…	Y	N	c
20	40686624	G	A	20	39315264	G	A	Y	3_prime_UTR_variant	ENST00000373313	MAFB	ENSG00000204103	ENSP00000362410	CCDS13311.1	Q9Y5Q3	.	.	ENST00000373313.2:c.*1255C>T	.	2617	.	.	2020-01-01	-	YES	.	.	.	.	MAFB(1):3_prime_UTR_variant(1)	rs573637366	.	.	.	.	.	.	.	.	.	rs573637366	3	Multicentric osteolysis nephropathy	1	.	.	Y	N	G
11	101029985	T	C	11	100900716	T	C	Y	3_prime_UTR_variant	ENST00000325455	PGR	ENSG00000082175	ENSP00000325120	CCDS8310.1	P06401	.	.	ENST00000325455.9:c.*9131A>G	.	13387	.	.	2020-08-08	-	YES	.	.	.	.	PGR(11):3_prime_UTR_variant(1)	rs1046982	.	.	.	1046982	22210626	0.04775	Variant Creutzfeldt-Jakob disease	Mixed	Illumina [511862]	.	.	.	.	.	.	Y	N	C
17	66808582	G	A	17	64804700	G	A	Y	3_prime_UTR_variant	ENST00000413366	PRKCA	ENSG00000154229	ENSP00000408695	CCDS11664.1	P17252	.	.	ENST00000413366.7:c.*4545G>A	.	6590	.	.	17/17	+	YES	.	.	.	.	PRKCA(5):3_prime_UTR_variant(1)	rs7220996	.	.	.	7220996	21244703	3.01995e-05	Multiple sclerosis	European	Affymetrix & Illumina [~2.56 million] (imputed)	.	.	.	.	.	.	Y	N	G
X	23397772	A	G	X	23415889	A	G	Y	3_prime_UTR_variant	ENST00000379361	PTCHD1	ENSG00000165186	ENSP00000368666	CCDS35215.2	Q96NR3	.	.	ENST00000379361.4:c.*3587A>G	.	7114	.	.	2020-03-03	+	YES	.	.	.	.	PTCHD1(3):3_prime_UTR_variant(1)downstream_gene_variant(1)	rs3810719	.	.	.	3810719	20522523	0.04936	Partial epilepsy	European	Illumina [528745]	.	.	.	.	|	.|	Y	N	A
11	118163074	C	G	11	118033789	C	G	Y	3_prime_UTR_variant	ENST00000278947	SCN2B	ENSG00000149575	ENSP00000278947	CCDS8390.1	O60939	.	.	ENST00000278947.5:c.*3813G>C	.	4703	.	.	2020-04-04	-	YES	.	.	.	.	SCN2B(1):3_prime_UTR_variant(1)	rs608176	.	.	.	608176	17554300	0.000618702	Hypertension, combined control dataset	European	Affymetrix [469557]	.	.	.	.	.	.	Y	N	C
1	100980265	C	T	1	101445821	C	T	Y	3_prime_UTR_variant	ENST00000370112	SLC30A7	ENSG00000162695	ENSP00000359130	CCDS776.1	Q8NEW0	.	.	ENST00000370112.8:c.*5092C>T	.	6410	.	.	2020-12-12	+	YES	.	.	.	.	SLC30A7(3):3_prime_UTR_variant(1)	rs10493941	.	.	.	10493941	22424883	0.00255	Decrease in FEV1 (in asthmatic participants)	.	Illumina [~2.5 million] (imputed)	.	.	.	.	ENSG00000162695.7|ENSG00000162695.7	Adipose_Subcutaneous|Cells_Transformed_fibroblasts	Y	N	C
4	102252497	T	C	4	103173654	T	C	Y	3_prime_UTR_variant	ENST00000424970	SLC39A8	ENSG00000138821	ENSP00000394548	CCDS47117.1	Q9C0K1	.	.	ENST00000424970.6:c.*925A>G	.	2576	.	.	2020-11-11	-	.	.	.	.	.	SLC39A8(8):3_prime_UTR_variant(1)	rs438803	.	.	.	438803	21909115	0.0281	Systolic blood pressure (SBP)	European	Affymetrix, Illumina & Perlegen [~2.5 million] (imputed)	.	.	.	.	.	.	Y	N	T
10	96365640	C	G	10	98125397	C	G	Y	3_prime_UTR_variant	ENST00000357947	TLL2	ENSG00000095587	ENSP00000350630	CCDS7449.1	Q9Y6L7	.	.	ENST00000357947.3:c.*2448G>C	.	5722	.	.	21/21	-	YES	.	.	.	.	TLL2(3):3_prime_UTR_variant(1)	rs4917734	.	.	.	4917734	23455636	0.038503	Advanced age-related macular degeneration (geographic atrophy)	.	Illumina & Affymetrix [2,442,884] (imputed)	.	.	.	.	.	.	Y	N	C
6	52501190	G	A	6	52365988	G	A	Y	3_prime_UTR_variant	ENST00000182527	TRAM2	ENSG00000065308	ENSP00000182527	CCDS34477.1	Q15035	.	.	ENST00000182527.3:c.*2007C>T	.	3120	.	.	2020-11-11	-	YES	.	.	.	.	TRAM2(1):3_prime_UTR_variant(1)	rs6900141	.	.	.	6900141	22504419	0.03804	Infant head circumference	.	Affymetrix & Illumina [~2.4 million] (imputed)	.	.	.	.	.	.	Y	N	A
X	123909139	G	A	X	123042989	G	A	Y	3_prime_UTR_variant	ENST00000371199	XIAP	ENSG00000101966	ENSP00000360242	CCDS14606.1	P98170	.	.	ENST00000371199.7:c.*1958G>A	.	3751	.	.	2020-07-07	+	YES	.	.	.	.	XIAP(11):upstream_gene_variant(1)3_prime_UTR_variant(3)downstream_gene_variant(3)	rs41309540	.	.	.	.	.	.	.	.	.	rs41309540	2	Lymphoproliferative syndrome	1	|	.|	N	Y	g
X	123910386	T	C	X	123044236	T	C	Y	3_prime_UTR_variant	ENST00000371199	XIAP	ENSG00000101966	ENSP00000360242	CCDS14606.1	P98170	.	.	ENST00000371199.7:c.*3205T>C	.	4998	.	.	2020-07-07	+	YES	.	.	.	.	XIAP(11):upstream_gene_variant(1)3_prime_UTR_variant(3)downstream_gene_variant(3)	rs777738703	.	.	.	.	.	.	.	.	.	rs777738703	3	Lymphoproliferative syndrome	1	|	.|	Y	N	t
X	75369282	C	T	X	74589117	C	T	Y	3_prime_UTR_variant	ENST00000373367	ZDHHC15	ENSG00000102383	ENSP00000362465	CCDS14430.1	Q96MV8	.	.	ENST00000373367.7:c.*3696G>A	.	4941	.	.	2020-12-12	-	YES	.	.	.	.	ZDHHC15(3):3_prime_UTR_variant(2)	rs7052314	.	.	.	7052314	22064162	0.0005361	Comorbid depressive syndrome and alcohol dependence	European	Illumina [876476]	.	.	.	.	ENSG00000102383|ENSG00000102383|ENSG00000102383|ENSG00000102383|	Adrenal_Gland|Esophagus_Mucosa|Heart_Atrial_Appendage|Thyroid|	Y	N	C
[truncated: 171 more columns]
