# Supplementary material for: Identification of MicroRNA-Related Tumorigenesis Variants and Genes in the Cancer Genome Atlas (TCGA) Data
Source: Genes (Basel). 2020 Aug 19;11(9):953. doi: 10.3390/genes11090953 (PMC7565843; doi:10.3390/genes11090953)
Supplement: Supplementary file 1 [file genes-11-00953-s001.zip › Table S3.xlsx]

## Sheet: Sheet1
Table S3. Experimentally validated somatic SNVs located in potential miRNA target sites
chr	pos	ref	alt	chr_hg19	pos_hg19	ref_hg19	alt_hg19	ref_hg19=ref_hg38	VEP_ensembl_Consequence	VEP_ensembl_Transcript_ID	VEP_ensembl_Gene_Name	VEP_ensembl_Gene_ID	VEP_ensembl_Protein_ID	VEP_ensembl_CCDS	VEP_ensembl_SWISSPROT	VEP_ensembl_Codon_Change_or_Distance	VEP_ensembl_Amino_Acid_Change	VEP_ensembl_HGVSc	VEP_ensembl_HGVSp	VEP_ensembl_cDNA_position	VEP_ensembl_CDS_position	VEP_ensembl_Protein_position	VEP_ensembl_Exon_or_Intron_Rank	VEP_ensembl_STRAND	VEP_ensembl_CANONICAL	VEP_ensembl_LoF	VEP_ensembl_LoF_filter	VEP_ensembl_LoF_flags	VEP_ensembl_LoF_info	VEP_ensembl_summary	rs_dbSNP150	GWAS_catalog_rs	GWAS_catalog_trait	GWAS_catalog_pubmedid	GRASP_rs	GRASP_PMID	GRASP_p-value	GRASP_phenotype	GRASP_ancestry	GRASP_platform	clinvar_rs	clinvar_clnsig	clinvar_trait	clinvar_golden_stars	GTEx_V6_gene	GTEx_V6_tissue	1000G_strict_masked	RepeatMasker_masked	Ancestral_allele
1	154992969	G	C	1	154965445	G	C	Y	3_prime_UTR_variant|missense_variant|missense_variant|3_prime_UTR_variant|non_coding_transcript_exon_variant,non_coding_transcript_variant|non_coding_transcript_exon_variant,non_coding_transcript_variant|downstream_gene_variant|downstream_gene_variant|missense_variant|downstream_gene_variant|upstream_gene_variant|upstream_gene_variant|downstream_gene_variant|non_coding_transcript_exon_variant,non…	ENST00000295530|ENST00000292180|ENST00000368428|ENST00000368432|ENST00000477609|ENST00000481758|ENST00000492620|ENST00000368433|ENST00000315144|ENST00000368431|ENST00000368427|ENST00000392487|ENST00000487371|ENST00000489992	FLAD1|FLAD1|FLAD1|FLAD1|FLAD1|FLAD1|FLAD1|FLAD1|FLAD1|FLAD1|LENEP|LENEP|FLAD1|FLAD1	ENSG00000160688|ENSG00000160688|ENSG00000160688|ENSG00000160688|ENSG00000160688|ENSG00000160688|ENSG00000160688|ENSG00000160688|ENSG00000160688|ENSG00000160688|ENSG00000163352|ENSG00000163352|ENSG00000160688|ENSG00000160688	ENSP00000295530|ENSP00000292180|ENSP00000357413|ENSP00000357417|.|.|.|ENSP00000357418|ENSP00000317296|ENSP00000357416|ENSP00000357412|ENSP00000376278|.|.	.|CCDS1078.1|.|CCDS53371.1|.|.|.|.|CCDS1079.1|CCDS53372.1|CCDS1080.1|CCDS1080.1|.|.	.|Q8NFF5|.|Q8NFF5|.|.|.|.|Q8NFF5|Q8NFF5|Q9Y5L5|Q9Y5L5|.|.	.|Gga/Cga|Gga/Cga|.|.|.|4837|1763|Gga/Cga|3957|617|619|4536|.	.|G/R|G/R|.|.|.|.|.|G/R|.|.|.|.|.	ENST00000295530.6:c.*79G>C|ENST00000292180.7:c.1696G>C|ENST00000368428.1:c.319G>C|ENST00000368432.5:c.*179G>C|ENST00000477609.5:n.412G>C|ENST00000481758.1:n.266G>C|.|.|ENST00000315144.14:c.1405G>C|.|.|.|.|ENST00000489992.5:n.506G>C	.|ENSP00000292180.3:p.Gly566Arg|ENSP00000357413.1:p.Gly107Arg|.|.|.|.|.|ENSP00000317296.10:p.Gly469Arg|.|.|.|.|.	1069|2018|969|1697|412|266|.|.|1588|.|.|.|.|506	.|1696|319|.|.|.|.|.|1405|.|.|.|.|.	.|566|107|.|.|.|.|.|469|.|.|.|.|.	4/4|7/7|5/5|7/7|4/4|2/2|.|.|8/8|.|.|.|.|4/4	+|+|+|+|+|+|+|+|+|+|+|+|+|+	.|YES|.|.|.|.|.|.|.|.|.|YES|.|.	.|.|.|.|.|.|.|.|.|.|.|.|.|.	.|.|.|.|.|.|.|.|.|.|.|.|.|.	.|.|.|.|.|.|.|.|.|.|.|.|.|.	.|.|.|.|.|.|.|.|.|.|.|.|.|.	FLAD1(12):missense_variant(3)non_coding_transcript_exon_variant,non_coding_transcript_variant(3)3_prime_UTR_variant(2)downstream_gene_variant(4)|LENEP(2):upstream_gene_variant(2)	.	.	.	.	.	.	.	.	.	.	.	.	.	.	.	.	Y	N	G
3	49015647	G	A	3	49053080	G	A	Y	non_coding_transcript_exon_variant,non_coding_transcript_variant|downstream_gene_variant|downstream_gene_variant|downstream_gene_variant|missense_variant|missense_variant|3_prime_UTR_variant|non_coding_transcript_exon_variant,non_coding_transcript_variant|3_prime_UTR_variant|3_prime_UTR_variant|missense_variant|non_coding_transcript_exon_variant,non_coding_transcript_variant|downstream_gene_varia…	ENST00000481001|ENST00000488572|ENST00000419837|ENST00000496568|ENST00000440857|ENST00000313778|ENST00000608424|ENST00000498794|ENST00000395474|ENST00000610967|ENST00000438585|ENST00000460505|ENST00000489684|ENST00000627177|ENST00000420783|ENST00000441576|ENST00000489427|ENST00000472878|ENST00000429900|ENST00000615452|ENST00000492585|ENST00000326912|ENST00000467457|ENST00000384873|ENST00000462064…	DALRD3|WDR6|WDR6|DALRD3|DALRD3|DALRD3|WDR6|DALRD3|WDR6|WDR6|DALRD3|DALRD3|WDR6|WDR6|WDR6|DALRD3|WDR6|WDR6|WDR6|WDR6|DALRD3|NDUFAF3|DALRD3|MIR191|WDR6|WDR6|WDR6|WDR6|DALRD3|DALRD3|WDR6|WDR6|MIR425|WDR6|WDR6|WDR6|DALRD3|WDR6|DALRD3|WDR6|DALRD3	ENSG00000178149|ENSG00000178252|ENSG00000178252|ENSG00000178149|ENSG00000178149|ENSG00000178149|ENSG00000178252|ENSG00000178149|ENSG00000178252|ENSG00000178252|ENSG00000178149|ENSG00000178149|ENSG00000178252|ENSG00000178252|ENSG00000178252|ENSG00000178149|ENSG00000178252|ENSG00000178252|ENSG00000178252|ENSG00000178252|ENSG00000178149|ENSG00000178057|ENSG00000178149|ENSG00000207605|ENSG00000178252…	.|.|ENSP00000390740|ENSP00000485305|ENSP00000403770|ENSP00000323265|ENSP00000477389|.|ENSP00000378857|ENSP00000484799|ENSP00000396650|.|.|ENSP00000487056|ENSP00000395993|ENSP00000410623|ENSP00000477087|.|ENSP00000477418|ENSP00000482289|.|ENSP00000323003|.|.|.|ENSP00000412195|ENSP00000414157|ENSP00000413432|.|.|ENSP00000477463|.|.|.|.|.|ENSP00000344989|ENSP00000387692|.|.|ENSP00000397385	.|.|.|.|.|CCDS2783.1|.|.|CCDS2782.2|CCDS2782.2|.|.|.|.|.|CCDS63632.1|.|.|.|.|.|CCDS2785.1|.|.|.|.|.|.|.|.|.|.|.|.|.|.|CCDS33754.1|.|.|.|.	.|.|.|.|.|Q5D0E6|Q9NNW5|.|.|.|.|.|.|.|.|Q5D0E6|.|.|.|.|.|Q9BU61|.|.|.|.|.|.|.|.|.|.|.|.|.|.|Q5D0E6|.|.|.|.	.|3284|3738|1966|gCg/gTg|Cgt/Tgt|.|.|.|.|Cgt/Tgt|.|2297|4120|289|gCg/gTg|3585|3220|3941|.|2549|4812|.|4955|3682|222|58|300|.|.|3855|3682|4501|928|3213|666|Cgt/Tgt|3396|.|282|1142	.|.|.|.|A/V|R/C|.|.|.|.|R/C|.|.|.|.|A/V|.|.|.|.|.|.|.|.|.|.|.|.|.|.|.|.|.|.|.|.|R/C|.|.|.|.	ENST00000481001.5:n.526C>T|.|.|.|ENST00000440857.5:c.1157C>T|ENST00000313778.9:c.1072C>T|ENST00000608424.5:c.*359G>A|ENST00000498794.1:n.2831C>T|ENST00000395474.7:c.*359G>A|ENST00000610967.4:c.*359G>A|ENST00000438585.5:c.495C>T|ENST00000460505.5:n.1727C>T|.|.|.|ENST00000441576.6:c.1547C>T|.|.|.|ENST00000615452.1:c.*359G>A|.|.|ENST00000467457.5:n.1469C>T|.|.|.|.|.|ENST00000472331.5:n.920C>T|ENST00…	.|.|.|.|ENSP00000403770.1:p.Ala386Val|ENSP00000323265.5:p.Arg358Cys|.|.|.|.|ENSP00000396650.2:p.Arg166Cys|.|.|.|.|ENSP00000410623.2:p.Ala516Val|.|.|.|.|.|.|.|.|.|.|.|.|.|.|.|.|.|.|.|.|ENSP00000344989.4:p.Arg525Cys|.|.|.|.	526|.|.|.|1860|1814|3764|2831|4095|3953|495|1727|.|.|.|1547|.|.|.|1651|.|.|1469|.|.|.|.|.|920|1657|.|.|.|.|.|.|1580|.|946|.|.	.|.|.|.|1157|1072|.|.|.|.|496|.|.|.|.|1547|.|.|.|.|.|.|.|.|.|.|.|.|.|.|.|.|.|.|.|.|1573|.|.|.|.	.|.|.|.|386|358|.|.|.|.|166|.|.|.|.|516|.|.|.|.|.|.|.|.|.|.|.|.|.|.|.|.|.|.|.|.|525|.|.|.|.	2/2|.|.|.|12/12|12/12|6/6|2/2|6/6|6/6|5/5|10/10|.|.|.|12/12|.|.|.|6/6|.|.|6/6|.|.|.|.|.|4/4|11/11|.|.|.|.|.|.|12/12|.|6/6|.|.	-|+|+|-|-|-|+|-|+|+|-|-|+|+|+|-|+|+|+|+|-|+|-|-|+|+|+|+|-|-|+|+|-|+|+|+|-|+|-|+|-	.|.|.|.|.|.|.|.|YES|.|.|.|.|.|.|.|.|.|.|.|.|.|.|YES|.|.|.|.|.|.|.|.|YES|.|.|.|YES|.|.|.|.	.|.|.|.|.|.|.|.|.|.|.|.|.|.|.|.|.|.|.|.|.|.|.|.|.|.|.|.|.|.|.|.|.|.|.|.|.|.|.|.|.	.|.|.|.|.|.|.|.|.|.|.|.|.|.|.|.|.|.|.|.|.|.|.|.|.|.|.|.|.|.|.|.|.|.|.|.|.|.|.|.|.	.|.|.|.|.|.|.|.|.|.|.|.|.|.|.|.|.|.|.|.|.|.|.|.|.|.|.|.|.|.|.|.|.|.|.|.|.|.|.|.|.	.|.|.|.|.|.|.|.|.|.|.|.|.|.|.|.|.|.|.|.|.|.|.|.|.|.|.|.|.|.|.|.|.|.|.|.|.|.|.|.|.	DALRD3(15):missense_variant(5)non_coding_transcript_exon_variant,non_coding_transcript_variant(7)downstream_gene_variant(3)|WDR6(23):3_prime_UTR_variant(4)downstream_gene_variant(19)|NDUFAF3(6):upstream_gene_variant(1)|MIR191(1):downstream_gene_variant(1)|MIR425(1):downstream_gene_variant(1)	rs753020281	.	.	.	.	.	.	.	.	.	.	.	.	.	.	.	Y	N	G
3	57559757	A	G	3	57545484	A	G	Y	3_prime_UTR_variant|missense_variant	ENST00000487257|ENST00000311180	PDE12|PDE12	ENSG00000174840|ENSG00000174840	ENSP00000420626|ENSP00000309142	.|CCDS33772.1	.|Q6L8Q7	.|gAa/gGa	.|E/G	ENST00000487257.1:c.*337A>G|ENST00000311180.8:c.1583A>G	.|ENSP00000309142.7:p.Glu528Gly	1860|1686	.|1583	.|528	2/2|3/3	+|+	.|YES	.|.	.|.	.|.	.|.	PDE12(2):missense_variant(1)3_prime_UTR_variant(1)	.	.	.	.	.	.	.	.	.	.	.	.	.	.	.	.	Y	N	A
5	93593940	G	A	5	92929646	G	A	Y	3_prime_UTR_variant|non_coding_transcript_exon_variant,non_coding_transcript_variant|3_prime_UTR_variant	ENST00000615873|ENST00000506162|ENST00000327111	NR2F1|NR2F1|NR2F1	ENSG00000175745|ENSG00000175745|ENSG00000175745	ENSP00000481517|.|ENSP00000325819	.|.|CCDS4068.1	.|.|P10589	.|.|.	.|.|.	ENST00000615873.1:c.*98G>A|ENST00000506162.1:n.593G>A|ENST00000327111.7:c.*98G>A	.|.|.	1295|593|3057	.|.|.	.|.|.	4/4|2/2|3/3	+|+|+	.|.|YES	.|.|.	.|.|.	.|.|.	.|.|.	NR2F1(5):non_coding_transcript_exon_variant,non_coding_transcript_variant(1)3_prime_UTR_variant(2)	.	.	.	.	.	.	.	.	.	.	.	.	.	.	.	.	Y	N	G
5	131204977	A	T	5	130540670	A	T	Y	3_prime_UTR_variant|downstream_gene_variant	ENST00000379380|ENST00000521227	LYRM7|LYRM7	ENSG00000186687|ENSG00000186687	ENSP00000368688|.	CCDS4148.1|.	Q5U5X0|.	.|1276	.|.	ENST00000379380.8:c.*5376A>T|.	.|.	5902|.	.|.	.|.	5/5|.	+|+	YES|.	.|.	.|.	.|.	.|.	LYRM7(4):3_prime_UTR_variant(1)downstream_gene_variant(1)	.	.	.	.	.	.	.	.	.	.	.	.	.	.	.	.	Y	N	A
6	30724942	T	C	6	30692719	T	C	Y	downstream_gene_variant|upstream_gene_variant|3_prime_UTR_variant|3_prime_UTR_variant|3_prime_UTR_variant|downstream_gene_variant|3_prime_UTR_variant	ENST00000487376|ENST00000607476|ENST00000396384|ENST00000330914|ENST00000396389|ENST00000376389|ENST00000327892	FLOT1|XXbac-BPG252P9.9|TUBB|TUBB|TUBB|FLOT1|TUBB	ENSG00000137312|ENSG00000272540|ENSG00000196230|ENSG00000196230|ENSG00000196230|ENSG00000137312|ENSG00000196230	.|.|ENSP00000379668|ENSP00000365578|ENSP00000379672|ENSP00000365569|ENSP00000339001	.|.|CCDS78124.1|CCDS78124.1|.|CCDS4688.1|CCDS4687.1	.|.|.|.|.|O75955|P07437	2767|1065|.|.|.|2767|.	.|.|.|.|.|.|.	.|.|ENST00000396384.1:c.*545T>C|ENST00000330914.7:c.*545T>C|ENST00000396389.5:c.*545T>C|.|ENST00000327892.12:c.*545T>C	.|.|.|.|.|.|.	.|.|2339|2148|2419|.|2186	.|.|.|.|.|.|.	.|.|.|.|.|.|.	.|.|4/4|4/4|4/4|.|4/4	-|-|+|+|+|-|+	.|YES|.|.|.|YES|YES	.|.|.|.|.|.|.	.|.|.|.|.|.|.	.|.|.|.|.|.|.	.|.|.|.|.|.|.	XXbac-BPG252P9.9(1):upstream_gene_variant(1)|TUBB(4):3_prime_UTR_variant(4)|FLOT1(12):downstream_gene_variant(2)	.	.	.	.	.	.	.	.	.	.	.	.	.	.	.	.	N	N	T
6	43504866	A	T	6	43472604	A	T	Y	downstream_gene_variant|downstream_gene_variant|missense_variant|3_prime_UTR_variant|3_prime_UTR_variant|non_coding_transcript_exon_variant,non_coding_transcript_variant|upstream_gene_variant|downstream_gene_variant|missense_variant|missense_variant|missense_variant|downstream_gene_variant|missense_variant|downstream_gene_variant|missense_variant|missense_variant|downstream_gene_variant	ENST00000490050|ENST00000478173|ENST00000436109|ENST00000612912|ENST00000454762|ENST00000483640|ENST00000428025|ENST00000372454|ENST00000372444|ENST00000259751|ENST00000372445|ENST00000372441|ENST00000372449|ENST00000442878|ENST00000372452|ENST00000438588|ENST00000459851	TJAP1|TJAP1|TJAP1|TJAP1|TJAP1|TJAP1|POLR1C|TJAP1|TJAP1|TJAP1|TJAP1|LRRC73|TJAP1|TJAP1|TJAP1|TJAP1|TJAP1	ENSG00000137221|ENSG00000137221|ENSG00000137221|ENSG00000137221|ENSG00000137221|ENSG00000137221|ENSG00000171453|ENSG00000137221|ENSG00000137221|ENSG00000137221|ENSG00000137221|ENSG00000204052|ENSG00000137221|ENSG00000137221|ENSG00000137221|ENSG00000137221|ENSG00000137221	.|.|ENSP00000407080|ENSP00000484142|ENSP00000391115|.|ENSP00000395401|ENSP00000361532|ENSP00000361521|ENSP00000259751|ENSP00000361522|ENSP00000361518|ENSP00000361527|ENSP00000390981|ENSP00000361530|ENSP00000408769|.	.|.|CCDS4898.1|.|.|.|.|.|CCDS4898.1|CCDS4898.1|CCDS55004.1|CCDS34456.1|CCDS55004.1|.|CCDS4898.1|CCDS55004.1|.	.|.|Q5JTD0|Q5JTD0|.|.|.|.|Q5JTD0|Q5JTD0|Q5JTD0|Q5JTD7|Q5JTD0|.|Q5JTD0|Q5JTD0|.	1199|1160|Acc/Tcc|.|.|.|4836|2573|Acc/Tcc|Acc/Tcc|Acc/Tcc|2103|Acc/Tcc|1160|Acc/Tcc|Acc/Tcc|1170	.|.|T/S|.|.|.|.|.|T/S|T/S|T/S|.|T/S|.|T/S|T/S|.	.|.|ENST00000436109.6:c.655A>T|ENST00000612912.4:c.*2267A>T|ENST00000454762.1:c.*863A>T|ENST00000483640.5:n.1781A>T|.|.|ENST00000372444.6:c.655A>T|ENST00000259751.5:c.655A>T|ENST00000372445.9:c.685A>T|.|ENST00000372449.5:c.685A>T|.|ENST00000372452.5:c.655A>T|ENST00000438588.6:c.685A>T|.	.|.|ENSP00000407080.2:p.Thr219Ser|.|.|.|.|.|ENSP00000361521.2:p.Thr219Ser|ENSP00000259751.1:p.Thr219Ser|ENSP00000361522.5:p.Thr229Ser|.|ENSP00000361527.1:p.Thr229Ser|.|ENSP00000361530.1:p.Thr219Ser|ENSP00000408769.2:p.Thr229Ser|.	.|.|882|3413|1581|1781|.|.|1088|1033|1061|.|1008|.|978|1026|.	.|.|655|.|.|.|.|.|655|655|685|.|685|.|655|685|.	.|.|219|.|.|.|.|.|219|219|229|.|229|.|219|229|.	.|.|9/9|8/9|4/4|9/9|.|.|11/11|10/10|11/11|.|11/11|.|10/10|10/10|.	+|+|+|+|+|+|+|+|+|+|+|-|+|+|+|+|+	.|.|.|.|.|.|.|.|.|.|YES|YES|.|.|.|.|.	.|.|.|.|.|.|.|.|.|.|.|.|.|.|.|.|.	.|.|.|.|.|.|.|.|.|.|.|.|.|.|.|.|.	.|.|.|.|.|.|.|.|.|.|.|.|.|.|.|.|.	.|.|.|.|.|.|.|.|.|.|.|.|.|.|.|.|.	POLR1C(9):upstream_gene_variant(1)|LRRC73(1):downstream_gene_variant(1)|TJAP1(15):missense_variant(7)non_coding_transcript_exon_variant,non_coding_transcript_variant(1)3_prime_UTR_variant(2)downstream_gene_variant(5)	.	.	.	.	.	.	.	.	.	.	.	.	.	.	.	.	Y	N	A
7	56063723	T	C	7	56131416	T	C	Y	upstream_gene_variant|downstream_gene_variant|upstream_gene_variant|upstream_gene_variant|downstream_gene_variant|upstream_gene_variant|upstream_gene_variant|upstream_gene_variant|upstream_gene_variant|downstream_gene_variant|upstream_gene_variant|upstream_gene_variant|upstream_gene_variant|upstream_gene_variant|3_prime_UTR_variant|downstream_gene_variant|downstream_gene_variant|upstream_gene_var…	ENST00000447501|ENST00000492618|ENST00000413952|ENST00000529457|ENST00000466479|ENST00000451338|ENST00000395436|ENST00000434526|ENST00000423763|ENST00000482776|ENST00000413756|ENST00000342190|ENST00000438133|ENST00000452216|ENST00000275603|ENST00000384439|ENST00000462133|ENST00000275607|ENST00000494736|ENST00000466572|ENST00000498777|ENST00000335503|ENST00000395435|ENST00000437307|ENST00000436782…	SUMF2|CCT6A|SUMF2|SUMF2|CCT6A|SUMF2|SUMF2|SUMF2|SUMF2|CCT6A|SUMF2|SUMF2|SUMF2|SUMF2|CCT6A|SNORA15|CCT6A|SUMF2|CCT6A|CCT6A|SUMF2|CCT6A|SUMF2|SUMF2|SUMF2|SUMF2	ENSG00000129103|ENSG00000146731|ENSG00000129103|ENSG00000129103|ENSG00000146731|ENSG00000129103|ENSG00000129103|ENSG00000129103|ENSG00000129103|ENSG00000146731|ENSG00000129103|ENSG00000129103|ENSG00000129103|ENSG00000129103|ENSG00000146731|ENSG00000207168|ENSG00000146731|ENSG00000129103|ENSG00000146731|ENSG00000146731|ENSG00000129103|ENSG00000146731|ENSG00000129103|ENSG00000129103|ENSG00000129103…	ENSP00000395554|.|ENSP00000414434|.|.|ENSP00000410796|ENSP00000378824|ENSP00000400922|ENSP00000407832|.|ENSP00000406445|ENSP00000341938|ENSP00000393423|ENSP00000415322|ENSP00000275603|.|.|ENSP00000275607|.|.|.|ENSP00000352019|ENSP00000378823|ENSP00000415989|ENSP00000407954|.	.|.|.|.|.|.|CCDS43588.2|CCDS5524.2|.|.|.|CCDS47589.1|.|.|CCDS5523.1|.|.|CCDS55111.1|.|.|.|CCDS34640.1|CCDS43589.2|.|.|.	.|.|.|.|.|.|.|.|.|.|.|.|.|.|P40227|.|.|Q8NBJ7|.|.|.|P40227|.|.|.|.	587|1664|532|609|103|598|279|501|578|4713|566|532|585|542|.|3121|424|501|545|2783|582|.|531|561|554|578	.|.|.|.|.|.|.|.|.|.|.|.|.|.|.|.|.|.|.|.|.|.|.|.|.|.	.|.|.|.|.|.|.|.|.|.|.|.|.|.|ENST00000275603.8:c.*638T>C|.|.|.|.|.|.|ENST00000335503.3:c.*638T>C|.|.|.|.	.|.|.|.|.|.|.|.|.|.|.|.|.|.|.|.|.|.|.|.|.|.|.|.|.|.	.|.|.|.|.|.|.|.|.|.|.|.|.|.|2453|.|.|.|.|.|.|2263|.|.|.|.	.|.|.|.|.|.|.|.|.|.|.|.|.|.|.|.|.|.|.|.|.|.|.|.|.|.	.|.|.|.|.|.|.|.|.|.|.|.|.|.|.|.|.|.|.|.|.|.|.|.|.|.	.|.|.|.|.|.|.|.|.|.|.|.|.|.|14/14|.|.|.|.|.|.|13/13|.|.|.|.	+|+|+|+|+|+|+|+|+|+|+|+|+|+|+|+|+|+|+|+|+|+|+|+|+|+	.|.|.|.|.|.|.|.|.|.|.|YES|.|.|YES|YES|.|.|.|.|.|.|.|.|.|.	.|.|.|.|.|.|.|.|.|.|.|.|.|.|.|.|.|.|.|.|.|.|.|.|.|.	.|.|.|.|.|.|.|.|.|.|.|.|.|.|.|.|.|.|.|.|.|.|.|.|.|.	.|.|.|.|.|.|.|.|.|.|.|.|.|.|.|.|.|.|.|.|.|.|.|.|.|.	.|.|.|.|.|.|.|.|.|.|.|.|.|.|.|.|.|.|.|.|.|.|.|.|.|.	CCT6A(9):3_prime_UTR_variant(2)downstream_gene_variant(6)|SNORA15(4):downstream_gene_variant(1)|SUMF2(19):upstream_gene_variant(17)	.	.	.	.	.	.	.	.	.	.	.	.	.	.	.	.	Y	N	T
9	128695535	G	T	9	131457814	G	T	Y	downstream_gene_variant|downstream_gene_variant|downstream_gene_variant|3_prime_UTR_variant|downstream_gene_variant|downstream_gene_variant|downstream_gene_variant|downstream_gene_variant|downstream_gene_variant|3_prime_UTR_variant	ENST00000372688|ENST00000485056|ENST00000466009|ENST00000372692|ENST00000480217|ENST00000372686|ENST00000480536|ENST00000477806|ENST00000409104|ENST00000322030	SET|SET|SET|SET|SET|SET|SET|SET|SET|SET	ENSG00000119335|ENSG00000119335|ENSG00000119335|ENSG00000119335|ENSG00000119335|ENSG00000119335|ENSG00000119335|ENSG00000119335|ENSG00000119335|ENSG00000119335	ENSP00000361773|.|.|ENSP00000361777|.|ENSP00000361771|.|.|ENSP00000387321|ENSP00000318012	CCDS59150.1|.|.|CCDS48037.1|.|.|.|.|CCDS59149.1|CCDS6907.1	.|.|.|Q01105|.|Q01105|.|.|Q01105|Q01105	871|2600|3617|.|2619|641|2779|1537|801|.	.|.|.|.|.|.|.|.|.|.	.|.|.|ENST00000372692.8:c.*871G>T|.|.|.|.|.|ENST00000322030.12:c.*871G>T	.|.|.|.|.|.|.|.|.|.	.|.|.|1985|.|.|.|.|.|2062	.|.|.|.|.|.|.|.|.|.	.|.|.|.|.|.|.|.|.|.	.|.|.|8/8|.|.|.|.|.|8/8	+|+|+|+|+|+|+|+|+|+	.|.|.|YES|.|.|.|.|.|.	.|.|.|.|.|.|.|.|.|.	.|.|.|.|.|.|.|.|.|.	.|.|.|.|.|.|.|.|.|.	.|.|.|.|.|.|.|.|.|.	SET(11):3_prime_UTR_variant(2)downstream_gene_variant(8)	.	.	.	.	.	.	.	.	.	.	.	.	.	.	.	.	N	N	G
16	68835430	C	T	16	68869333	C	T	Y	3_prime_UTR_variant|downstream_gene_variant|downstream_gene_variant|downstream_gene_variant|downstream_gene_variant|downstream_gene_variant|3_prime_UTR_variant|3_prime_UTR_variant|downstream_gene_variant	ENST00000621016|ENST00000566510|ENST00000562836|ENST00000612417|ENST00000422392|ENST00000566612|ENST00000611625|ENST00000261769|ENST00000562118	CDH1|CDH1|CDH1|CDH1|CDH1|CDH1|CDH1|CDH1|CDH1	ENSG00000039068|ENSG00000039068|ENSG00000039068|ENSG00000039068|ENSG00000039068|ENSG00000039068|ENSG00000039068|ENSG00000039068|ENSG00000039068	ENSP00000480664|ENSP00000458139|.|ENSP00000478360|ENSP00000414946|ENSP00000454782|ENSP00000481063|ENSP00000261769|.	.|.|.|.|.|.|.|CCDS10869.1|.	.|.|.|.|P12830|.|.|P12830|.	.|1894|1892|1149|1894|400|.|.|1846	.|.|.|.|.|.|.|.|.	ENST00000621016.4:c.*1149C>T|.|.|.|.|.|ENST00000611625.4:c.*1931C>T|ENST00000261769.9:c.*1931C>T|.	.|.|.|.|.|.|.|.|.	3200|.|.|.|.|.|4767|4771|.	.|.|.|.|.|.|.|.|.	.|.|.|.|.|.|.|.|.	13/13|.|.|.|.|.|17/17|16/16|.	+|+|+|+|+|+|+|+|+	.|.|.|.|.|.|.|YES|.	.|.|.|.|.|.|.|.|.	.|.|.|.|.|.|.|.|.	.|.|.|.|.|.|.|.|.	.|.|.|.|.|.|.|.|.	CDH1(14):3_prime_UTR_variant(3)downstream_gene_variant(6)	.	.	.	.	.	.	.	.	.	.	.	.	.	.	.	.	Y	N	C
19	29675270	C	A	19	30166177	C	A	Y	downstream_gene_variant|3_prime_UTR_variant|downstream_gene_variant|downstream_gene_variant	ENST00000586888|ENST00000436066|ENST00000588833|ENST00000592810	PLEKHF1|PLEKHF1|PLEKHF1|PLEKHF1	ENSG00000166289|ENSG00000166289|ENSG00000166289|ENSG00000166289	ENSP00000466003|ENSP00000389787|ENSP00000464925|ENSP00000466292	.|CCDS12417.1|.|CCDS12417.1	.|Q96S99|.|Q96S99	1047|.|1185|427	.|.|.|.	.|ENST00000436066.3:c.*591C>A|.|.	.|.|.|.	.|1897|.|.	.|.|.|.	.|.|.|.	.|2/2|.|.	+|+|+|+	.|YES|.|.	.|.|.|.	.|.|.|.	.|.|.|.	.|.|.|.	PLEKHF1(4):3_prime_UTR_variant(1)downstream_gene_variant(3)	.	.	.	.	.	.	.	.	.	.	.	.	.	.	.	.	Y	N	C
1	6622269	G	A	1	6682329	G	A	Y	upstream_gene_variant|non_coding_transcript_exon_variant,non_coding_transcript_variant|upstream_gene_variant|upstream_gene_variant|upstream_gene_variant|3_prime_UTR_variant|upstream_gene_variant|upstream_gene_variant|upstream_gene_variant	ENST00000377627|ENST00000495385|ENST00000484676|ENST00000307896|ENST00000472925|ENST00000377648|ENST00000487819|ENST00000484669|ENST00000054650	THAP3|PHF13|THAP3|THAP3|THAP3|PHF13|THAP3|THAP3|THAP3	ENSG00000041988|ENSG00000116273|ENSG00000041988|ENSG00000041988|ENSG00000041988|ENSG00000116273|ENSG00000041988|ENSG00000041988|ENSG00000041988	ENSP00000366854|.|.|ENSP00000311537|ENSP00000473646|ENSP00000366876|ENSP00000464954|.|ENSP00000054650	CCDS86.1|.|.|CCDS55573.1|.|CCDS85.1|.|.|CCDS55572.1	Q8WTV1|.|.|Q8WTV1|.|Q86YI8|.|.|Q8WTV1	2923|.|2902|2912|2961|.|2956|2929|2597	.|.|.|.|.|.|.|.|.	.|ENST00000495385.1:n.422G>A|.|.|.|ENST00000377648.4:c.*632G>A|.|.|.	.|.|.|.|.|.|.|.|.	.|422|.|.|.|1917|.|.|.	.|.|.|.|.|.|.|.|.	.|.|.|.|.|.|.|.|.	.|2/2|.|.|.|4/4|.|.|.	+|+|+|+|+|+|+|+|+	.|.|.|.|.|YES|.|.|YES	.|.|.|.|.|.|.|.|.	.|.|.|.|.|.|.|.|.	.|.|.|.|.|.|.|.|.	.|.|.|.|.|.|.|.|.	THAP3(8):upstream_gene_variant(7)|PHF13(2):non_coding_transcript_exon_variant,non_coding_transcript_variant(1)3_prime_UTR_variant(1)	.	.	.	.	.	.	.	.	.	.	.	.	.	.	.	.	Y	N	G
1	11024809	T	C	1	11084866	T	C	Y	downstream_gene_variant|intron_variant,non_coding_transcript_variant|upstream_gene_variant|downstream_gene_variant|intron_variant,NMD_transcript_variant|downstream_gene_variant|downstream_gene_variant|downstream_gene_variant|downstream_gene_variant|downstream_gene_variant|downstream_gene_variant|downstream_gene_variant|downstream_gene_variant|intron_variant,NMD_transcript_variant|intron_variant|d…	ENST00000472476|ENST00000480464|ENST00000612387|ENST00000617757|ENST00000477447|ENST00000611963|ENST00000622057|ENST00000619555|ENST00000621715|ENST00000439080|ENST00000617172|ENST00000614494|ENST00000629725|ENST00000622108|ENST00000612542|ENST00000473118|ENST00000611136|ENST00000315091|ENST00000240185|ENST00000621790|ENST00000614757|ENST00000610369|ENST00000620632|ENST00000473869|ENST00000607145…	TARDBP|TARDBP|RP4-635E18.8|TARDBP|TARDBP|TARDBP|TARDBP|TARDBP|TARDBP|TARDBP|TARDBP|TARDBP|TARDBP|RP4-635E18.9|RP4-635E18.9|TARDBP|RP4-635E18.9|TARDBP|TARDBP|TARDBP|RP4-635E18.9|TARDBP|TARDBP|TARDBP|RP4-635E18.8|TARDBP|RP4-635E18.9|TARDBP|TARDBP|TARDBP|TARDBP|TARDBP|TARDBP|MASP2	ENSG00000120948|ENSG00000120948|ENSG00000271895|ENSG00000120948|ENSG00000120948|ENSG00000120948|ENSG00000120948|ENSG00000120948|ENSG00000120948|ENSG00000120948|ENSG00000120948|ENSG00000120948|ENSG00000120948|ENSG00000277726|ENSG00000277726|ENSG00000120948|ENSG00000277726|ENSG00000120948|ENSG00000120948|ENSG00000120948|ENSG00000277726|ENSG00000120948|ENSG00000120948|ENSG00000120948|ENSG00000271895…	ENSP00000465080|.|.|.|ENSP00000465888|ENSP00000481330|ENSP00000481206|ENSP00000479978|ENSP00000480690|ENSP00000404666|ENSP00000479219|ENSP00000482754|ENSP00000486989|ENSP00000480398|ENSP00000478249|ENSP00000465240|ENSP00000481737|ENSP00000313129|ENSP00000240185|ENSP00000482191|ENSP00000481867|ENSP00000482559|ENSP00000480771|ENSP00000432132|.|ENSP00000479758|.|ENSP00000467020|ENSP00000484722|.|ENS…	.|.|.|.|.|.|.|.|.|.|.|.|.|.|.|.|.|.|CCDS122.1|.|.|.|.|.|.|.|.|.|.|.|.|.|.|CCDS123.1	.|.|.|.|.|.|.|.|.|.|.|.|.|.|.|.|.|.|Q13148|.|.|.|.|.|.|.|.|.|.|.|.|.|.|O00187	2633|.|4949|657|.|616|1522|625|2499|1951|1219|626|1561|.|.|4320|.|626|.|1468|.|766|766|.|4850|.|.|.|1468|.|4220|536|.|1714	.|.|.|.|.|.|.|.|.|.|.|.|.|.|.|.|.|.|.|.|.|.|.|.|.|.|.|.|.|.|.|.|.|.	.|ENST00000480464.2:n.408-301T>C|.|.|ENST00000477447.6:c.*116-301T>C|.|.|.|.|.|.|.|.|ENST00000622108.1:c.*82-301T>C|ENST00000612542.1:c.108-301T>C|.|ENST00000611136.4:c.*82-301T>C|.|ENST00000240185.7:c.*2155T>C|.|ENST00000614757.4:c.*354-301T>C|.|.|ENST00000473869.5:c.*827T>C|.|ENST00000620505.1:c.*199-301T>C|ENST00000620028.1:n.17T>C|ENST00000496840.1:c.*354-301T>C|.|ENST00000611008.4:n.547-301T…	.|.|.|.|.|.|.|.|.|.|.|.|.|.|.|.|.|.|.|.|.|.|.|.|.|.|.|.|.|.|.|.|.|.	.|.|.|.|.|.|.|.|.|.|.|.|.|.|.|.|.|.|3756|.|.|.|.|1736|.|.|17|.|.|.|.|.|.|.	.|.|.|.|.|.|.|.|.|.|.|.|.|.|.|.|.|.|.|.|.|.|.|.|.|.|.|.|.|.|.|.|.|.	.|.|.|.|.|.|.|.|.|.|.|.|.|.|.|.|.|.|.|.|.|.|.|.|.|.|.|.|.|.|.|.|.|.	.|1/1|.|.|4/4|.|.|.|.|.|.|.|.|1/3|1/2|.|3/4|.|6/6|.|8/9|.|.|7/7|.|2/2|1/2|2/3|.|2/2|.|.|1/1|.	+|+|+|+|+|+|+|+|+|+|+|+|+|+|+|+|+|+|+|+|+|+|+|+|+|+|+|+|+|+|+|+|+|-	.|.|.|.|.|.|.|.|.|.|.|.|.|.|YES|.|.|.|YES|.|.|.|.|.|YES|.|.|.|.|.|.|.|.|YES	.|.|.|.|.|.|.|.|.|.|.|.|.|.|.|.|.|.|.|.|.|.|.|.|.|.|.|.|.|.|.|.|.|.	.|.|.|.|.|.|.|.|.|.|.|.|.|.|.|.|.|.|.|.|.|.|.|.|.|.|.|.|.|.|.|.|.|.	.|.|.|.|.|.|.|.|.|.|.|.|.|.|.|.|.|.|.|.|.|.|.|.|.|.|.|.|.|.|.|.|.|.	.|.|.|.|.|.|.|.|.|.|.|.|.|.|.|.|.|.|.|.|.|.|.|.|.|.|.|.|.|.|.|.|.|.	RP4-635E18.9(5):non_coding_transcript_exon_variant,non_coding_transcript_variant(1)intron_variant,NMD_transcript_variant(3)intron_variant(1)|RP4-635E18.8(2):upstream_gene_variant(2)|MASP2(4):downstream_gene_variant(1)|TARDBP(28):intron_variant,non_coding_transcript_variant(3)3_prime_UTR_variant,NMD_transcript_variant(1)3_prime_UTR_variant(1)downstream_gene_variant(18)intron_variant,NMD_transcript…	.	.	.	.	.	.	.	.	.	.	.	.	.	.	.	.	Y	N	T
1	26281460	C	A	1	26607951	C	A	Y	downstream_gene_variant|downstream_gene_variant|3_prime_UTR_variant|downstream_gene_variant|downstream_gene_variant|downstream_gene_variant|downstream_gene_variant|downstream_gene_variant|downstream_gene_variant|3_prime_UTR_variant|downstream_gene_variant|downstream_gene_variant|downstream_gene_variant|downstream_gene_variant|downstream_gene_variant|downstream_gene_variant|downstream_gene_variant…	ENST00000469609|ENST00000451429|ENST00000614679|ENST00000252992|ENST00000319041|ENST00000374223|ENST00000357089|ENST00000374221|ENST00000453146|ENST00000314675|ENST00000442942|ENST00000374215|ENST00000496466|ENST00000374217|ENST00000374222|ENST00000494942|ENST00000472155|ENST00000475591|ENST00000270792|ENST00000491670|ENST00000452980|ENST00000476272	CEP85|CEP85|SH3BGRL3|CEP85|SH3BGRL3|UBXN11|UBXN11|UBXN11|CEP85|UBXN11|UBXN11|UBXN11|UBXN11|UBXN11|UBXN11|UBXN11|UBXN11|UBXN11|SH3BGRL3|CEP85|UBXN11|CEP85	ENSG00000130695|ENSG00000130695|ENSG00000142669|ENSG00000130695|ENSG00000142669|ENSG00000158062|ENSG00000158062|ENSG00000158062|ENSG00000130695|ENSG00000158062|ENSG00000158062|ENSG00000158062|ENSG00000158062|ENSG00000158062|ENSG00000158062|ENSG00000158062|ENSG00000158062|ENSG00000158062|ENSG00000142669|ENSG00000130695|ENSG00000158062|ENSG00000130695	.|ENSP00000417002|ENSP00000479107|ENSP00000252992|ENSP00000363358|ENSP00000363340|ENSP00000349601|ENSP00000363338|ENSP00000391790|ENSP00000324721|ENSP00000404956|ENSP00000363332|.|ENSP00000363334|ENSP00000363339|.|.|.|ENSP00000270792|.|ENSP00000410357|ENSP00000432354	.|CCDS60038.1|.|CCDS277.1|.|.|CCDS41286.1|CCDS41288.1|.|CCDS41287.1|.|.|.|CCDS41286.1|CCDS41288.1|.|.|.|CCDS278.1|.|.|.	.|Q6P2H3|.|Q6P2H3|.|.|Q5T124|Q5T124|.|Q5T124|.|.|.|Q5T124|Q5T124|.|.|.|Q9H299|.|.|Q6P2H3	2653|2422|.|2652|10|822|824|824|2653|.|4483|4000|845|824|824|824|821|822|.|4700|4416|2654	.|.|.|.|.|.|.|.|.|.|.|.|.|.|.|.|.|.|.|.|.|.	.|.|ENST00000614679.2:c.*337C>A|.|.|.|.|.|.|ENST00000314675.11:c.*839G>T|.|.|.|.|.|.|.|.|ENST00000270792.9:c.*337C>A|.|.|.	.|.|.|.|.|.|.|.|.|.|.|.|.|.|.|.|.|.|.|.|.|.	.|.|1597|.|.|.|.|.|.|2122|.|.|.|.|.|.|.|.|1599|.|.|.	.|.|.|.|.|.|.|.|.|.|.|.|.|.|.|.|.|.|.|.|.|.	.|.|.|.|.|.|.|.|.|.|.|.|.|.|.|.|.|.|.|.|.|.	.|.|4/4|.|.|.|.|.|.|11/11|.|.|.|.|.|.|.|.|3/3|.|.|.	+|+|+|+|+|-|-|-|+|-|-|-|-|-|-|-|-|-|+|+|-|+	.|.|.|YES|.|.|.|.|.|.|.|.|.|.|YES|.|.|.|YES|.|.|.	.|.|.|.|.|.|.|.|.|.|.|.|.|.|.|.|.|.|.|.|.|.	.|.|.|.|.|.|.|.|.|.|.|.|.|.|.|.|.|.|.|.|.|.	.|.|.|.|.|.|.|.|.|.|.|.|.|.|.|.|.|.|.|.|.|.	.|.|.|.|.|.|.|.|.|.|.|.|.|.|.|.|.|.|.|.|.|.	UBXN11(16):3_prime_UTR_variant(1)downstream_gene_variant(12)|SH3BGRL3(3):3_prime_UTR_variant(2)downstream_gene_variant(1)|CEP85(8):downstream_gene_variant(6)	.	.	.	.	.	.	.	.	.	.	.	.	.	.	.	.	Y	N	C
1	42414991	A	T	1	42880662	A	T	Y	upstream_gene_variant|downstream_gene_variant|3_prime_UTR_variant	ENST00000411908|ENST00000410070|ENST00000431473	RP11-157D18.2|RIMKLA|RIMKLA	ENSG00000235002|ENSG00000177181|ENSG00000177181	.|ENSP00000387064|ENSP00000414330	.|.|CCDS466.2	.|.|Q8IXN7	2197|4826|.	.|.|.	.|.|ENST00000431473.3:c.*17A>T	.|.|.	.|.|1322	.|.|.	.|.|.	.|.|5/5	-|+|+	YES|.|YES	.|.|.	.|.|.	.|.|.	.|.|.	RP11-157D18.2(1):upstream_gene_variant(1)|RIMKLA(2):3_prime_UTR_variant(1)downstream_gene_variant(1)	.	.	.	.	.	.	.	.	.	.	.	.	.	.	.	.	Y	N	A
1	46034917	C	T	1	46500589	C	T	Y	downstream_gene_variant|downstream_gene_variant|downstream_gene_variant|synonymous_variant|3_prime_UTR_variant	ENST00000492813|ENST00000477968|ENST00000372008|ENST00000361297|ENST00000372009	MAST2|MAST2|MAST2|MAST2|MAST2	ENSG00000086015|ENSG00000086015|ENSG00000086015|ENSG00000086015|ENSG00000086015	.|.|ENSP00000361078|ENSP00000354671|ENSP00000361079	.|.|.|CCDS41326.1|.	.|.|.|Q6P0Q8|.	497|4415|4158|gcC/gcT|.	.|.|.|A|.	.|.|.|ENST00000361297.6:c.4248C>T|ENST00000372009.3:c.*430C>T	.|.|.|ENST00000361297.6:c.4248C>T(p.%3D)|.	.|.|.|4531|2843	.|.|.|4248|.	.|.|.|1416|.	.|.|.|29/29|23/23	+|+|+|+|+	.|.|.|YES|.	.|.|.|.|.	.|.|.|.|.	.|.|.|.|.	.|.|.|.|.	MAST2(10):3_prime_UTR_variant(1)synonymous_variant(1)downstream_gene_variant(3)	rs762803738	.	.	.	.	.	.	.	.	.	.	.	.	.	.	.	Y	N	c
1	52894486	T	C	1	53360158	T	C	Y	downstream_gene_variant|downstream_gene_variant|downstream_gene_variant|downstream_gene_variant|downstream_gene_variant|downstream_gene_variant|downstream_gene_variant|3_prime_UTR_variant|downstream_gene_variant|downstream_gene_variant|downstream_gene_variant|downstream_gene_variant|downstream_gene_variant|downstream_gene_variant|3_prime_UTR_variant|3_prime_UTR_variant|downstream_gene_variant|dow…	ENST00000539680|ENST00000486170|ENST00000463923|ENST00000479593|ENST00000371522|ENST00000498544|ENST00000476477|ENST00000612017|ENST00000371520|ENST00000536120|ENST00000479183|ENST00000460612|ENST00000358358|ENST00000487866|ENST00000371532|ENST00000371528|ENST00000543419|ENST00000467988	ECHDC2|ECHDC2|ECHDC2|ECHDC2|ECHDC2|ECHDC2|ECHDC2|ZYG11A|ECHDC2|ECHDC2|ECHDC2|ECHDC2|ECHDC2|ECHDC2|ZYG11A|ZYG11A|ECHDC2|ECHDC2	ENSG00000121310|ENSG00000121310|ENSG00000121310|ENSG00000121310|ENSG00000121310|ENSG00000121310|ENSG00000121310|ENSG00000203995|ENSG00000121310|ENSG00000121310|ENSG00000121310|ENSG00000121310|ENSG00000121310|ENSG00000121310|ENSG00000203995|ENSG00000203995|ENSG00000121310|ENSG00000121310	.|.|.|.|ENSP00000360577|.|ENSP00000446190|ENSP00000482761|ENSP00000360575|ENSP00000439264|.|.|ENSP00000351125|.|ENSP00000360587|ENSP00000360583|.|ENSP00000441962	.|.|.|.|CCDS55600.1|.|.|CCDS76166.1|.|CCDS72794.1|.|.|CCDS571.1|.|CCDS76166.1|CCDS44148.1|.|.	.|.|.|.|Q86YB7|.|.|Q6WRX3|.|.|.|.|Q86YB7|.|Q6WRX3|Q6WRX3|.|.	1739|4691|1746|2062|1498|1753|1917|.|1746|1424|1746|1737|1747|4688|.|.|1746|2951	.|.|.|.|.|.|.|.|.|.|.|.|.|.|.|.|.|.	.|.|.|.|.|.|.|ENST00000612017.4:c.*1276T>C|.|.|.|.|.|.|ENST00000371532.5:c.*1529T>C|ENST00000371528.1:c.*1529T>C|.|.	.|.|.|.|.|.|.|.|.|.|.|.|.|.|.|.|.|.	.|.|.|.|.|.|.|3177|.|.|.|.|.|.|3430|3957|.|.	.|.|.|.|.|.|.|.|.|.|.|.|.|.|.|.|.|.	.|.|.|.|.|.|.|.|.|.|.|.|.|.|.|.|.|.	.|.|.|.|.|.|.|14/14|.|.|.|.|.|.|13/13|14/14|.|.	-|-|-|-|-|-|-|+|-|-|-|-|-|-|+|+|-|-	.|.|.|.|YES|.|.|.|.|.|.|.|.|.|.|YES|.|.	.|.|.|.|.|.|.|.|.|.|.|.|.|.|.|.|.|.	.|.|.|.|.|.|.|.|.|.|.|.|.|.|.|.|.|.	.|.|.|.|.|.|.|.|.|.|.|.|.|.|.|.|.|.	.|.|.|.|.|.|.|.|.|.|.|.|.|.|.|.|.|.	ZYG11A(3):3_prime_UTR_variant(3)|ECHDC2(26):downstream_gene_variant(15)	.	.	.	.	.	.	.	.	.	.	.	.	.	.	.	.	Y	N	T
1	59874056	G	A	1	60339728	G	A	Y	downstream_gene_variant|downstream_gene_variant|3_prime_UTR_variant|downstream_gene_variant	ENST00000465876|ENST00000466803|ENST00000371208|ENST00000491135	HOOK1|HOOK1|HOOK1|HOOK1	ENSG00000134709|ENSG00000134709|ENSG00000134709|ENSG00000134709	.|.|ENSP00000360252|.	.|.|CCDS612.1|.	.|.|Q9UJC3|.	1049|1078|.|1074	.|.|.|.	.|.|ENST00000371208.3:c.*1091G>A|.	.|.|.|.	.|.|3535|.	.|.|.|.	.|.|.|.	.|.|22/22|.	+|+|+|+	.|.|YES|.	.|.|.|.	.|.|.|.	.|.|.|.	.|.|.|.	HOOK1(6):3_prime_UTR_variant(1)downstream_gene_variant(3)	.	.	.	.	.	.	.	.	.	.	.	.	.	.	.	.	Y	N	G
1	61455911	C	T	1	61921583	C	T	Y	downstream_gene_variant|3_prime_UTR_variant|downstream_gene_variant|3_prime_UTR_variant|downstream_gene_variant|3_prime_UTR_variant|downstream_gene_variant|downstream_gene_variant|downstream_gene_variant|downstream_gene_variant	ENST00000485903|ENST00000403491|ENST00000407417|ENST00000371187|ENST00000371185|ENST00000357977|ENST00000371189|ENST00000493627|ENST00000371191|ENST00000371184	NFIA|NFIA|NFIA|NFIA|NFIA|NFIA|NFIA|NFIA|NFIA|NFIA	ENSG00000162599|ENSG00000162599|ENSG00000162599|ENSG00000162599|ENSG00000162599|ENSG00000162599|ENSG00000162599|ENSG00000162599|ENSG00000162599|ENSG00000162599	ENSP00000419785|ENSP00000384523|ENSP00000384680|ENSP00000360229|ENSP00000360227|ENSP00000474462|ENSP00000360231|ENSP00000474817|ENSP00000360233|ENSP00000360226	.|CCDS44156.1|CCDS53321.1|CCDS615.1|.|.|CCDS53322.1|.|.|.	.|Q12857|Q12857|Q12857|.|.|Q12857|.|.|.	387|.|326|.|385|.|349|37|386|424	.|.|.|.|.|.|.|.|.|.	.|ENST00000403491.7:c.*591C>T|.|ENST00000371187.7:c.*532C>T|.|ENST00000357977.5:c.*591C>T|.|.|.|.	.|.|.|.|.|.|.|.|.|.	.|2605|.|2200|.|1074|.|.|.|.	.|.|.|.|.|.|.|.|.|.	.|.|.|.|.|.|.|.|.|.	.|11/11|.|10/10|.|4/4|.|.|.|.	+|+|+|+|+|+|+|+|+|+	.|.|.|.|.|.|YES|.|.|.	.|.|.|.|.|.|.|.|.|.	.|.|.|.|.|.|.|.|.|.	.|.|.|.|.|.|.|.|.|.	.|.|.|.|.|.|.|.|.|.	NFIA(14):3_prime_UTR_variant(3)downstream_gene_variant(7)	.	.	.	.	.	.	.	.	.	.	.	.	.	.	.	.	Y	N	C
1	61458294	G	T	1	61923966	G	T	Y	downstream_gene_variant|downstream_gene_variant|downstream_gene_variant|downstream_gene_variant|downstream_gene_variant|downstream_gene_variant|downstream_gene_variant|downstream_gene_variant|downstream_gene_variant|3_prime_UTR_variant	ENST00000485903|ENST00000357977|ENST00000371185|ENST00000407417|ENST00000371184|ENST00000493627|ENST00000371191|ENST00000371189|ENST00000371187|ENST00000403491	NFIA|NFIA|NFIA|NFIA|NFIA|NFIA|NFIA|NFIA|NFIA|NFIA	ENSG00000162599|ENSG00000162599|ENSG00000162599|ENSG00000162599|ENSG00000162599|ENSG00000162599|ENSG00000162599|ENSG00000162599|ENSG00000162599|ENSG00000162599	ENSP00000419785|ENSP00000474462|ENSP00000360227|ENSP00000384680|ENSP00000360226|ENSP00000474817|ENSP00000360233|ENSP00000360231|ENSP00000360229|ENSP00000384523	.|.|.|CCDS53321.1|.|.|.|CCDS53322.1|CCDS615.1|CCDS44156.1	.|.|.|Q12857|.|.|.|Q12857|Q12857|Q12857	2770|257|2768|2709|2807|2420|2769|2732|1900|.	.|.|.|.|.|.|.|.|.|.	.|.|.|.|.|.|.|.|.|ENST00000403491.7:c.*2974G>T	.|.|.|.|.|.|.|.|.|.	.|.|.|.|.|.|.|.|.|4988	.|.|.|.|.|.|.|.|.|.	.|.|.|.|.|.|.|.|.|.	.|.|.|.|.|.|.|.|.|11/11	+|+|+|+|+|+|+|+|+|+	.|.|.|.|.|.|.|YES|.|.	.|.|.|.|.|.|.|.|.|.	.|.|.|.|.|.|.|.|.|.	.|.|.|.|.|.|.|.|.|.	.|.|.|.|.|.|.|.|.|.	NFIA(14):3_prime_UTR_variant(1)downstream_gene_variant(9)	.	.	.	.	.	.	.	.	.	.	.	.	.	.	.	.	Y	N	G
1	61461155	C	T	1	61926827	C	T	Y	downstream_gene_variant|3_prime_UTR_variant|downstream_gene_variant	ENST00000371187|ENST00000403491|ENST00000357977	NFIA|NFIA|NFIA	ENSG00000162599|ENSG00000162599|ENSG00000162599	ENSP00000360229|ENSP00000384523|ENSP00000474462	CCDS615.1|CCDS44156.1|.	Q12857|Q12857|.	4761|.|3118	.|.|.	.|ENST00000403491.7:c.*5835C>T|.	.|.|.	.|7849|.	.|.|.	.|.|.	.|11/11|.	+|+|+	.|.|.	.|.|.	.|.|.	.|.|.	.|.|.	NFIA(14):3_prime_UTR_variant(1)downstream_gene_variant(2)	.	.	.	.	.	.	.	.	.	.	.	.	.	.	.	.	Y	N	C
1	86743270	T	C	1	87208953	T	C	Y	3_prime_UTR_variant|3_prime_UTR_variant|downstream_gene_variant|3_prime_UTR_variant|downstream_gene_variant	ENST00000616170|ENST00000535010|ENST00000602603|ENST00000370558|ENST00000482504	SH3GLB1|SH3GLB1|SH3GLB1|SH3GLB1|SH3GLB1	ENSG00000097033|ENSG00000097033|ENSG00000097033|ENSG00000097033|ENSG00000097033	ENSP00000479919|ENSP00000441355|.|ENSP00000473267|ENSP00000418744	CCDS72819.1|CCDS55613.1|.|CCDS710.1|CCDS55612.1	.|Q9Y371|.|Q9Y371|Q9Y371	.|.|4575|.|2	.|.|.|.|.	ENST00000616170.4:c.*35T>C|ENST00000535010.5:c.*35T>C|.|ENST00000370558.8:c.*35T>C|.	.|.|.|.|.	1550|1321|.|1457|.	.|.|.|.|.	.|.|.|.|.	10/10|8/8|.|9/9|.	+|+|+|+|+	YES|.|.|.|.	.|.|.|.|.	.|.|.|.|.	.|.|.|.|.	.|.|.|.|.	SH3GLB1(5):3_prime_UTR_variant(3)downstream_gene_variant(2)	.	.	.	.	.	.	.	.	.	.	.	.	.	.	.	.	Y	N	A
1	100518475	T	G	1	100984031	T	G	Y	3_prime_UTR_variant	ENST00000336454	CDC14A	ENSG00000079335	ENSP00000336739	CCDS769.1	Q9UNH5	.	.	ENST00000336454.3:c.*195T>G	.	2335	.	.	16/16	+	.	.	.	.	.	CDC14A(6):3_prime_UTR_variant(1)	.	.	.	.	.	.	.	.	.	.	.	.	.	.	.	.	Y	N	T
1	111712620	A	T	1	112255242	A	T	Y	intron_variant,non_coding_transcript_variant|3_prime_UTR_variant|non_coding_transcript_exon_variant,non_coding_transcript_variant|3_prime_UTR_variant	ENST00000527570|ENST00000356415|ENST00000494982|ENST00000369709	FAM212B|RAP1A|RAP1A|RAP1A	ENSG00000197852|ENSG00000116473|ENSG00000116473|ENSG00000116473	.|ENSP00000348786|.|ENSP00000358723	.|CCDS840.1|.|CCDS840.1	.|P62834|.|P62834	.|.|.|.	.|.|.|.	ENST00000527570.1:n.219-25937T>A|ENST00000356415.5:c.*219A>T|ENST00000494982.1:n.1007A>T|ENST00000369709.3:c.*219A>T	.|.|.|.	.|1093|1007|953	.|.|.|.	.|.|.|.	1/2|8/8|9/9|8/8	-|+|+|+	.|.|.|YES	.|.|.|.	.|.|.|.	.|.|.|.	.|.|.|.	FAM212B(8):intron_variant,non_coding_transcript_variant(1)|RAP1A(4):non_coding_transcript_exon_variant,non_coding_transcript_variant(1)3_prime_UTR_variant(2)	.	.	.	.	.	.	.	.	.	.	.	.	.	.	.	.	Y	N	A
1	115696892	G	A	1	116239513	G	A	Y	downstream_gene_variant|3_prime_UTR_variant|3_prime_UTR_variant	ENST00000261448|ENST00000355485|ENST00000369510	CASQ2|VANGL1|VANGL1	ENSG00000118729|ENSG00000173218|ENSG00000173218	ENSP00000261448|ENSP00000347672|ENSP00000358523	CCDS884.1|CCDS883.1|CCDS53350.1	O14958|Q8TAA9|Q8TAA9	3115|.|.	.|.|.	.|ENST00000355485.6:c.*5513G>A|ENST00000369510.8:c.*5513G>A	.|.|.	.|7359|7315	.|.|.	.|.|.	.|8/8|8/8	-|+|+	YES|YES|.	.|.|.	.|.|.	.|.|.	.|.|.	VANGL1(6):3_prime_UTR_variant(2)|CASQ2(2):downstream_gene_variant(1)	rs935278733	.	.	.	.	.	.	.	.	.	.	.	.	.	.	.	Y	N	G
1	151248769	A	C	1	151221245	A	C	Y	3_prime_UTR_variant|3_prime_UTR_variant|3_prime_UTR_variant|downstream_gene_variant|downstream_gene_variant|downstream_gene_variant	ENST00000409426|ENST00000368890|ENST00000349792|ENST00000489625|ENST00000368888|ENST00000441902	PIP5K1A|PIP5K1A|PIP5K1A|PIP5K1A|PIP5K1A|PIP5K1A	ENSG00000143398|ENSG00000143398|ENSG00000143398|ENSG00000143398|ENSG00000143398|ENSG00000143398	ENSP00000386432|ENSP00000357885|ENSP00000271663|.|ENSP00000357883|ENSP00000415648	.|CCDS44221.1|CCDS990.1|.|CCDS44219.1|CCDS44220.1	.|Q99755|Q99755|.|Q99755|Q99755	.|.|.|286|881|620	.|.|.|.|.|.	ENST00000409426.5:c.*904A>C|ENST00000368890.8:c.*904A>C|ENST00000349792.9:c.*904A>C|.|.|.	.|.|.|.|.|.	3002|2851|3000|.|.|.	.|.|.|.|.|.	.|.|.|.|.|.	15/15|14/14|15/15|.|.|.	+|+|+|+|+|+	.|.|.|.|YES|.	.|.|.|.|.|.	.|.|.|.|.|.	.|.|.|.|.|.	.|.|.|.|.|.	PIP5K1A(17):3_prime_UTR_variant(3)downstream_gene_variant(3)	.	.	.	.	.	.	.	.	.	.	.	.	.	.	.	.	N	N	.
1	154465608	C	T	1	154438084	C	T	Y	3_prime_UTR_variant|downstream_gene_variant|downstream_gene_variant|downstream_gene_variant|3_prime_UTR_variant	ENST00000368485|ENST00000486773|ENST00000502679|ENST00000507256|ENST00000344086	IL6R|SHE|IL6R|IL6R|IL6R	ENSG00000160712|ENSG00000169291|ENSG00000160712|ENSG00000160712|ENSG00000160712	ENSP00000357470|ENSP00000452008|.|.|ENSP00000340589	CCDS1067.1|.|.|.|CCDS1068.1	P08887|.|.|.|P08887	.|4164|360|294|.	.|.|.|.|.	ENST00000368485.7:c.*228C>T|.|.|.|ENST00000344086.8:c.*443C>T	.|.|.|.|.	2072|.|.|.|1948	.|.|.|.|.	.|.|.|.|.	10/10|.|.|.|9/9	+|-|+|+|+	YES|.|.|.|.	.|.|.|.|.	.|.|.|.|.	.|.|.|.|.	.|.|.|.|.	SHE(3):downstream_gene_variant(1)|IL6R(8):3_prime_UTR_variant(2)downstream_gene_variant(2)	rs7514452	.	.	.	7514452	23455636	0.014036	Advanced age-related macular degeneration (choroidal neovascularization) vs. no AMD	.	Illumina & Affymetrix [2,442,884] (imputed)	.	.	.	.	ENSG00000163239.8|ENSG00000163239.8|ENSG00000163239.8|ENSG00000163239.8|ENSG00000163239.8|ENSG00000163239.8|ENSG00000163239.8|ENSG00000163239.8|ENSG00000163239.8|ENSG00000163239.8|ENSG00000163239.8|ENSG00000163239.8|ENSG00000163239.8|ENSG00000163239.8|ENSG00000163239.8|ENSG00000163239.8|ENSG00000163239.8	Adipose_Visceral_Omentum|Adrenal_Gland|Artery_Aorta|Artery_Coronary|Breast_Mammary_Tissue|Colon_Transverse|Esophagus_Mucosa|Esophagus_Muscularis|Heart_Atrial_Appendage|Heart_Left_Ventricle|Liver|Lung|Muscle_Skeletal|Nerve_Tibial|Spleen|Testis|Thyroid	Y	N	T
1	183143936	G	C	1	183113071	G	C	Y	upstream_gene_variant|3_prime_UTR_variant	ENST00000457852|ENST00000258341	RP11-181K3.4|LAMC1	ENSG00000224468|ENSG00000135862	.|ENSP00000258341	.|CCDS1351.1	.|P11047	2654|.	.|.	.|ENST00000258341.4:c.*1146G>C	.|.	.|6233	.|.	.|.	.|28/28	-|+	YES|YES	.|.	.|.	.|.	.|.	RP11-181K3.4(1):upstream_gene_variant(1)|LAMC1(6):3_prime_UTR_variant(1)	.	.	.	.	.	.	.	.	.	.	.	.	.	.	.	.	Y	N	G
1	204544632	C	T	1	204513760	C	T	Y	intron_variant|missense_variant|3_prime_UTR_variant|intron_variant|intron_variant|non_coding_transcript_exon_variant,non_coding_transcript_variant|missense_variant|3_prime_UTR_variant|intron_variant|non_coding_transcript_exon_variant,non_coding_transcript_variant|missense_variant|intron_variant|downstream_gene_variant|downstream_gene_variant|intron_variant	ENST00000616250|ENST00000367182|ENST00000391947|ENST00000507825|ENST00000612738|ENST00000463049|ENST00000367179|ENST00000621032|ENST00000444261|ENST00000470908|ENST00000614459|ENST00000454264|ENST00000462012|ENST00000471783|ENST00000367183	MDM4|MDM4|MDM4|MDM4|MDM4|MDM4|MDM4|MDM4|MDM4|MDM4|MDM4|MDM4|MDM4|MDM4|MDM4	ENSG00000198625|ENSG00000198625|ENSG00000198625|ENSG00000198625|ENSG00000198625|ENSG00000198625|ENSG00000198625|ENSG00000198625|ENSG00000198625|ENSG00000198625|ENSG00000198625|ENSG00000198625|ENSG00000198625|ENSG00000198625|ENSG00000198625	ENSP00000478581|ENSP00000356150|ENSP00000375811|ENSP00000443816|ENSP00000478080|.|ENSP00000356147|ENSP00000482479|ENSP00000395254|.|ENSP00000482388|ENSP00000396840|.|.|ENSP00000356151	CCDS73007.1|CCDS1447.1|CCDS60396.1|CCDS60396.1|CCDS73008.1|.|.|.|.|.|CCDS73009.1|CCDS55674.1|.|.|CCDS55675.1	.|O15151|.|.|.|.|.|.|.|.|.|O15151|.|.|O15151	.|gCt/gTt|.|.|.|.|gCt/gTt|.|.|.|gCt/gTt|.|1701|33|.	.|A/V|.|.|.|.|A/V|.|.|.|A/V|.|.|.|.	ENST00000616250.4:c.344-2165C>T|ENST00000367182.7:c.770C>T|ENST00000391947.6:c.*279C>T|ENST00000507825.3:c.*21-2165C>T|ENST00000612738.4:c.154-2165C>T|ENST00000463049.5:n.880C>T|ENST00000367179.7:c.425C>T|ENST00000621032.4:c.*279C>T|ENST00000444261.1:c.156+1688C>T|ENST00000470908.5:n.796C>T|ENST00000614459.4:c.476C>T|ENST00000454264.6:c.672+1688C>T|.|.|ENST00000367183.7:c.79-4634C>T	.|ENSP00000356150.3:p.Ala257Val|.|.|.|.|ENSP00000356147.3:p.Ala142Val|.|.|.|ENSP00000482388.1:p.Ala159Val|.|.|.|.	.|932|868|.|.|880|482|880|.|796|642|.|.|.|.	.|770|.|.|.|.|425|.|.|.|476|.|.|.|.	.|257|.|.|.|.|142|.|.|.|159|.|.|.|.	5/6|9/11|8/10|5/5|3/4|9/11|4/6|9/12|1/2|8/9|6/8|8/9|.|.|2/2	+|+|+|+|+|+|+|+|+|+|+|+|+|+|+	.|YES|.|.|.|.|.|.|.|.|.|.|.|.|.	.|.|.|.|.|.|.|.|.|.|.|.|.|.|.	.|.|.|.|.|.|.|.|.|.|.|.|.|.|.	.|.|.|.|.|.|.|.|.|.|.|.|.|.|.	.|.|.|.|.|.|.|.|.|.|.|.|.|.|.	MDM4(17):missense_variant(3)non_coding_transcript_exon_variant,non_coding_transcript_variant(2)3_prime_UTR_variant(2)downstream_gene_variant(2)intron_variant(6)	.	.	.	.	.	.	.	.	.	.	.	.	.	.	.	.	Y	N	C
1	204549441	G	A	1	204518569	G	A	Y	missense_variant|3_prime_UTR_variant|downstream_gene_variant|3_prime_UTR_variant|missense_variant|downstream_gene_variant|downstream_gene_variant|non_coding_transcript_exon_variant,non_coding_transcript_variant|downstream_gene_variant|missense_variant|missense_variant|3_prime_UTR_variant|missense_variant|downstream_gene_variant	ENST00000612738|ENST00000391947|ENST00000470908|ENST00000616250|ENST00000367182|ENST00000444261|ENST00000471783|ENST00000463049|ENST00000367179|ENST00000367183|ENST00000614459|ENST00000621032|ENST00000454264|ENST00000507825	MDM4|MDM4|MDM4|MDM4|MDM4|MDM4|MDM4|MDM4|MDM4|MDM4|MDM4|MDM4|MDM4|MDM4	ENSG00000198625|ENSG00000198625|ENSG00000198625|ENSG00000198625|ENSG00000198625|ENSG00000198625|ENSG00000198625|ENSG00000198625|ENSG00000198625|ENSG00000198625|ENSG00000198625|ENSG00000198625|ENSG00000198625|ENSG00000198625	ENSP00000478080|ENSP00000375811|.|ENSP00000478581|ENSP00000356150|ENSP00000395254|.|.|ENSP00000356147|ENSP00000356151|ENSP00000482388|ENSP00000482479|ENSP00000396840|ENSP00000443816	CCDS73008.1|CCDS60396.1|.|CCDS73007.1|CCDS1447.1|.|.|.|.|CCDS55675.1|CCDS73009.1|.|CCDS55674.1|CCDS60396.1	.|.|.|.|O15151|.|.|.|.|O15151|.|.|O15151|.	gGa/gAa|.|2609|.|gGa/gAa|53|4842|.|247|gGa/gAa|gGa/gAa|.|gGa/gAa|2607	G/E|.|.|.|G/E|.|.|.|.|G/E|G/E|.|G/E|.	ENST00000612738.4:c.563G>A|ENST00000391947.6:c.*741G>A|.|ENST00000616250.4:c.*402G>A|ENST00000367182.7:c.1232G>A|.|.|ENST00000463049.5:n.1342G>A|.|ENST00000367183.7:c.254G>A|ENST00000614459.4:c.938G>A|ENST00000621032.4:c.*741G>A|ENST00000454264.6:c.1082G>A|.	ENSP00000478080.1:p.Gly188Glu|.|.|.|ENSP00000356150.3:p.Gly411Glu|.|.|.|.|ENSP00000356151.3:p.Gly85Glu|ENSP00000482388.1:p.Gly313Glu|.|ENSP00000396840.2:p.Gly361Glu|.	729|1330|.|919|1394|.|.|1342|.|420|1104|1342|1248|.	563|.|.|.|1232|.|.|.|.|254|938|.|1082|.	188|.|.|.|411|.|.|.|.|85|313|.|361|.	5/5|10/10|.|7/7|11/11|.|.|11/11|.|3/3|8/8|11/12|10/10|.	+|+|+|+|+|+|+|+|+|+|+|+|+|+	.|.|.|.|YES|.|.|.|.|.|.|.|.|.	.|.|.|.|.|.|.|.|.|.|.|.|.|.	.|.|.|.|.|.|.|.|.|.|.|.|.|.	.|.|.|.|.|.|.|.|.|.|.|.|.|.	.|.|.|.|.|.|.|.|.|.|.|.|.|.	MDM4(17):missense_variant(5)non_coding_transcript_exon_variant,non_coding_transcript_variant(1)3_prime_UTR_variant(3)downstream_gene_variant(5)	rs763540719	.	.	.	.	.	.	.	.	.	.	.	.	.	.	.	Y	N	G
1	214336868	T	A	1	214510211	T	A	Y	non_coding_transcript_exon_variant,non_coding_transcript_variant|3_prime_UTR_variant|non_coding_transcript_exon_variant,non_coding_transcript_variant|non_coding_transcript_exon_variant,non_coding_transcript_variant|3_prime_UTR_variant	ENST00000460580|ENST00000416415|ENST00000491455|ENST00000471645|ENST00000366957	SMYD2|SMYD2|SMYD2|SMYD2|SMYD2	ENSG00000143499|ENSG00000143499|ENSG00000143499|ENSG00000143499|ENSG00000143499	.|ENSP00000409822|.|.|ENSP00000355924	.|.|.|.|CCDS31022.1	.|.|.|.|Q9NRG4	.|.|.|.|.	.|.|.|.|.	ENST00000460580.5:n.1355T>A|ENST00000416415.2:c.*143T>A|ENST00000491455.5:n.3546T>A|ENST00000471645.5:n.4470T>A|ENST00000366957.9:c.*84T>A	.|.|.|.|.	1355|439|3546|4470|1408	.|.|.|.|.	.|.|.|.|.	11/11|3/3|11/11|10/10|12/12	+|+|+|+|+	.|.|.|.|YES	.|.|.|.|.	.|.|.|.|.	.|.|.|.|.	.|.|.|.|.	SMYD2(6):non_coding_transcript_exon_variant,non_coding_transcript_variant(3)3_prime_UTR_variant(2)	.	.	.	.	.	.	.	.	.	.	.	.	.	.	.	.	Y	N	T
1	218443251	G	T	1	218616593	G	T	Y	non_coding_transcript_exon_variant,non_coding_transcript_variant|3_prime_UTR_variant|3_prime_UTR_variant|downstream_gene_variant	ENST00000625474|ENST00000366930|ENST00000366929|ENST00000479322	TGFB2-OT1|TGFB2|TGFB2|TGFB2	ENSG00000281453|ENSG00000092969|ENSG00000092969|ENSG00000092969	.|ENSP00000355897|ENSP00000355896|.	.|CCDS1521.1|CCDS44318.1|.	.|P61812|P61812|.	.|.|.|1110	.|.|.|.	ENST00000625474.1:n.626G>T|ENST00000366930.8:c.*1889G>T|ENST00000366929.4:c.*1889G>T|.	.|.|.|.	626|3601|3685|.	.|.|.|.	.|.|.|.	1/1|7/7|8/8|.	+|+|+|+	YES|.|YES|.	.|.|.|.	.|.|.|.	.|.|.|.	.|.|.|.	TGFB2-OT1(1):non_coding_transcript_exon_variant,non_coding_transcript_variant(1)|TGFB2(4):3_prime_UTR_variant(2)downstream_gene_variant(1)	.	.	.	.	.	.	.	.	.	.	.	.	.	.	.	.	Y	N	G
1	224157637	G	C	1	224345339	G	C	Y	3_prime_UTR_variant,NMD_transcript_variant|3_prime_UTR_variant|missense_variant	ENST00000523990|ENST00000424254|ENST00000366862	FBXO28|FBXO28|FBXO28	ENSG00000143756|ENSG00000143756|ENSG00000143756	ENSP00000430632|ENSP00000416888|ENSP00000355827	.|CCDS44320.1|CCDS1539.1	.|Q9NVF7|Q9NVF7	.|.|gGa/gCa	.|.|G/A	ENST00000523990.1:c.*478G>C|ENST00000424254.6:c.*262G>C|ENST00000366862.9:c.998G>C	.|.|ENSP00000355827.5:p.Gly333Ala	870|821|1041	.|.|998	.|.|333	4/4|4/4|5/5	+|+|+	.|.|YES	.|.|.	.|.|.	.|.|.	.|.|.	FBXO28(5):missense_variant(1)3_prime_UTR_variant,NMD_transcript_variant(1)3_prime_UTR_variant(1)	.	.	.	.	.	.	.	.	.	.	.	.	.	.	.	.	Y	N	G
1	230281207	A	G	1	230416953	A	G	Y	non_coding_transcript_exon_variant,non_coding_transcript_variant|intron_variant,non_coding_transcript_variant|3_prime_UTR_variant	ENST00000485438|ENST00000414640|ENST00000366672	GALNT2|RP5-956O18.3|GALNT2	ENSG00000143641|ENSG00000224407|ENSG00000143641	.|.|ENSP00000355632	.|.|CCDS1582.1	.|.|Q10471	.|.|.	.|.|.	ENST00000485438.1:n.3117A>G|ENST00000414640.1:n.405-271T>C|ENST00000366672.4:c.*1749A>G	.|.|.	3117|.|3537	.|.|.	.|.|.	6/6|1/1|16/16	+|-|+	.|YES|YES	.|.|.	.|.|.	.|.|.	.|.|.	GALNT2(5):non_coding_transcript_exon_variant,non_coding_transcript_variant(1)3_prime_UTR_variant(1)|RP5-956O18.3(1):intron_variant,non_coding_transcript_variant(1)	rs10005	.	.	.	.	.	.	.	.	.	.	.	.	.	.	.	Y	N	G
1	236549260	G	C	1	236712560	G	C	Y	downstream_gene_variant|3_prime_UTR_variant|3_prime_UTR_variant|3_prime_UTR_variant|downstream_gene_variant|downstream_gene_variant|downstream_gene_variant|downstream_gene_variant|3_prime_UTR_variant|3_prime_UTR_variant|downstream_gene_variant|intron_variant,non_coding_transcript_variant|downstream_gene_variant|downstream_gene_variant|downstream_gene_variant|downstream_gene_variant|3_prime_UTR_va…	ENST00000527974|ENST00000341872|ENST00000366584|ENST00000526589|ENST00000489586|ENST00000532640|ENST00000526634|ENST00000528259|ENST00000366582|ENST00000450372|ENST00000323938|ENST00000433131|ENST00000366581|ENST00000525789|ENST00000352231|ENST00000525042|ENST00000416919|ENST00000238181	LGALS8|LGALS8|LGALS8|LGALS8|LGALS8|LGALS8|LGALS8|LGALS8|HEATR1|LGALS8|LGALS8|RP11-385F5.4|HEATR1|LGALS8|LGALS8|LGALS8|LGALS8|LGALS8	ENSG00000116977|ENSG00000116977|ENSG00000116977|ENSG00000116977|ENSG00000116977|ENSG00000116977|ENSG00000116977|ENSG00000116977|ENSG00000119285|ENSG00000116977|ENSG00000116977|ENSG00000230325|ENSG00000119285|ENSG00000116977|ENSG00000116977|ENSG00000116977|ENSG00000116977|ENSG00000116977	ENSP00000431398|ENSP00000342139|ENSP00000355543|ENSP00000435460|.|.|ENSP00000437040|.|ENSP00000355541|ENSP00000408657|ENSP00000434860|.|ENSP00000355540|.|ENSP00000309576|ENSP00000431884|ENSP00000410843|ENSP00000238181	CCDS1611.1|CCDS1612.1|CCDS1612.1|CCDS1611.1|.|.|CCDS1612.1|.|CCDS31066.1|CCDS1611.1|.|.|.|.|CCDS1611.1|.|.|.	O00214|O00214|O00214|O00214|.|.|O00214|.|Q9H583|O00214|.|.|.|.|O00214|.|.|.	979|.|.|.|965|4412|464|980|.|.|258|.|1411|4059|977|1099|.|4445	.|.|.|.|.|.|.|.|.|.|.|.|.|.|.|.|.|.	.|ENST00000341872.10:c.*1099G>C|ENST00000366584.8:c.*1099G>C|ENST00000526589.5:c.*1099G>C|.|.|.|.|ENST00000366582.7:c.*1642C>G|ENST00000450372.6:c.*1099G>C|.|ENST00000433131.1:n.141+880C>G|.|.|.|.|ENST00000416919.6:c.*1099G>C|.	.|.|.|.|.|.|.|.|.|.|.|.|.|.|.|.|.|.	.|2434|2619|2699|.|.|.|.|8192|2560|.|.|.|.|.|.|2383|.	.|.|.|.|.|.|.|.|.|.|.|.|.|.|.|.|.|.	.|.|.|.|.|.|.|.|.|.|.|.|.|.|.|.|.|.	.|11/11|10/10|14/14|.|.|.|.|45/45|12/12|.|1/1|.|.|.|.|10/10|.	+|+|+|+|+|+|+|+|-|+|+|-|-|+|+|+|+|+	.|.|.|YES|.|.|.|.|YES|.|.|YES|.|.|.|.|.|.	.|.|.|.|.|.|.|.|.|.|.|.|.|.|.|.|.|.	.|.|.|.|.|.|.|.|.|.|.|.|.|.|.|.|.|.	.|.|.|.|.|.|.|.|.|.|.|.|.|.|.|.|.|.	.|.|.|.|.|.|.|.|.|.|.|.|.|.|.|.|.|.	RP11-385F5.4(1):intron_variant,non_coding_transcript_variant(1)|HEATR1(5):3_prime_UTR_variant(1)downstream_gene_variant(1)|LGALS8(28):3_prime_UTR_variant(5)downstream_gene_variant(10)	.	.	.	.	.	.	.	.	.	.	.	.	.	.	.	.	Y	N	G
2	5695352	T	C	2	5835484	T	C	Y	upstream_gene_variant|3_prime_UTR_variant|upstream_gene_variant|upstream_gene_variant|upstream_gene_variant	ENST00000458264|ENST00000322002|ENST00000453678|ENST00000420221|ENST00000455579	LINC01248|SOX11|AC108025.2|AC108025.2|AC010729.1	ENSG00000224128|ENSG00000176887|ENSG00000230090|ENSG00000230090|ENSG00000242540	.|ENSP00000322568|.|.|.	.|CCDS1654.1|.|.|.	.|P35716|.|.|.	3864|.|4234|4306|868	.|.|.|.|.	.|ENST00000322002.4:c.*1305T>C|.|.|.	.|.|.|.|.	.|2686|.|.|.	.|.|.|.|.	.|.|.|.|.	.|1/1|.|.|.	-|+|-|-|+	YES|YES|YES|.|YES	.|.|.|.|.	.|.|.|.|.	.|.|.|.|.	.|.|.|.|.	SOX11(1):3_prime_UTR_variant(1)|AC010729.1(1):upstream_gene_variant(1)|AC108025.2(2):upstream_gene_variant(2)|LINC01248(1):upstream_gene_variant(1)	.	.	.	.	.	.	.	.	.	.	.	.	.	.	.	.	Y	N	T
2	9405360	T	G	2	9545489	T	G	Y	non_coding_transcript_exon_variant,non_coding_transcript_variant|3_prime_UTR_variant|downstream_gene_variant|downstream_gene_variant|downstream_gene_variant|downstream_gene_variant|downstream_gene_variant|downstream_gene_variant|downstream_gene_variant|downstream_gene_variant|3_prime_UTR_variant|downstream_gene_variant|downstream_gene_variant|downstream_gene_variant|downstream_gene_variant|downst…	ENST00000484590|ENST00000281419|ENST00000490426|ENST00000482798|ENST00000465527|ENST00000238091|ENST00000497031|ENST00000492079|ENST00000359712|ENST00000488451|ENST00000360635|ENST00000463190|ENST00000483795|ENST00000494563|ENST00000470507|ENST00000460720|ENST00000491413|ENST00000355346|ENST00000315273|ENST00000464228|ENST00000456913	ASAP2|ASAP2|ITGB1BP1|ITGB1BP1|ITGB1BP1|ITGB1BP1|ITGB1BP1|ITGB1BP1|ITGB1BP1|ITGB1BP1|ITGB1BP1|ITGB1BP1|ITGB1BP1|ITGB1BP1|ITGB1BP1|ITGB1BP1|ASAP2|ITGB1BP1|ASAP2|ITGB1BP1|ITGB1BP1	ENSG00000151693|ENSG00000151693|ENSG00000119185|ENSG00000119185|ENSG00000119185|ENSG00000119185|ENSG00000119185|ENSG00000119185|ENSG00000119185|ENSG00000119185|ENSG00000119185|ENSG00000119185|ENSG00000119185|ENSG00000119185|ENSG00000119185|ENSG00000119185|ENSG00000151693|ENSG00000119185|ENSG00000151693|ENSG00000119185|ENSG00000119185	.|ENSP00000281419|.|.|.|ENSP00000238091|.|ENSP00000420770|ENSP00000352743|ENSP00000419524|ENSP00000353850|.|ENSP00000433814|ENSP00000417940|.|.|.|ENSP00000347504|ENSP00000316404|ENSP00000419452|ENSP00000389704	.|CCDS1661.1|.|.|.|CCDS1663.1|.|.|.|CCDS1663.1|CCDS1662.1|.|.|.|.|.|.|CCDS1662.1|CCDS46224.1|.|.	.|O43150|.|.|.|O14713|.|.|.|O14713|O14713|.|.|.|.|.|.|O14713|O43150|.|.	.|.|989|2183|1301|324|1288|2212|1301|1307|.|2642|334|2792|1454|1301|4591|324|.|1300|1670	.|.|.|.|.|.|.|.|.|.|.|.|.|.|.|.|.|.|.|.|.	ENST00000484590.1:n.3552T>G|ENST00000281419.7:c.*2033T>G|.|.|.|.|.|.|.|.|ENST00000360635.7:c.*1474A>C|.|.|.|.|.|.|.|ENST00000315273.4:c.*2033T>G|.|.	.|.|.|.|.|.|.|.|.|.|.|.|.|.|.|.|.|.|.|.|.	3552|5394|.|.|.|.|.|.|.|.|2974|.|.|.|.|.|.|.|5259|.|.	.|.|.|.|.|.|.|.|.|.|.|.|.|.|.|.|.|.|.|.|.	.|.|.|.|.|.|.|.|.|.|.|.|.|.|.|.|.|.|.|.|.	4/4|28/28|.|.|.|.|.|.|.|.|8/8|.|.|.|.|.|.|.|27/27|.|.	+|+|-|-|-|-|-|-|-|-|-|-|-|-|-|-|+|-|+|-|-	.|YES|.|.|.|.|.|.|.|.|YES|.|.|.|.|.|.|.|.|.|.	.|.|.|.|.|.|.|.|.|.|.|.|.|.|.|.|.|.|.|.|.	.|.|.|.|.|.|.|.|.|.|.|.|.|.|.|.|.|.|.|.|.	.|.|.|.|.|.|.|.|.|.|.|.|.|.|.|.|.|.|.|.|.	.|.|.|.|.|.|.|.|.|.|.|.|.|.|.|.|.|.|.|.|.	ITGB1BP1(21):3_prime_UTR_variant(1)downstream_gene_variant(16)|ASAP2(5):non_coding_transcript_exon_variant,non_coding_transcript_variant(1)3_prime_UTR_variant(2)downstream_gene_variant(1)	.	.	.	.	.	.	.	.	.	.	.	.	.	.	.	.	Y	N	T
2	17784211	G	A	2	17965478	G	A	Y	intron_variant|downstream_gene_variant|3_prime_UTR_variant|3_prime_UTR_variant|intron_variant	ENST00000402989|ENST00000528873|ENST00000317402|ENST00000381254|ENST00000428868	SMC6|GEN1|GEN1|GEN1|SMC6	ENSG00000163029|ENSG00000178295|ENSG00000178295|ENSG00000178295|ENSG00000163029	ENSP00000384539|.|ENSP00000318977|ENSP00000370653|ENSP00000415352	CCDS1690.1|.|CCDS1691.1|CCDS1691.1|.	Q96SB8|.|Q17RS7|Q17RS7|.	.|3441|.|.|.	.|.|.|.|.	ENST00000402989.5:c.-6+3604C>T|.|ENST00000317402.11:c.*2272G>A|ENST00000381254.6:c.*2272G>A|ENST00000428868.1:c.-6+3604C>T	.|.|.|.|.	.|.|5124|5213|.	.|.|.|.|.	.|.|.|.|.	4/29|.|14/14|14/14|3/4	-|+|+|+|-	.|.|YES|.|.	.|.|.|.|.	.|.|.|.|.	.|.|.|.|.	.|.|.|.|.	GEN1(8):3_prime_UTR_variant(2)downstream_gene_variant(1)|SMC6(10):intron_variant(2)	.	.	.	.	.	.	.	.	.	.	.	.	.	.	.	.	Y	Y	G
2	27442226	T	G	2	27665093	T	G	Y	downstream_gene_variant|upstream_gene_variant|downstream_gene_variant|downstream_gene_variant|3_prime_UTR_variant|upstream_gene_variant|upstream_gene_variant|upstream_gene_variant|downstream_gene_variant|upstream_gene_variant|upstream_gene_variant|downstream_gene_variant|upstream_gene_variant|downstream_gene_variant|non_coding_transcript_exon_variant,non_coding_transcript_variant|downstream_gene_…	ENST00000486701|ENST00000543753|ENST00000260570|ENST00000420854|ENST00000233557|ENST00000453171|ENST00000288873|ENST00000452499|ENST00000509128|ENST00000494572|ENST00000464699|ENST00000480892|ENST00000407293|ENST00000507184|ENST00000460499|ENST00000494163|ENST00000379863|ENST00000379852|ENST00000479419	NRBP1|KRTCAP3|IFT172|IFT172|NRBP1|KRTCAP3|KRTCAP3|KRTCAP3|IFT172|KRTCAP3|KRTCAP3|IFT172|KRTCAP3|IFT172|NRBP1|IFT172|NRBP1|NRBP1|IFT172	ENSG00000115216|ENSG00000157992|ENSG00000138002|ENSG00000138002|ENSG00000115216|ENSG00000157992|ENSG00000157992|ENSG00000157992|ENSG00000138002|ENSG00000157992|ENSG00000157992|ENSG00000138002|ENSG00000157992|ENSG00000138002|ENSG00000115216|ENSG00000138002|ENSG00000115216|ENSG00000115216|ENSG00000138002	.|ENSP00000442400|ENSP00000260570|ENSP00000398633|ENSP00000233557|ENSP00000389860|ENSP00000288873|ENSP00000388115|ENSP00000427255|.|.|.|ENSP00000384689|.|.|.|ENSP00000369192|ENSP00000369181|.	.|CCDS1754.1|CCDS1755.1|.|CCDS1753.1|.|CCDS1754.1|.|.|.|.|.|.|.|.|.|.|CCDS1753.1|.	.|Q53RY4|Q9UG01|.|Q9UHY1|.|Q53RY4|.|.|.|.|.|Q53RY4|.|.|.|.|Q9UHY1|.	725|140|2145|3218|.|172|155|1226|2151|1028|519|3715|220|2172|.|2794|.|.|3081	.|.|.|.|.|.|.|.|.|.|.|.|.|.|.|.|.|.|.	.|.|.|.|ENST00000233557.7:c.*414T>G|.|.|.|.|.|.|.|.|.|ENST00000460499.5:n.2532T>G|.|ENST00000379863.7:c.*414T>G|ENST00000379852.7:c.*414T>G|.	.|.|.|.|.|.|.|.|.|.|.|.|.|.|.|.|.|.|.	.|.|.|.|2854|.|.|.|.|.|.|.|.|.|2532|.|2145|2134|.	.|.|.|.|.|.|.|.|.|.|.|.|.|.|.|.|.|.|.	.|.|.|.|.|.|.|.|.|.|.|.|.|.|.|.|.|.|.	.|.|.|.|19/19|.|.|.|.|.|.|.|.|.|11/11|.|19/19|18/18|.	+|+|-|-|+|+|+|+|-|+|+|-|+|-|+|-|+|+|-	.|YES|YES|.|YES|.|.|.|.|.|.|.|.|.|.|.|.|.|.	.|.|.|.|.|.|.|.|.|.|.|.|.|.|.|.|.|.|.	.|.|.|.|.|.|.|.|.|.|.|.|.|.|.|.|.|.|.	.|.|.|.|.|.|.|.|.|.|.|.|.|.|.|.|.|.|.	.|.|.|.|.|.|.|.|.|.|.|.|.|.|.|.|.|.|.	KRTCAP3(7):upstream_gene_variant(7)|IFT172(18):downstream_gene_variant(7)|NRBP1(9):non_coding_transcript_exon_variant,non_coding_transcript_variant(1)3_prime_UTR_variant(3)downstream_gene_variant(1)	.	.	.	.	.	.	.	.	.	.	.	.	.	.	.	.	N	N	T
2	30258556	C	T	2	30481422	C	T	Y	intron_variant|downstream_gene_variant|3_prime_UTR_variant|downstream_gene_variant|downstream_gene_variant|downstream_gene_variant|downstream_gene_variant|downstream_gene_variant|downstream_gene_variant	ENST00000404397|ENST00000407930|ENST00000395323|ENST00000467242|ENST00000412933|ENST00000484150|ENST00000406087|ENST00000401506|ENST00000464412	LBH|LBH|LBH|LBH|LBH|LBH|LBH|LBH|LBH	ENSG00000213626|ENSG00000213626|ENSG00000213626|ENSG00000213626|ENSG00000213626|ENSG00000213626|ENSG00000213626|ENSG00000213626|ENSG00000213626	ENSP00000384443|ENSP00000386106|ENSP00000378733|.|ENSP00000392167|.|ENSP00000385409|ENSP00000385703|.	.|.|CCDS33173.1|.|.|.|.|.|.	.|.|Q53QV2|.|.|.|.|.|.	.|886|.|516|1008|856|900|796|1855	.|.|.|.|.|.|.|.|.	ENST00000404397.5:c.129+24049C>T|.|ENST00000395323.7:c.*935C>T|.|.|.|.|.|.	.|.|.|.|.|.|.|.|.	.|.|1461|.|.|.|.|.|.	.|.|.|.|.|.|.|.|.	.|.|.|.|.|.|.|.|.	2/2|.|3/3|.|.|.|.|.|.	+|+|+|+|+|+|+|+|+	.|.|YES|.|.|.|.|.|.	.|.|.|.|.|.|.|.|.	.|.|.|.|.|.|.|.|.	.|.|.|.|.|.|.|.|.	.|.|.|.|.|.|.|.|.	LBH(9):3_prime_UTR_variant(1)downstream_gene_variant(7)intron_variant(1)	.	.	.	.	.	.	.	.	.	.	.	.	.	.	.	.	Y	N	C
2	61051147	G	C	2	61278282	G	C	Y	3_prime_UTR_variant	ENST00000295030	PEX13	ENSG00000162928	ENSP00000295030	CCDS1866.1	Q92968	.	.	ENST00000295030.5:c.*2377G>C	.	3627	.	.	2020-04-04	+	YES	.	.	.	.	PEX13(5):3_prime_UTR_variant(1)	.	.	.	.	.	.	.	.	.	.	.	.	.	.	.	.	Y	N	G
2	63045589	T	C	2	63272724	T	C	Y	non_coding_transcript_exon_variant,non_coding_transcript_variant|3_prime_UTR_variant|intron_variant,non_coding_transcript_variant|intron_variant,non_coding_transcript_variant|upstream_gene_variant|intron_variant,non_coding_transcript_variant|3_prime_UTR_variant|3_prime_UTR_variant|non_coding_transcript_exon_variant,non_coding_transcript_variant|downstream_gene_variant|intron_variant,non_coding_tr…	ENST00000471179|ENST00000405015|ENST00000413549|ENST00000429952|ENST00000366671|ENST00000412297|ENST00000263991|ENST00000431489|ENST00000496857|ENST00000405289|ENST00000437346	EHBP1|EHBP1|AC009501.4|AC009501.4|OTX1|AC009501.4|EHBP1|EHBP1|EHBP1|EHBP1|AC009501.4	ENSG00000115504|ENSG00000115504|ENSG00000231609|ENSG00000231609|ENSG00000115507|ENSG00000231609|ENSG00000115504|ENSG00000115504|ENSG00000115504|ENSG00000115504|ENSG00000231609	.|ENSP00000384143|.|.|ENSP00000355631|.|ENSP00000263991|ENSP00000403783|.|ENSP00000385524|.	.|CCDS46300.1|.|.|CCDS1873.1|.|CCDS1872.1|CCDS46300.1|.|CCDS46299.1|.	.|Q8NDI1|.|.|P32242|.|Q8NDI1|Q8NDI1|.|Q8NDI1|.	.|.|.|.|4468|.|.|.|.|89|.	.|.|.|.|.|.|.|.|.|.|.	ENST00000471179.1:n.522T>C|ENST00000405015.7:c.*89T>C|ENST00000413549.1:n.408-146A>G|ENST00000429952.5:n.548-146A>G|.|ENST00000412297.1:n.129-146A>G|ENST00000263991.9:c.*89T>C|ENST00000431489.5:c.*89T>C|ENST00000496857.5:n.1188T>C|.|ENST00000437346.5:n.412-146A>G	.|.|.|.|.|.|.|.|.|.|.	522|4100|.|.|.|.|4267|4178|1188|.|.	.|.|.|.|.|.|.|.|.|.|.	.|.|.|.|.|.|.|.|.|.|.	2/2|23/23|3/3|3/3|.|1/1|25/25|23/23|10/10|.|3/3	+|+|-|-|+|-|+|+|+|+|-	.|.|.|YES|.|.|YES|.|.|.|.	.|.|.|.|.|.|.|.|.|.|.	.|.|.|.|.|.|.|.|.|.|.	.|.|.|.|.|.|.|.|.|.|.	.|.|.|.|.|.|.|.|.|.|.	AC009501.4(4):intron_variant,non_coding_transcript_variant(4)|OTX1(6):upstream_gene_variant(1)|EHBP1(20):non_coding_transcript_exon_variant,non_coding_transcript_variant(2)3_prime_UTR_variant(3)downstream_gene_variant(1)	rs2018650	.	.	.	2018650	23388002	0.03561	Mitral annular calcium	.	Affymetrix & Illumina [>2.5 million] (imputed)	.	.	.	.	ENSG00000226622.1	Adrenal_Gland	Y	N	T
2	71078629	A	G	2	71305759	A	G	Y	downstream_gene_variant|downstream_gene_variant|3_prime_UTR_variant|downstream_gene_variant|non_coding_transcript_exon_variant,non_coding_transcript_variant|downstream_gene_variant|3_prime_UTR_variant|downstream_gene_variant|3_prime_UTR_variant|3_prime_UTR_variant|downstream_gene_variant|downstream_gene_variant|downstream_gene_variant|non_coding_transcript_exon_variant,non_coding_transcript_varia…	ENST00000493102|ENST00000531934|ENST00000524537|ENST00000529236|ENST00000498022|ENST00000472519|ENST00000455662|ENST00000443872|ENST00000443938|ENST00000418807|ENST00000464638|ENST00000524736|ENST00000479854|ENST00000490998|ENST00000613852|ENST00000489309|ENST00000244204|ENST00000475709|ENST00000468601|ENST00000478659|ENST00000450272	NAGK|NAGK|NAGK|NAGK|NAGK|NAGK|NAGK|NAGK|NAGK|NAGK|NAGK|NAGK|NAGK|NAGK|NAGK|NAGK|NAGK|NAGK|NAGK|NAGK|NAGK	ENSG00000124357|ENSG00000124357|ENSG00000124357|ENSG00000124357|ENSG00000124357|ENSG00000124357|ENSG00000124357|ENSG00000124357|ENSG00000124357|ENSG00000124357|ENSG00000124357|ENSG00000124357|ENSG00000124357|ENSG00000124357|ENSG00000124357|ENSG00000124357|ENSG00000124357|ENSG00000124357|ENSG00000124357|ENSG00000124357|ENSG00000124357	.|ENSP00000436326|ENSP00000437192|ENSP00000431204|.|.|ENSP00000389087|ENSP00000404531|ENSP00000411846|ENSP00000396070|.|ENSP00000435437|.|.|ENSP00000477639|.|ENSP00000244204|.|.|.|ENSP00000400941	.|.|.|.|.|.|CCDS33220.2|.|.|.|.|.|.|.|CCDS33220.2|.|.|.|.|.|.	.|.|.|.|.|.|Q9UJ70|.|.|.|.|.|.|.|Q9UJ70|.|Q9UJ70|.|.|.|.	2822|1967|.|1024|.|9|.|44|.|.|2999|993|1988|.|.|.|64|.|275|2978|16	.|.|.|.|.|.|.|.|.|.|.|.|.|.|.|.|.|.|.|.|.	.|.|ENST00000524537.1:c.*121A>G|.|ENST00000498022.1:n.418A>G|.|ENST00000455662.6:c.*121A>G|.|ENST00000443938.6:c.*121A>G|ENST00000418807.7:c.*121A>G|.|.|.|ENST00000490998.5:n.2473A>G|ENST00000613852.4:c.*121A>G|ENST00000489309.5:n.4381A>G|.|ENST00000475709.5:n.2979A>G|.|.|.	.|.|.|.|.|.|.|.|.|.|.|.|.|.|.|.|.|.|.|.|.	.|.|449|.|418|.|1539|.|1209|1167|.|.|.|2473|1562|4381|.|2979|.|.|.	.|.|.|.|.|.|.|.|.|.|.|.|.|.|.|.|.|.|.|.|.	.|.|.|.|.|.|.|.|.|.|.|.|.|.|.|.|.|.|.|.|.	.|.|3/3|.|2/2|.|10/10|.|10/10|9/9|.|.|.|3/3|10/10|6/6|.|9/9|.|.|.	+|+|+|+|+|+|+|+|+|+|+|+|+|+|+|+|+|+|+|+|+	.|.|.|.|.|.|.|.|.|.|.|.|.|.|YES|.|.|.|.|.|.	.|.|.|.|.|.|.|.|.|.|.|.|.|.|.|.|.|.|.|.|.	.|.|.|.|.|.|.|.|.|.|.|.|.|.|.|.|.|.|.|.|.	.|.|.|.|.|.|.|.|.|.|.|.|.|.|.|.|.|.|.|.|.	.|.|.|.|.|.|.|.|.|.|.|.|.|.|.|.|.|.|.|.|.	NAGK(29):non_coding_transcript_exon_variant,non_coding_transcript_variant(4)3_prime_UTR_variant(5)downstream_gene_variant(12)	.	.	.	.	.	.	.	.	.	.	.	.	.	.	.	.	N	N	A
2	86774883	C	T	2	87002006	C	T	Y	3_prime_UTR_variant|downstream_gene_variant|downstream_gene_variant|downstream_gene_variant	ENST00000283632|ENST00000516417|ENST00000471113|ENST00000472843	RMND5A|AC064848.1|RMND5A|RMND5A	ENSG00000153561|ENSG00000281148|ENSG00000153561|ENSG00000153561	ENSP00000283632|.|.|.	CCDS1991.1|.|.|.	Q9H871|.|.|.	.|4147|1286|1458	.|.|.|.	ENST00000283632.4:c.*1472C>T|.|.|.	.|.|.|.	3143|.|.|.	.|.|.|.	.|.|.|.	9/9|.|.|.	+|-|+|+	YES|YES|.|.	.|.|.|.	.|.|.|.	.|.|.|.	.|.|.|.	AC064848.1(1):downstream_gene_variant(1)|RMND5A(4):3_prime_UTR_variant(1)downstream_gene_variant(2)	rs951489978	.	.	.	.	.	.	.	.	.	.	.	.	.	.	.	Y	N	C
2	99150956	G	C	2	99767419	G	C	Y	upstream_gene_variant|intron_variant,NMD_transcript_variant|upstream_gene_variant|intron_variant,non_coding_transcript_variant|intron_variant,non_coding_transcript_variant|3_prime_UTR_variant|downstream_gene_variant|intron_variant,non_coding_transcript_variant|intron_variant|upstream_gene_variant|upstream_gene_variant|intron_variant,non_coding_transcript_variant|upstream_gene_variant|upstream_gen…	ENST00000436234|ENST00000424491|ENST00000410042|ENST00000465216|ENST00000498097|ENST00000409684|ENST00000496794|ENST00000476849|ENST00000393483|ENST00000480170|ENST00000393473|ENST00000471174|ENST00000449211|ENST00000393471|ENST00000302513|ENST00000483914|ENST00000415142|ENST00000434566|ENST00000489348	LIPT1|RP11-111H13.1|RP11-38C17.1|TSGA10|TSGA10|C2orf15|C2orf15|TSGA10|TSGA10|LIPT1|LIPT1|TSGA10|LIPT1|LIPT1|C2orf15|TSGA10|LIPT1|LIPT1|TSGA10	ENSG00000144182|ENSG00000241962|ENSG00000273155|ENSG00000135951|ENSG00000135951|ENSG00000273045|ENSG00000273045|ENSG00000135951|ENSG00000135951|ENSG00000144182|ENSG00000144182|ENSG00000135951|ENSG00000144182|ENSG00000144182|ENSG00000273045|ENSG00000135951|ENSG00000144182|ENSG00000144182|ENSG00000135951	ENSP00000406314|ENSP00000390891|ENSP00000387111|.|.|ENSP00000386654|.|.|ENSP00000377123|.|ENSP00000377115|.|ENSP00000387387|ENSP00000377114|ENSP00000302202|.|ENSP00000398168|ENSP00000393591|.	.|.|.|.|.|CCDS2038.1|.|.|CCDS2037.1|.|CCDS2039.1|.|.|CCDS2039.1|CCDS2038.1|.|.|.|.	.|.|.|.|.|Q8WU43|.|.|Q9BZW7|.|Q9Y234|.|.|Q9Y234|Q8WU43|.|.|.|.	4125|.|4042|.|.|.|3466|.|.|4037|3999|.|4021|3999|.|.|4118|4029|.	.|.|.|.|.|.|.|.|.|.|.|.|.|.|.|.|.|.|.	.|ENST00000424491.5:c.63+437G>C|.|ENST00000465216.1:n.199-2608C>G|ENST00000498097.5:n.347-2608C>G|ENST00000409684.1:c.*122G>C|.|ENST00000476849.5:n.272+3737C>G|ENST00000393483.7:c.-621+3737C>G|.|.|ENST00000471174.5:n.270+3737C>G|.|.|ENST00000302513.6:c.*122G>C|ENST00000483914.5:n.171-2608C>G|.|.|ENST00000489348.1:n.307-2608C>G	.|.|.|.|.|.|.|.|.|.|.|.|.|.|.|.|.|.|.	.|.|.|.|.|967|.|.|.|.|.|.|.|.|1136|.|.|.|.	.|.|.|.|.|.|.|.|.|.|.|.|.|.|.|.|.|.|.	.|.|.|.|.|.|.|.|.|.|.|.|.|.|.|.|.|.|.	.|4/13|.|1/1|1/1|5/5|.|1/3|1/20|.|.|1/3|.|.|4/4|2/2|.|.|2/2	+|+|+|-|-|+|+|-|-|+|+|-|+|+|+|-|+|+|-	.|YES|YES|.|.|.|.|.|YES|.|YES|.|.|.|YES|.|.|.|.	.|.|.|.|.|.|.|.|.|.|.|.|.|.|.|.|.|.|.	.|.|.|.|.|.|.|.|.|.|.|.|.|.|.|.|.|.|.	.|.|.|.|.|.|.|.|.|.|.|.|.|.|.|.|.|.|.	.|.|.|.|.|.|.|.|.|.|.|.|.|.|.|.|.|.|.	LIPT1(7):upstream_gene_variant(7)|TSGA10(19):intron_variant,non_coding_transcript_variant(6)intron_variant(1)|RP11-111H13.1(2):intron_variant,NMD_transcript_variant(1)|RP11-38C17.1(1):upstream_gene_variant(1)|C2orf15(3):3_prime_UTR_variant(2)downstream_gene_variant(1)	rs10201856	.	.	.	.	.	.	.	.	.	.	.	.	.	.	.	Y	N	G
2	149473504	A	C	2	150330018	A	C	Y	3_prime_UTR_variant|downstream_gene_variant|downstream_gene_variant|3_prime_UTR_variant	ENST00000334166|ENST00000418762|ENST00000392854|ENST00000409381	LYPD6|LYPD6|LYPD6|LYPD6	ENSG00000187123|ENSG00000187123|ENSG00000187123|ENSG00000187123	ENSP00000334463|ENSP00000396855|ENSP00000376594|ENSP00000386413	CCDS2188.1|.|.|CCDS2188.1	Q86Y78|Q86Y78|Q86Y78|Q86Y78	.|2409|2394|.	.|.|.|.	ENST00000334166.8:c.*2654A>C|.|.|ENST00000409381.5:c.*2654A>C	.|.|.|.	3427|.|.|3459	.|.|.|.	.|.|.|.	5/5|.|.|5/5	+|+|+|+	YES|.|.|.	.|.|.|.	.|.|.|.	.|.|.|.	.|.|.|.	LYPD6(5):3_prime_UTR_variant(2)downstream_gene_variant(2)	.	.	.	.	.	.	.	.	.	.	.	.	.	.	.	.	Y	N	A
2	156582899	G	A	2	157439411	G	A	Y	missense_variant|non_coding_transcript_exon_variant,non_coding_transcript_variant|3_prime_UTR_variant|non_coding_transcript_exon_variant,non_coding_transcript_variant|missense_variant|missense_variant,NMD_transcript_variant|missense_variant|missense_variant|non_coding_transcript_exon_variant,non_coding_transcript_variant	ENST00000438166|ENST00000464846|ENST00000540309|ENST00000496190|ENST00000409674|ENST00000409861|ENST00000409125|ENST00000310454|ENST00000492005	GPD2|GPD2|GPD2|GPD2|GPD2|GPD2|GPD2|GPD2|GPD2	ENSG00000115159|ENSG00000115159|ENSG00000115159|ENSG00000115159|ENSG00000115159|ENSG00000115159|ENSG00000115159|ENSG00000115159|ENSG00000115159	ENSP00000409708|.|ENSP00000440892|.|ENSP00000386425|ENSP00000386626|ENSP00000386484|ENSP00000308610|.	CCDS2202.1|.|.|.|CCDS2202.1|.|.|CCDS2202.1|.	P43304|.|.|.|P43304|P43304|P43304|P43304|.	cGt/cAt|.|.|.|cGt/cAt|cGt/cAt|cGt/cAt|cGt/cAt|.	R/H|.|.|.|R/H|R/H|R/H|R/H|.	ENST00000438166.6:c.2165G>A|ENST00000464846.5:n.603G>A|ENST00000540309.5:c.*279G>A|ENST00000496190.1:n.210G>A|ENST00000409674.5:c.2165G>A|ENST00000409861.5:c.2165G>A|ENST00000409125.8:c.1787G>A|ENST00000310454.10:c.2165G>A|ENST00000492005.1:n.288G>A	ENSP00000409708.2:p.Arg722His|.|.|.|ENSP00000386425.1:p.Arg722His|ENSP00000386626.1:p.Arg722His|ENSP00000386484.5:p.Arg596His|ENSP00000308610.5:p.Arg722His|.	2298|603|1456|210|2238|2238|2332|2537|288	2165|.|.|.|2165|2165|1787|2165|.	722|.|.|.|722|722|596|722|.	17/17|4/4|12/12|2/2|17/17|17/19|18/18|17/17|3/3	+|+|+|+|+|+|+|+|+	.|.|.|.|.|.|.|YES|.	.|.|.|.|.|.|.|.|.	.|.|.|.|.|.|.|.|.	.|.|.|.|.|.|.|.|.	.|.|.|.|.|.|.|.|.	GPD2(13):missense_variant,NMD_transcript_variant(1)missense_variant(4)non_coding_transcript_exon_variant,non_coding_transcript_variant(3)3_prime_UTR_variant(1)	.	.	.	.	.	.	.	.	.	.	.	.	.	.	.	.	Y	N	G
2	171554793	C	T	2	172411303	C	T	Y	downstream_gene_variant|missense_variant|missense_variant|3_prime_UTR_variant|downstream_gene_variant	ENST00000445146|ENST00000321348|ENST00000409484|ENST00000375252|ENST00000468308	CYBRD1|CYBRD1|CYBRD1|CYBRD1|CYBRD1	ENSG00000071967|ENSG00000071967|ENSG00000071967|ENSG00000071967|ENSG00000071967	ENSP00000402242|ENSP00000319141|ENSP00000386739|ENSP00000364401|.	.|CCDS2244.1|CCDS58736.1|CCDS46449.1|.	.|Q53TN4|Q53TN4|Q53TN4|.	186|gCt/gTt|gCt/gTt|.|3653	.|A/V|A/V|.|.	.|ENST00000321348.8:c.827C>T|ENST00000409484.5:c.653C>T|ENST00000375252.3:c.*144C>T|.	.|ENSP00000319141.4:p.Ala276Val|ENSP00000386739.1:p.Ala218Val|.|.	.|1025|679|687|.	.|827|653|.|.	.|276|218|.|.	.|4/4|4/4|3/3|.	+|+|+|+|+	.|YES|.|.|.	.|.|.|.|.	.|.|.|.|.	.|.|.|.|.	.|.|.|.|.	CYBRD1(7):missense_variant(2)3_prime_UTR_variant(1)downstream_gene_variant(2)	.	.	.	.	.	.	.	.	.	.	.	.	.	.	.	.	Y	N	C
2	182759274	G	A	2	183624001	G	A	Y	synonymous_variant|non_coding_transcript_exon_variant,non_coding_transcript_variant|synonymous_variant|3_prime_UTR_variant,NMD_transcript_variant|3_prime_UTR_variant	ENST00000616986|ENST00000491074|ENST00000264065|ENST00000418559|ENST00000613960	DNAJC10|DNAJC10|DNAJC10|DNAJC10|DNAJC10	ENSG00000077232|ENSG00000077232|ENSG00000077232|ENSG00000077232|ENSG00000077232	ENSP00000479930|.|ENSP00000264065|ENSP00000389483|ENSP00000481044	CCDS74613.1|.|CCDS33345.1|.|.	Q8IXB1|.|Q8IXB1|.|.	caG/caA|.|caG/caA|.|.	Q|.|Q|.|.	ENST00000616986.4:c.1974G>A|ENST00000491074.5:n.3360G>A|ENST00000264065.11:c.2112G>A|ENST00000418559.5:c.*1177G>A|ENST00000613960.1:c.*209G>A	ENST00000616986.4:c.1974G>A(p.%3D)|.|ENST00000264065.11:c.2112G>A(p.%3D)|.|.	2620|3360|2527|2005|743	1974|.|2112|.|.	658|.|704|.|.	20/23|22/25|21/24|18/21|8/10	+|+|+|+|+	.|.|YES|.|.	.|.|.|.|.	.|.|.|.|.	.|.|.|.|.	.|.|.|.|.	DNAJC10(10):3_prime_UTR_variant,NMD_transcript_variant(1)non_coding_transcript_exon_variant,non_coding_transcript_variant(1)3_prime_UTR_variant(1)synonymous_variant(2)	.	.	.	.	.	.	.	.	.	.	.	.	.	.	.	.	Y	N	G
2	202559850	G	T	2	203424573	G	T	Y	3_prime_UTR_variant|missense_variant	ENST00000374574|ENST00000374580	BMPR2|BMPR2	ENSG00000204217|ENSG00000204217	ENSP00000363702|ENSP00000363708	.|CCDS33361.1	Q13873|Q13873	.|agG/agT	.|R/S	ENST00000374574.2:c.*148G>T|ENST00000374580.8:c.3021G>T	.|ENSP00000363708.4:p.Arg1007Ser	1782|3560	.|3021	.|1007	12/12|13/13	+|+	.|YES	.|.	.|.	.|.	.|.	BMPR2(3):missense_variant(1)3_prime_UTR_variant(1)	.	.	.	.	.	.	.	.	.	.	.	.	.	.	.	.	Y	N	G
2	218272792	C	A	2	219137515	C	A	Y	upstream_gene_variant|downstream_gene_variant|intron_variant|upstream_gene_variant|downstream_gene_variant|downstream_gene_variant|downstream_gene_variant|3_prime_UTR_variant|downstream_gene_variant|upstream_gene_variant|downstream_gene_variant|upstream_gene_variant|upstream_gene_variant|downstream_gene_variant|intron_variant,non_coding_transcript_variant|upstream_gene_variant|upstream_gene_varia…	ENST00000461911|ENST00000444881|ENST00000273077|ENST00000444053|ENST00000439306|ENST00000396809|ENST00000437694|ENST00000248451|ENST00000465082|ENST00000420660|ENST00000258412|ENST00000447885|ENST00000489767|ENST00000445635|ENST00000472650|ENST00000475678|ENST00000248450|ENST00000469689	AAMP|TMBIM1|PNKD|AAMP|TMBIM1|TMBIM1|TMBIM1|PNKD|TMBIM1|AAMP|TMBIM1|AAMP|AAMP|TMBIM1|PNKD|AAMP|AAMP|PNKD	ENSG00000127837|ENSG00000135926|ENSG00000127838|ENSG00000127837|ENSG00000135926|ENSG00000135926|ENSG00000135926|ENSG00000127838|ENSG00000135926|ENSG00000127837|ENSG00000135926|ENSG00000127837|ENSG00000127837|ENSG00000135926|ENSG00000127838|ENSG00000127837|ENSG00000127837|ENSG00000127838	.|ENSP00000409738|ENSP00000273077|ENSP00000403343|ENSP00000414572|ENSP00000380025|ENSP00000404709|ENSP00000248451|.|ENSP00000416394|ENSP00000258412|ENSP00000393818|.|ENSP00000401491|.|.|ENSP00000248450|.	.|CCDS2412.1|CCDS2411.1|CCDS77530.1|.|CCDS2412.1|.|CCDS42816.1|.|.|CCDS2412.1|.|.|.|.|.|CCDS33378.1|.	.|Q969X1|Q8N490|.|.|Q969X1|.|Q8N490|.|.|Q969X1|.|.|.|.|.|Q13685|.	2647|1409|.|2614|4571|1409|2640|.|1409|3052|1400|3082|2676|2214|.|2704|2535|.	.|.|.|.|.|.|.|.|.|.|.|.|.|.|.|.|.|.	.|.|ENST00000273077.8:c.236+1243C>A|.|.|.|.|ENST00000248451.7:c.*30C>A|.|.|.|.|.|.|ENST00000472650.1:n.170+1243C>A|.|.|ENST00000469689.1:n.1253C>A	.|.|.|.|.|.|.|.|.|.|.|.|.|.|.|.|.|.	.|.|.|.|.|.|.|603|.|.|.|.|.|.|.|.|.|1253	.|.|.|.|.|.|.|.|.|.|.|.|.|.|.|.|.|.	.|.|.|.|.|.|.|.|.|.|.|.|.|.|.|.|.|.	.|.|2/9|.|.|.|.|3/3|.|.|.|.|.|.|1/1|.|.|2/2	-|-|+|-|-|-|-|+|-|-|-|-|-|-|+|-|-|+	.|YES|YES|YES|.|.|.|.|.|.|.|.|.|.|.|.|.|.	.|.|.|.|.|.|.|.|.|.|.|.|.|.|.|.|.|.	.|.|.|.|.|.|.|.|.|.|.|.|.|.|.|.|.|.	.|.|.|.|.|.|.|.|.|.|.|.|.|.|.|.|.|.	.|.|.|.|.|.|.|.|.|.|.|.|.|.|.|.|.|.	PNKD(8):intron_variant,non_coding_transcript_variant(1)non_coding_transcript_exon_variant,non_coding_transcript_variant(1)3_prime_UTR_variant(1)intron_variant(1)|TMBIM1(23):downstream_gene_variant(7)|AAMP(10):upstream_gene_variant(7)	.	.	.	.	.	.	.	.	.	.	.	.	.	.	.	.	Y	N	C
3	4984409	A	T	3	5026094	A	T	Y	downstream_gene_variant|upstream_gene_variant|3_prime_UTR_variant|upstream_gene_variant|upstream_gene_variant|downstream_gene_variant	ENST00000460806|ENST00000441386|ENST00000256495|ENST00000620618|ENST00000615178|ENST00000467610	BHLHE40|BHLHE40-AS1|BHLHE40|BHLHE40-AS1|BHLHE40-AS1|BHLHE40	ENSG00000134107|ENSG00000235831|ENSG00000134107|ENSG00000235831|ENSG00000235831|ENSG00000134107	.|.|ENSP00000256495|.|.|.	.|.|CCDS2565.1|.|.|.	.|.|O14503|.|.|.	2799|4472|.|4448|4448|1141	.|.|.|.|.|.	.|.|ENST00000256495.3:c.*717A>T|.|.|.	.|.|.|.|.|.	.|.|2559|.|.|.	.|.|.|.|.|.	.|.|.|.|.|.	.|.|5/5|.|.|.	+|-|+|-|-|+	.|.|YES|YES|.|.	.|.|.|.|.|.	.|.|.|.|.|.	.|.|.|.|.|.	.|.|.|.|.|.	BHLHE40-AS1(4):upstream_gene_variant(3)|BHLHE40(3):3_prime_UTR_variant(1)downstream_gene_variant(2)	.	.	.	.	.	.	.	.	.	.	.	.	.	.	.	.	Y	N	A
3	10040763	C	T	3	10082447	C	T	Y	upstream_gene_variant|intron_variant|downstream_gene_variant|intron_variant|3_prime_UTR_variant|intron_variant|downstream_gene_variant	ENST00000483276|ENST00000287647|ENST00000364312|ENST00000419585|ENST00000431693|ENST00000383807|ENST00000438741	FANCD2|FANCD2|RNU6-670P|FANCD2|FANCD2|FANCD2|FANCD2	ENSG00000144554|ENSG00000144554|ENSG00000201182|ENSG00000144554|ENSG00000144554|ENSG00000144554|ENSG00000144554	.|ENSP00000287647|.|ENSP00000398754|ENSP00000399354|ENSP00000373318|.	.|CCDS2595.1|.|CCDS33696.1|.|CCDS33696.1|.	.|Q9BXW9|.|Q9BXW9|Q9BXW9|Q9BXW9|.	4764|.|3108|.|.|.|79	.|.|.|.|.|.|.	.|ENST00000287647.7:c.696-860C>T|.|ENST00000419585.5:c.696-860C>T|ENST00000431693.1:c.*887C>T|ENST00000383807.5:c.696-860C>T|.	.|.|.|.|.|.|.	.|.|.|.|1651|.|.	.|.|.|.|.|.|.	.|.|.|.|.|.|.	.|9/42|.|9/43|8/8|9/43|.	+|+|+|+|+|+|+	.|YES|YES|.|.|.|.	.|.|.|.|.|.|.	.|.|.|.|.|.|.	.|.|.|.|.|.|.	.|.|.|.|.|.|.	RNU6-670P(1):downstream_gene_variant(1)|FANCD2(13):upstream_gene_variant(1)3_prime_UTR_variant(1)downstream_gene_variant(1)intron_variant(3)	.	.	.	.	.	.	.	.	.	.	.	.	.	.	.	.	Y	N	c
3	17090066	A	T	3	17131558	A	T	Y	3_prime_UTR_variant|3_prime_UTR_variant	ENST00000615277|ENST00000432376	PLCL2|PLCL2	ENSG00000154822|ENSG00000154822	ENSP00000478458|ENSP00000412836	CCDS74911.1|CCDS33713.1	Q9UPR0|Q9UPR0	.|.	.|.	ENST00000615277.4:c.*154A>T|ENST00000432376.5:c.*154A>T	.|.	3619|3413	.|.	.|.	6/6|6/6	+|+	YES|.	.|.	.|.	.|.	.|.	PLCL2(4):3_prime_UTR_variant(2)	.	.	.	.	.	.	.	.	.	.	.	.	.	.	.	.	Y	N	A
3	23590437	T	C	3	23631928	T	C	Y	3_prime_UTR_variant,NMD_transcript_variant|downstream_gene_variant|3_prime_UTR_variant	ENST00000335798|ENST00000425792|ENST00000396703	UBE2E2|UBE2E2|UBE2E2	ENSG00000182247|ENSG00000182247|ENSG00000182247	ENSP00000338340|ENSP00000401053|ENSP00000379931	.|CCDS2637.1|CCDS2637.1	.|Q96LR5|Q96LR5	.|215|.	.|.|.	ENST00000335798.8:c.*800T>C|.|ENST00000396703.5:c.*606T>C	.|.|.	1188|.|1392	.|.|.	.|.|.	5/5|.|6/6	+|+|+	.|.|YES	.|.|.	.|.|.	.|.|.	.|.|.	UBE2E2(7):3_prime_UTR_variant,NMD_transcript_variant(1)3_prime_UTR_variant(1)downstream_gene_variant(1)	.	.	.	.	.	.	.	.	.	.	.	.	.	.	.	.	Y	N	T
3	38141187	C	T	3	38182678	C	T	Y	non_coding_transcript_exon_variant,non_coding_transcript_variant|upstream_gene_variant|upstream_gene_variant|upstream_gene_variant|upstream_gene_variant|synonymous_variant|downstream_gene_variant|synonymous_variant|upstream_gene_variant|non_coding_transcript_exon_variant,non_coding_transcript_variant|upstream_gene_variant|synonymous_variant|upstream_gene_variant|non_coding_transcript_exon_variant…	ENST00000463956|ENST00000423611|ENST00000440176|ENST00000489559|ENST00000418880|ENST00000417037|ENST00000460295|ENST00000424893|ENST00000411549|ENST00000416282|ENST00000625927|ENST00000421516|ENST00000450296|ENST00000484513|ENST00000396334|ENST00000484284|ENST00000460424|ENST00000627515|ENST00000421218|ENST00000447223|ENST00000481122|ENST00000495303|ENST00000301810|ENST00000333167|ENST00000443433	MYD88|ACAA1|ACAA1|ACAA1|ACAA1|MYD88|MYD88|MYD88|ACAA1|MYD88|ACAA1|MYD88|ACAA1|MYD88|MYD88|ACAA1|ACAA1|ACAA1|ACAA1|ACAA1|MYD88|MYD88|ACAA1|ACAA1|MYD88	ENSG00000172936|ENSG00000060971|ENSG00000060971|ENSG00000060971|ENSG00000060971|ENSG00000172936|ENSG00000172936|ENSG00000172936|ENSG00000060971|ENSG00000172936|ENSG00000060971|ENSG00000172936|ENSG00000060971|ENSG00000172936|ENSG00000172936|ENSG00000060971|ENSG00000060971|ENSG00000060971|ENSG00000060971|ENSG00000060971|ENSG00000172936|ENSG00000172936|ENSG00000060971|ENSG00000060971|ENSG00000172936	.|ENSP00000396485|ENSP00000389226|.|ENSP00000403124|ENSP00000401399|.|ENSP00000389979|ENSP00000414021|.|ENSP00000486456|ENSP00000391753|ENSP00000395183|.|ENSP00000379625|.|.|ENSP00000486920|ENSP00000398172|ENSP00000405785|.|ENSP00000417848|ENSP00000301810|ENSP00000333664|ENSP00000390565	.|.|.|.|.|CCDS54565.1|.|CCDS54567.1|.|.|.|.|.|.|CCDS2674.2|.|.|.|.|.|.|CCDS54568.1|CCDS46794.1|CCDS2673.1|CCDS54566.1	.|.|.|.|.|.|.|.|.|.|.|.|.|.|.|.|.|.|.|.|.|Q99836|P09110|P09110|Q99836	.|4050|4091|4106|4095|ttC/ttT|608|ttC/ttT|3945|.|3945|ttC/ttT|4062|.|ttC/ttT|4067|4060|3945|4563|4115|.|.|3945|3979|.	.|.|.|.|.|F|.|F|.|.|.|F|.|.|F|.|.|.|.|.|.|.|.|.|.	ENST00000463956.1:n.505C>T|.|.|.|.|ENST00000417037.6:c.855C>T|.|ENST00000424893.5:c.696C>T|.|ENST00000416282.2:n.895C>T|.|ENST00000421516.1:c.852C>T|.|ENST00000484513.1:n.1482C>T|ENST00000396334.7:c.831C>T|.|.|.|.|.|ENST00000481122.5:n.585C>T|ENST00000495303.5:c.*35C>T|.|.|ENST00000443433.6:c.*35C>T	.|.|.|.|.|ENST00000417037.6:c.855C>T(p.%3D)|.|ENST00000424893.5:c.696C>T(p.%3D)|.|.|.|ENST00000421516.1:c.852C>T(p.%3D)|.|.|ENST00000396334.7:c.831C>T(p.%3D)|.|.|.|.|.|.|.|.|.|.	505|.|.|.|.|1039|.|806|.|895|.|852|.|1482|1015|.|.|.|.|.|585|520|.|.|651	.|.|.|.|.|855|.|696|.|.|.|852|.|.|831|.|.|.|.|.|.|.|.|.|.	.|.|.|.|.|285|.|232|.|.|.|284|.|.|277|.|.|.|.|.|.|.|.|.|.	5/5|.|.|.|.|5/5|.|4/4|.|3/3|.|5/5|.|2/2|5/5|.|.|.|.|.|5/5|3/3|.|.|4/4	+|-|-|-|-|+|+|+|-|+|-|+|-|+|+|-|-|-|-|-|+|+|-|-|+	.|.|.|.|.|YES|.|.|.|.|.|.|.|.|.|.|.|.|.|.|.|.|.|YES|.	.|.|.|.|.|.|.|.|.|.|.|.|.|.|.|.|.|.|.|.|.|.|.|.|.	.|.|.|.|.|.|.|.|.|.|.|.|.|.|.|.|.|.|.|.|.|.|.|.|.	.|.|.|.|.|.|.|.|.|.|.|.|.|.|.|.|.|.|.|.|.|.|.|.|.	.|.|.|.|.|.|.|.|.|.|.|.|.|.|.|.|.|.|.|.|.|.|.|.|.	ACAA1(20):upstream_gene_variant(14)|MYD88(11):non_coding_transcript_exon_variant,non_coding_transcript_variant(4)3_prime_UTR_variant(2)synonymous_variant(4)downstream_gene_variant(1)	.	.	.	.	.	.	.	.	.	.	.	.	.	.	.	.	Y	N	C
3	38141189	C	T	3	38182680	C	T	Y	non_coding_transcript_exon_variant,non_coding_transcript_variant|missense_variant|upstream_gene_variant|upstream_gene_variant|upstream_gene_variant|upstream_gene_variant|upstream_gene_variant|non_coding_transcript_exon_variant,non_coding_transcript_variant|upstream_gene_variant|3_prime_UTR_variant|upstream_gene_variant|3_prime_UTR_variant|non_coding_transcript_exon_variant,non_coding_transcript_v…	ENST00000484513|ENST00000396334|ENST00000460424|ENST00000484284|ENST00000421218|ENST00000627515|ENST00000447223|ENST00000481122|ENST00000301810|ENST00000495303|ENST00000333167|ENST00000443433|ENST00000463956|ENST00000423611|ENST00000440176|ENST00000489559|ENST00000418880|ENST00000417037|ENST00000460295|ENST00000424893|ENST00000411549|ENST00000416282|ENST00000625927|ENST00000421516|ENST00000450296	MYD88|MYD88|ACAA1|ACAA1|ACAA1|ACAA1|ACAA1|MYD88|ACAA1|MYD88|ACAA1|MYD88|MYD88|ACAA1|ACAA1|ACAA1|ACAA1|MYD88|MYD88|MYD88|ACAA1|MYD88|ACAA1|MYD88|ACAA1	ENSG00000172936|ENSG00000172936|ENSG00000060971|ENSG00000060971|ENSG00000060971|ENSG00000060971|ENSG00000060971|ENSG00000172936|ENSG00000060971|ENSG00000172936|ENSG00000060971|ENSG00000172936|ENSG00000172936|ENSG00000060971|ENSG00000060971|ENSG00000060971|ENSG00000060971|ENSG00000172936|ENSG00000172936|ENSG00000172936|ENSG00000060971|ENSG00000172936|ENSG00000060971|ENSG00000172936|ENSG00000060971	.|ENSP00000379625|.|.|ENSP00000398172|ENSP00000486920|ENSP00000405785|.|ENSP00000301810|ENSP00000417848|ENSP00000333664|ENSP00000390565|.|ENSP00000396485|ENSP00000389226|.|ENSP00000403124|ENSP00000401399|.|ENSP00000389979|ENSP00000414021|.|ENSP00000486456|ENSP00000391753|ENSP00000395183	.|CCDS2674.2|.|.|.|.|.|.|CCDS46794.1|CCDS54568.1|CCDS2673.1|CCDS54566.1|.|.|.|.|.|CCDS54565.1|.|CCDS54567.1|.|.|.|.|.	.|.|.|.|.|.|.|.|P09110|Q99836|P09110|Q99836|.|.|.|.|.|.|.|.|.|.|.|.|.	.|cCc/cTc|4062|4069|4565|3947|4117|.|3947|.|3981|.|.|4052|4093|4108|4097|cCc/cTc|610|cCc/cTc|3947|.|3947|cCc/cTc|4064	.|P/L|.|.|.|.|.|.|.|.|.|.|.|.|.|.|.|P/L|.|P/L|.|.|.|P/L|.	ENST00000484513.1:n.1484C>T|ENST00000396334.7:c.833C>T|.|.|.|.|.|ENST00000481122.5:n.587C>T|.|ENST00000495303.5:c.*37C>T|.|ENST00000443433.6:c.*37C>T|ENST00000463956.1:n.507C>T|.|.|.|.|ENST00000417037.6:c.857C>T|.|ENST00000424893.5:c.698C>T|.|ENST00000416282.2:n.897C>T|.|ENST00000421516.1:c.854C>T|.	.|ENSP00000379625.3:p.Pro278Leu|.|.|.|.|.|.|.|.|.|.|.|.|.|.|.|ENSP00000401399.2:p.Pro286Leu|.|ENSP00000389979.1:p.Pro233Leu|.|.|.|ENSP00000391753.1:p.Pro285Leu|.	1484|1017|.|.|.|.|.|587|.|522|.|653|507|.|.|.|.|1041|.|808|.|897|.|854|.	.|833|.|.|.|.|.|.|.|.|.|.|.|.|.|.|.|857|.|698|.|.|.|854|.	.|278|.|.|.|.|.|.|.|.|.|.|.|.|.|.|.|286|.|233|.|.|.|285|.	2/2|5/5|.|.|.|.|.|5/5|.|3/3|.|4/4|5/5|.|.|.|.|5/5|.|4/4|.|3/3|.|5/5|.	+|+|-|-|-|-|-|+|-|+|-|+|+|-|-|-|-|+|+|+|-|+|-|+|-	.|.|.|.|.|.|.|.|.|.|YES|.|.|.|.|.|.|YES|.|.|.|.|.|.|.	.|.|.|.|.|.|.|.|.|.|.|.|.|.|.|.|.|.|.|.|.|.|.|.|.	.|.|.|.|.|.|.|.|.|.|.|.|.|.|.|.|.|.|.|.|.|.|.|.|.	.|.|.|.|.|.|.|.|.|.|.|.|.|.|.|.|.|.|.|.|.|.|.|.|.	.|.|.|.|.|.|.|.|.|.|.|.|.|.|.|.|.|.|.|.|.|.|.|.|.	ACAA1(20):upstream_gene_variant(14)|MYD88(11):missense_variant(4)non_coding_transcript_exon_variant,non_coding_transcript_variant(4)3_prime_UTR_variant(2)downstream_gene_variant(1)	.	.	.	.	.	.	.	.	.	.	.	.	.	.	.	.	Y	N	C
3	49015647	G	A	3	49053080	G	A	Y	non_coding_transcript_exon_variant,non_coding_transcript_variant|downstream_gene_variant|downstream_gene_variant|downstream_gene_variant|missense_variant|missense_variant|3_prime_UTR_variant|non_coding_transcript_exon_variant,non_coding_transcript_variant|3_prime_UTR_variant|3_prime_UTR_variant|missense_variant|non_coding_transcript_exon_variant,non_coding_transcript_variant|downstream_gene_varia…	ENST00000481001|ENST00000488572|ENST00000419837|ENST00000496568|ENST00000440857|ENST00000313778|ENST00000608424|ENST00000498794|ENST00000395474|ENST00000610967|ENST00000438585|ENST00000460505|ENST00000489684|ENST00000627177|ENST00000420783|ENST00000441576|ENST00000489427|ENST00000472878|ENST00000429900|ENST00000615452|ENST00000492585|ENST00000326912|ENST00000467457|ENST00000384873|ENST00000462064…	DALRD3|WDR6|WDR6|DALRD3|DALRD3|DALRD3|WDR6|DALRD3|WDR6|WDR6|DALRD3|DALRD3|WDR6|WDR6|WDR6|DALRD3|WDR6|WDR6|WDR6|WDR6|DALRD3|NDUFAF3|DALRD3|MIR191|WDR6|WDR6|WDR6|WDR6|DALRD3|DALRD3|WDR6|WDR6|MIR425|WDR6|WDR6|WDR6|DALRD3|WDR6|DALRD3|WDR6|DALRD3	ENSG00000178149|ENSG00000178252|ENSG00000178252|ENSG00000178149|ENSG00000178149|ENSG00000178149|ENSG00000178252|ENSG00000178149|ENSG00000178252|ENSG00000178252|ENSG00000178149|ENSG00000178149|ENSG00000178252|ENSG00000178252|ENSG00000178252|ENSG00000178149|ENSG00000178252|ENSG00000178252|ENSG00000178252|ENSG00000178252|ENSG00000178149|ENSG00000178057|ENSG00000178149|ENSG00000207605|ENSG00000178252…	.|.|ENSP00000390740|ENSP00000485305|ENSP00000403770|ENSP00000323265|ENSP00000477389|.|ENSP00000378857|ENSP00000484799|ENSP00000396650|.|.|ENSP00000487056|ENSP00000395993|ENSP00000410623|ENSP00000477087|.|ENSP00000477418|ENSP00000482289|.|ENSP00000323003|.|.|.|ENSP00000412195|ENSP00000414157|ENSP00000413432|.|.|ENSP00000477463|.|.|.|.|.|ENSP00000344989|ENSP00000387692|.|.|ENSP00000397385	.|.|.|.|.|CCDS2783.1|.|.|CCDS2782.2|CCDS2782.2|.|.|.|.|.|CCDS63632.1|.|.|.|.|.|CCDS2785.1|.|.|.|.|.|.|.|.|.|.|.|.|.|.|CCDS33754.1|.|.|.|.	.|.|.|.|.|Q5D0E6|Q9NNW5|.|.|.|.|.|.|.|.|Q5D0E6|.|.|.|.|.|Q9BU61|.|.|.|.|.|.|.|.|.|.|.|.|.|.|Q5D0E6|.|.|.|.	.|3284|3738|1966|gCg/gTg|Cgt/Tgt|.|.|.|.|Cgt/Tgt|.|2297|4120|289|gCg/gTg|3585|3220|3941|.|2549|4812|.|4955|3682|222|58|300|.|.|3855|3682|4501|928|3213|666|Cgt/Tgt|3396|.|282|1142	.|.|.|.|A/V|R/C|.|.|.|.|R/C|.|.|.|.|A/V|.|.|.|.|.|.|.|.|.|.|.|.|.|.|.|.|.|.|.|.|R/C|.|.|.|.	ENST00000481001.5:n.526C>T|.|.|.|ENST00000440857.5:c.1157C>T|ENST00000313778.9:c.1072C>T|ENST00000608424.5:c.*359G>A|ENST00000498794.1:n.2831C>T|ENST00000395474.7:c.*359G>A|ENST00000610967.4:c.*359G>A|ENST00000438585.5:c.495C>T|ENST00000460505.5:n.1727C>T|.|.|.|ENST00000441576.6:c.1547C>T|.|.|.|ENST00000615452.1:c.*359G>A|.|.|ENST00000467457.5:n.1469C>T|.|.|.|.|.|ENST00000472331.5:n.920C>T|ENST00…	.|.|.|.|ENSP00000403770.1:p.Ala386Val|ENSP00000323265.5:p.Arg358Cys|.|.|.|.|ENSP00000396650.2:p.Arg166Cys|.|.|.|.|ENSP00000410623.2:p.Ala516Val|.|.|.|.|.|.|.|.|.|.|.|.|.|.|.|.|.|.|.|.|ENSP00000344989.4:p.Arg525Cys|.|.|.|.	526|.|.|.|1860|1814|3764|2831|4095|3953|495|1727|.|.|.|1547|.|.|.|1651|.|.|1469|.|.|.|.|.|920|1657|.|.|.|.|.|.|1580|.|946|.|.	.|.|.|.|1157|1072|.|.|.|.|496|.|.|.|.|1547|.|.|.|.|.|.|.|.|.|.|.|.|.|.|.|.|.|.|.|.|1573|.|.|.|.	.|.|.|.|386|358|.|.|.|.|166|.|.|.|.|516|.|.|.|.|.|.|.|.|.|.|.|.|.|.|.|.|.|.|.|.|525|.|.|.|.	2/2|.|.|.|12/12|12/12|6/6|2/2|6/6|6/6|5/5|10/10|.|.|.|12/12|.|.|.|6/6|.|.|6/6|.|.|.|.|.|4/4|11/11|.|.|.|.|.|.|12/12|.|6/6|.|.	-|+|+|-|-|-|+|-|+|+|-|-|+|+|+|-|+|+|+|+|-|+|-|-|+|+|+|+|-|-|+|+|-|+|+|+|-|+|-|+|-	.|.|.|.|.|.|.|.|YES|.|.|.|.|.|.|.|.|.|.|.|.|.|.|YES|.|.|.|.|.|.|.|.|YES|.|.|.|YES|.|.|.|.	.|.|.|.|.|.|.|.|.|.|.|.|.|.|.|.|.|.|.|.|.|.|.|.|.|.|.|.|.|.|.|.|.|.|.|.|.|.|.|.|.	.|.|.|.|.|.|.|.|.|.|.|.|.|.|.|.|.|.|.|.|.|.|.|.|.|.|.|.|.|.|.|.|.|.|.|.|.|.|.|.|.	.|.|.|.|.|.|.|.|.|.|.|.|.|.|.|.|.|.|.|.|.|.|.|.|.|.|.|.|.|.|.|.|.|.|.|.|.|.|.|.|.	.|.|.|.|.|.|.|.|.|.|.|.|.|.|.|.|.|.|.|.|.|.|.|.|.|.|.|.|.|.|.|.|.|.|.|.|.|.|.|.|.	DALRD3(15):missense_variant(5)non_coding_transcript_exon_variant,non_coding_transcript_variant(7)downstream_gene_variant(3)|WDR6(23):3_prime_UTR_variant(4)downstream_gene_variant(19)|NDUFAF3(6):upstream_gene_variant(1)|MIR191(1):downstream_gene_variant(1)|MIR425(1):downstream_gene_variant(1)	rs753020281	.	.	.	.	.	.	.	.	.	.	.	.	.	.	.	Y	N	G
3	51394155	T	G	3	51431586	T	G	Y	downstream_gene_variant|downstream_gene_variant|downstream_gene_variant|downstream_gene_variant|downstream_gene_variant|downstream_gene_variant|3_prime_UTR_variant	ENST00000504652|ENST00000470900|ENST00000446668|ENST00000335891|ENST00000528157|ENST00000423656|ENST00000563281	VPRBP|MANF|MANF|VPRBP|MANF|VPRBP|RBM15B	ENSG00000145041|ENSG00000145050|ENSG00000145050|ENSG00000145041|ENSG00000145050|ENSG00000145041|ENSG00000259956	ENSP00000421724|.|ENSP00000405280|ENSP00000338857|ENSP00000432799|ENSP00000393183|ENSP00000454545	CCDS74944.1|.|.|.|CCDS46836.3|CCDS74943.1|CCDS33764.1	Q9Y4B6|.|.|Q9Y4B6|.|Q9Y4B6|Q8NDT2	1712|4811|4893|3687|4758|1712|.	.|.|.|.|.|.|.	.|.|.|.|.|.|ENST00000563281.1:c.*83T>G	.|.|.|.|.|.|.	.|.|.|.|.|.|2888	.|.|.|.|.|.|.	.|.|.|.|.|.|.	.|.|.|.|.|.|1/1	-|+|+|-|+|-|+	.|.|.|.|YES|YES|YES	.|.|.|.|.|.|.	.|.|.|.|.|.|.	.|.|.|.|.|.|.	.|.|.|.|.|.|.	RBM15B(1):3_prime_UTR_variant(1)|VPRBP(3):downstream_gene_variant(3)|MANF(4):downstream_gene_variant(3)	.	.	.	.	.	.	.	.	.	.	.	.	.	.	.	.	Y	N	T
3	57559757	A	G	3	57545484	A	G	Y	3_prime_UTR_variant|missense_variant	ENST00000487257|ENST00000311180	PDE12|PDE12	ENSG00000174840|ENSG00000174840	ENSP00000420626|ENSP00000309142	.|CCDS33772.1	.|Q6L8Q7	.|gAa/gGa	.|E/G	ENST00000487257.1:c.*337A>G|ENST00000311180.8:c.1583A>G	.|ENSP00000309142.7:p.Glu528Gly	1860|1686	.|1583	.|528	2/2|3/3	+|+	.|YES	.|.	.|.	.|.	.|.	PDE12(2):missense_variant(1)3_prime_UTR_variant(1)	.	.	.	.	.	.	.	.	.	.	.	.	.	.	.	.	Y	N	A
3	119416772	T	C	3	119135619	T	C	Y	3_prime_UTR_variant	ENST00000264245	ARHGAP31	ENSG00000031081	ENSP00000264245	CCDS43135.1	Q2M1Z3	.	.	ENST00000264245.8:c.*508T>C	.	5375	.	.	2020-12-12	+	YES	.	.	.	.	ARHGAP31(2):3_prime_UTR_variant(1)	.	.	.	.	.	.	.	.	.	.	.	.	.	.	.	.	Y	N	T
3	133587996	C	T	3	133306840	C	T	Y	downstream_gene_variant|stop_gained|downstream_gene_variant|downstream_gene_variant|intron_variant|stop_gained|downstream_gene_variant|3_prime_UTR_variant|downstream_gene_variant	ENST00000511392|ENST00000264993|ENST00000431519|ENST00000503932|ENST00000515421|ENST00000508481|ENST00000504867|ENST00000420115|ENST00000507408	CDV3|CDV3|CDV3|CDV3|CDV3|CDV3|CDV3|CDV3|CDV3	ENSG00000091527|ENSG00000091527|ENSG00000091527|ENSG00000091527|ENSG00000091527|ENSG00000091527|ENSG00000091527|ENSG00000091527|ENSG00000091527	ENSP00000425297|ENSP00000264993|ENSP00000391955|ENSP00000421340|ENSP00000421495|ENSP00000422866|ENSP00000423349|ENSP00000413272|ENSP00000424742	CCDS75015.1|CCDS3079.1|CCDS46917.1|.|CCDS75014.1|CCDS75013.1|.|CCDS46918.1|.	.|Q9UKY7|Q9UKY7|.|.|.|.|Q9UKY7|.	780|Caa/Taa|578|25|.|Caa/Taa|3846|.|1314	.|Q/*|.|.|.|Q/*|.|.|.	.|ENST00000264993.7:c.727C>T|.|.|ENST00000515421.1:c.321-357C>T|ENST00000508481.5:c.421C>T|.|ENST00000420115.6:c.*822C>T|.	.|ENSP00000264993.3:p.Gln243Ter|.|.|.|ENSP00000422866.1:p.Gln141Ter|.|.|.	.|1042|.|.|.|605|.|1357|.	.|727|.|.|.|421|.|.|.	.|243|.|.|.|141|.|.|.	.|5/5|.|.|4/4|5/5|.|5/5|.	+|+|+|+|+|+|+|+|+	.|YES|.|.|.|.|.|.|.	.|HC|.|.|.|HC|.|.|.	.|.|.|.|.|.|.|.|.	.|.|.|.|.|.|.|.|.	.|POSITION:0.935649935649936|.|.|.|POSITION:0.893842887473461|.|.|.	CDV3(9):stop_gained(2)3_prime_UTR_variant(1)downstream_gene_variant(5)intron_variant(1)	.	.	.	.	.	.	.	.	.	.	.	.	.	.	.	.	N	N	C
3	172399874	T	C	3	172117664	T	C	Y	3_prime_UTR_variant|downstream_gene_variant|downstream_gene_variant	ENST00000336824|ENST00000416957|ENST00000415807	FNDC3B|FNDC3B|FNDC3B	ENSG00000075420|ENSG00000075420|ENSG00000075420	ENSP00000338523|ENSP00000389094|ENSP00000411242	CCDS3217.1|CCDS3217.1|CCDS3217.1	Q53EP0|Q53EP0|Q53EP0	.|2393|1103	.|.|.	ENST00000336824.8:c.*2399T>C|.|.	.|.|.	6113|.|.	.|.|.	.|.|.	26/26|.|.	+|+|+	YES|.|.	.|.|.	.|.|.	.|.|.	.|.|.	FNDC3B(12):3_prime_UTR_variant(1)downstream_gene_variant(2)	.	.	.	.	.	.	.	.	.	.	.	.	.	.	.	.	Y	N	T
3	179784209	A	G	3	179501997	A	G	Y	3_prime_UTR_variant|3_prime_UTR_variant	ENST00000496897|ENST00000263966	USP13|USP13	ENSG00000058056|ENSG00000058056	ENSP00000417146|ENSP00000263966	.|CCDS3235.1	Q92995|Q92995	.|.	.|.	ENST00000496897.5:c.*68A>G|ENST00000263966.7:c.*68A>G	.|.	2550|3131	.|.	.|.	21/21|21/21	+|+	.|YES	.|.	.|.	.|.	.|.	USP13(5):3_prime_UTR_variant(2)	.	.	.	.	.	.	.	.	.	.	.	.	.	.	.	.	Y	Y	A
3	185484603	C	G	3	185202391	C	G	Y	downstream_gene_variant|downstream_gene_variant|downstream_gene_variant|intron_variant,non_coding_transcript_variant|downstream_gene_variant|intron_variant,non_coding_transcript_variant|intron_variant,NMD_transcript_variant|downstream_gene_variant|3_prime_UTR_variant	ENST00000438053|ENST00000446828|ENST00000443863|ENST00000484062|ENST00000421852|ENST00000475480|ENST00000382227|ENST00000424227|ENST00000265026	MAP3K13|MAP3K13|MAP3K13|TMEM41A|TMEM41A|TMEM41A|TMEM41A|MAP3K13|MAP3K13	ENSG00000073803|ENSG00000073803|ENSG00000073803|ENSG00000163900|ENSG00000163900|ENSG00000163900|ENSG00000163900|ENSG00000073803|ENSG00000073803	ENSP00000403561|ENSP00000411483|ENSP00000409325|.|ENSP00000406885|.|ENSP00000371662|ENSP00000399910|ENSP00000265026	.|CCDS56298.1|.|.|CCDS3271.1|.|.|CCDS3270.1|CCDS3270.1	O43283|O43283|O43283|.|Q96HV5|.|.|O43283|O43283	2002|1854|1792|.|4998|.|.|2147|.	.|.|.|.|.|.|.|.|.	.|.|.|ENST00000484062.1:n.178-1203G>C|.|ENST00000475480.5:n.599-3292G>C|ENST00000382227.7:c.274-7456G>C|.|ENST00000265026.7:c.*2147C>G	.|.|.|.|.|.|.|.|.	.|.|.|.|.|.|.|.|5382	.|.|.|.|.|.|.|.|.	.|.|.|.|.|.|.|.|.	.|.|.|2/3|.|4/5|2/3|.|14/14	+|+|+|-|-|-|-|+|+	.|.|.|.|YES|.|.|.|YES	.|.|.|.|.|.|.|.|.	.|.|.|.|.|.|.|.|.	.|.|.|.|.|.|.|.|.	.|.|.|.|.|.|.|.|.	TMEM41A(7):intron_variant,non_coding_transcript_variant(2)downstream_gene_variant(1)intron_variant,NMD_transcript_variant(1)|MAP3K13(15):3_prime_UTR_variant(1)downstream_gene_variant(4)	.	.	.	.	.	.	.	.	.	.	.	.	.	.	.	.	Y	N	C
3	185484606	T	C	3	185202394	T	C	Y	downstream_gene_variant|downstream_gene_variant|intron_variant,non_coding_transcript_variant|downstream_gene_variant|downstream_gene_variant|intron_variant,NMD_transcript_variant|intron_variant,non_coding_transcript_variant|3_prime_UTR_variant|downstream_gene_variant	ENST00000446828|ENST00000438053|ENST00000484062|ENST00000421852|ENST00000443863|ENST00000382227|ENST00000475480|ENST00000265026|ENST00000424227	MAP3K13|MAP3K13|TMEM41A|TMEM41A|MAP3K13|TMEM41A|TMEM41A|MAP3K13|MAP3K13	ENSG00000073803|ENSG00000073803|ENSG00000163900|ENSG00000163900|ENSG00000073803|ENSG00000163900|ENSG00000163900|ENSG00000073803|ENSG00000073803	ENSP00000411483|ENSP00000403561|.|ENSP00000406885|ENSP00000409325|ENSP00000371662|.|ENSP00000265026|ENSP00000399910	CCDS56298.1|.|.|CCDS3271.1|.|.|.|CCDS3270.1|CCDS3270.1	O43283|O43283|.|Q96HV5|O43283|.|.|O43283|O43283	1857|2005|.|4995|1795|.|.|.|2150	.|.|.|.|.|.|.|.|.	.|.|ENST00000484062.1:n.178-1206A>G|.|.|ENST00000382227.7:c.274-7459A>G|ENST00000475480.5:n.599-3295A>G|ENST00000265026.7:c.*2150T>C|.	.|.|.|.|.|.|.|.|.	.|.|.|.|.|.|.|5385|.	.|.|.|.|.|.|.|.|.	.|.|.|.|.|.|.|.|.	.|.|2/3|.|.|2/3|4/5|14/14|.	+|+|-|-|+|-|-|+|+	.|.|.|YES|.|.|.|YES|.	.|.|.|.|.|.|.|.|.	.|.|.|.|.|.|.|.|.	.|.|.|.|.|.|.|.|.	.|.|.|.|.|.|.|.|.	TMEM41A(7):intron_variant,non_coding_transcript_variant(2)downstream_gene_variant(1)intron_variant,NMD_transcript_variant(1)|MAP3K13(15):3_prime_UTR_variant(1)downstream_gene_variant(4)	.	.	.	.	.	.	.	.	.	.	.	.	.	.	.	.	Y	N	T
4	1806064	A	G	4	1807791	A	G	Y	missense_variant|3_prime_UTR_variant|downstream_gene_variant|downstream_gene_variant|missense_variant|missense_variant|downstream_gene_variant|missense_variant|missense_variant|missense_variant	ENST00000340107|ENST00000613647|ENST00000474521|ENST00000507588|ENST00000481110|ENST00000412135|ENST00000469068|ENST00000352904|ENST00000440486|ENST00000260795	FGFR3|FGFR3|FGFR3|FGFR3|FGFR3|FGFR3|FGFR3|FGFR3|FGFR3|FGFR3	ENSG00000068078|ENSG00000068078|ENSG00000068078|ENSG00000068078|ENSG00000068078|ENSG00000068078|ENSG00000068078|ENSG00000068078|ENSG00000068078|ENSG00000068078	ENSP00000339824|ENSP00000479472|.|ENSP00000427289|ENSP00000420533|ENSP00000412903|.|ENSP00000231803|ENSP00000414914|ENSP00000260795	CCDS54706.1|.|.|.|.|CCDS3354.1|.|CCDS3354.1|CCDS3353.1|CCDS3353.1	P22607|.|.|.|.|P22607|.|P22607|P22607|P22607	gAc/gGc|.|2912|2325|gAc/gGc|gAc/gGc|205|gAc/gGc|gAc/gGc|gAc/gGc	D/G|.|.|.|D/G|D/G|.|D/G|D/G|D/G	ENST00000340107.8:c.1856A>G|ENST00000613647.4:c.*906A>G|.|.|ENST00000481110.6:c.1853A>G|ENST00000412135.6:c.1514A>G|.|ENST00000352904.5:c.1514A>G|ENST00000440486.6:c.1850A>G|ENST00000260795.6:c.1850A>G	ENSP00000339824.4:p.Asp619Gly|.|.|.|ENSP00000420533.2:p.Asp618Gly|ENSP00000412903.2:p.Asp505Gly|.|ENSP00000231803.1:p.Asp505Gly|ENSP00000414914.2:p.Asp617Gly|ENSP00000260795.2:p.Asp617Gly	2112|2257|.|.|2114|1770|.|1553|2106|1952	1856|.|.|.|1853|1514|.|1514|1850|1850	619|.|.|.|618|505|.|505|617|617	14/18|15/19|.|.|14/17|12/16|.|11/15|14/18|13/17	+|+|+|+|+|+|+|+|+|+	YES|.|.|.|.|.|.|.|.|.	.|.|.|.|.|.|.|.|.|.	.|.|.|.|.|.|.|.|.|.	.|.|.|.|.|.|.|.|.|.	.|.|.|.|.|.|.|.|.|.	FGFR3(10):missense_variant(6)3_prime_UTR_variant(1)downstream_gene_variant(3)	.	.	.	.	.	.	.	.	.	.	.	.	.	.	.	.	Y	N	a
4	15067423	G	T	4	15069047	G	T	Y	downstream_gene_variant|downstream_gene_variant|3_prime_UTR_variant|intron_variant,non_coding_transcript_variant|3_prime_UTR_variant|3_prime_UTR_variant|downstream_gene_variant|intron_variant,non_coding_transcript_variant|3_prime_UTR_variant|3_prime_UTR_variant	ENST00000345451|ENST00000509684|ENST00000442003|ENST00000513384|ENST00000538197|ENST00000382395|ENST00000507071|ENST00000502344|ENST00000382401|ENST00000259997	CPEB2|CPEB2|CPEB2|RP11-665G4.1|CPEB2|CPEB2|CPEB2|RP11-665G4.1|CPEB2|CPEB2	ENSG00000137449|ENSG00000137449|ENSG00000137449|ENSG00000249252|ENSG00000137449|ENSG00000137449|ENSG00000137449|ENSG00000249252|ENSG00000137449|ENSG00000137449	ENSP00000334058|ENSP00000423890|ENSP00000414270|.|ENSP00000443985|ENSP00000371832|ENSP00000424084|.|ENSP00000371838|ENSP00000259997	.|.|CCDS56326.1|.|CCDS56325.1|.|.|.|.|.	Q7Z5Q1|.|Q7Z5Q1|.|Q7Z5Q1|Q7Z5Q1|Q7Z5Q1|.|Q7Z5Q1|.	797|3552|.|.|.|.|797|.|.|.	.|.|.|.|.|.|.|.|.|.	.|.|ENST00000442003.6:c.*1043G>T|ENST00000513384.1:n.114-1026C>A|ENST00000538197.5:c.*1043G>T|ENST00000382395.7:c.*1043G>T|.|ENST00000502344.5:n.155-49542C>A|ENST00000382401.7:c.*1043G>T|ENST00000259997.9:c.*1043G>T	.|.|.|.|.|.|.|.|.|.	.|.|4067|.|4148|2796|.|.|2781|2886	.|.|.|.|.|.|.|.|.|.	.|.|.|.|.|.|.|.|.|.	.|.|11/11|1/4|12/12|11/11|.|2/5|10/10|12/12	+|+|+|-|+|+|+|-|+|+	.|.|.|.|YES|.|.|YES|.|.	.|.|.|.|.|.|.|.|.|.	.|.|.|.|.|.|.|.|.|.	.|.|.|.|.|.|.|.|.|.	.|.|.|.|.|.|.|.|.|.	RP11-665G4.1(2):intron_variant,non_coding_transcript_variant(2)|CPEB2(9):3_prime_UTR_variant(5)downstream_gene_variant(3)	rs898884981	.	.	.	.	.	.	.	.	.	.	.	.	.	.	.	Y	N	G
4	41697214	C	G	4	41699231	C	G	Y	upstream_gene_variant|3_prime_UTR_variant|3_prime_UTR_variant|non_coding_transcript_exon_variant,non_coding_transcript_variant|3_prime_UTR_variant|non_coding_transcript_exon_variant,non_coding_transcript_variant|3_prime_UTR_variant|3_prime_UTR_variant|3_prime_UTR_variant|3_prime_UTR_variant|3_prime_UTR_variant|3_prime_UTR_variant|3_prime_UTR_variant|3_prime_UTR_variant|3_prime_UTR_variant|3_prime…	ENST00000506475|ENST00000514096|ENST00000508501|ENST00000505705|ENST00000381753|ENST00000515785|ENST00000396595|ENST00000512632|ENST00000512946|ENST00000512820|ENST00000513024|ENST00000511496|ENST00000508466|ENST00000509277|ENST00000313860|ENST00000503057	RP11-227F19.5|LIMCH1|LIMCH1|LIMCH1|LIMCH1|LIMCH1|LIMCH1|LIMCH1|LIMCH1|LIMCH1|LIMCH1|LIMCH1|LIMCH1|LIMCH1|LIMCH1|LIMCH1	ENSG00000249216|ENSG00000064042|ENSG00000064042|ENSG00000064042|ENSG00000064042|ENSG00000064042|ENSG00000064042|ENSG00000064042|ENSG00000064042|ENSG00000064042|ENSG00000064042|ENSG00000064042|ENSG00000064042|ENSG00000064042|ENSG00000064042|ENSG00000064042	.|ENSP00000426334|ENSP00000424825|.|ENSP00000371172|.|ENSP00000379840|ENSP00000427045|ENSP00000424645|ENSP00000424437|ENSP00000425222|ENSP00000421242|ENSP00000421656|ENSP00000422864|ENSP00000316891|ENSP00000425631	.|.|CCDS54764.1|.|CCDS54765.1|.|CCDS47047.1|.|CCDS54763.1|CCDS75119.1|CCDS75121.1|.|.|.|CCDS33977.1|.	.|.|Q9UPQ0|.|Q9UPQ0|.|Q9UPQ0|.|Q9UPQ0|Q9UPQ0|Q9UPQ0|Q9UPQ0|.|.|Q9UPQ0|.	4417|.|.|.|.|.|.|.|.|.|.|.|.|.|.|.	.|.|.|.|.|.|.|.|.|.|.|.|.|.|.|.	.|ENST00000514096.5:c.*29C>G|ENST00000508501.5:c.*29C>G|ENST00000505705.1:n.207C>G|ENST00000381753.8:c.*29C>G|ENST00000515785.1:n.448C>G|ENST00000396595.7:c.*29C>G|ENST00000512632.5:c.*29C>G|ENST00000512946.5:c.*29C>G|ENST00000512820.5:c.*29C>G|ENST00000513024.5:c.*29C>G|ENST00000511496.5:c.*29C>G|ENST00000508466.1:c.*29C>G|ENST00000509277.5:c.*29C>G|ENST00000313860.11:c.*29C>G|ENST00000503057.5:…	.|.|.|.|.|.|.|.|.|.|.|.|.|.|.|.	.|2943|3256|207|2875|448|2911|3006|3259|3265|3340|3109|2782|3146|3335|4867	.|.|.|.|.|.|.|.|.|.|.|.|.|.|.|.	.|.|.|.|.|.|.|.|.|.|.|.|.|.|.|.	.|20/20|26/26|2/3|20/20|2/2|21/21|23/23|26/26|26/26|26/26|23/23|21/21|21/21|27/27|32/32	-|+|+|+|+|+|+|+|+|+|+|+|+|+|+|+	YES|.|.|.|.|.|.|.|.|.|.|.|.|.|YES|.	.|.|.|.|.|.|.|.|.|.|.|.|.|.|.|.	.|.|.|.|.|.|.|.|.|.|.|.|.|.|.|.	.|.|.|.|.|.|.|.|.|.|.|.|.|.|.|.	.|.|.|.|.|.|.|.|.|.|.|.|.|.|.|.	LIMCH1(22):non_coding_transcript_exon_variant,non_coding_transcript_variant(2)3_prime_UTR_variant(13)|RP11-227F19.5(1):upstream_gene_variant(1)	.	.	.	.	.	.	.	.	.	.	.	.	.	.	.	.	Y	N	C
4	53459317	C	T	4	54325484	C	T	Y	synonymous_variant|synonymous_variant|downstream_gene_variant|synonymous_variant|intron_variant|non_coding_transcript_exon_variant,non_coding_transcript_variant|3_prime_UTR_variant|synonymous_variant|non_coding_transcript_exon_variant,non_coding_transcript_variant|3_prime_UTR_variant,NMD_transcript_variant|non_coding_transcript_exon_variant,non_coding_transcript_variant	ENST00000504094|ENST00000358575|ENST00000263925|ENST00000337488|ENST00000507166|ENST00000505125|ENST00000306888|ENST00000306932|ENST00000513008|ENST00000514543|ENST00000507206	FIP1L1|FIP1L1|LNX1|FIP1L1|RP11-231C18.3|FIP1L1|LNX1|FIP1L1|FIP1L1|FIP1L1|FIP1L1	ENSG00000145216|ENSG00000145216|ENSG00000072201|ENSG00000145216|ENSG00000282278|ENSG00000145216|ENSG00000072201|ENSG00000145216|ENSG00000145216|ENSG00000145216|ENSG00000145216	ENSP00000421691|ENSP00000351383|ENSP00000263925|ENSP00000336752|ENSP00000423325|.|ENSP00000302879|ENSP00000302993|.|ENSP00000421241|.	.|CCDS47055.1|CCDS47057.1|CCDS3491.1|.|.|CCDS3492.1|CCDS47056.1|.|.|.	.|Q6UN15|Q8TBB1|Q6UN15|.|.|Q8TBB1|Q6UN15|.|.|.	cgC/cgT|cgC/cgT|1139|cgC/cgT|.|.|.|cgC/cgT|.|.|.	R|R|.|R|.|.|.|R|.|.|.	ENST00000504094.1:c.633C>T|ENST00000358575.9:c.1635C>T|.|ENST00000337488.10:c.1653C>T|ENST00000507166.5:c.1017+33352C>T|ENST00000505125.5:n.2876C>T|ENST00000306888.6:c.*1590G>A|ENST00000306932.10:c.1431C>T|ENST00000513008.5:n.766C>T|ENST00000514543.5:c.*1085C>T|ENST00000507206.1:n.256C>T	ENST00000504094.1:c.633C>T(p.%3D)|ENST00000358575.9:c.1635C>T(p.%3D)|.|ENST00000337488.10:c.1653C>T(p.%3D)|.|.|.|ENST00000306932.10:c.1431C>T(p.%3D)|.|.|.	633|1829|.|1847|.|2876|3741|1574|766|1164|256	633|1635|.|1653|.|.|.|1431|.|.|.	211|545|.|551|.|.|.|477|.|.|.	7/7|18/18|.|18/18|12/23|15/15|10/10|15/15|7/7|12/12|2/2	+|+|-|+|+|+|-|+|+|+|+	.|.|YES|YES|YES|.|.|.|.|.|.	.|.|.|.|.|.|.|.|.|.|.	.|.|.|.|.|.|.|.|.|.|.	.|.|.|.|.|.|.|.|.|.|.	.|.|.|.|.|.|.|.|.|.|.	FIP1L1(13):3_prime_UTR_variant,NMD_transcript_variant(1)non_coding_transcript_exon_variant,non_coding_transcript_variant(3)synonymous_variant(4)|LNX1(9):3_prime_UTR_variant(1)downstream_gene_variant(1)|RP11-231C18.3(1):intron_variant(1)	.	.	.	.	.	.	.	.	.	.	.	.	.	.	.	.	Y	N	C
4	54739412	G	T	4	55605578	G	T	Y	3_prime_UTR_variant|downstream_gene_variant	ENST00000288135|ENST00000412167	KIT|KIT	ENSG00000157404|ENSG00000157404	ENSP00000288135|ENSP00000390987	CCDS3496.1|CCDS47058.1	P10721|P10721	.|401	.|.	ENST00000288135.5:c.*855G>T|.	.|.	3883|.	.|.	.|.	21/21|.	+|+	YES|.	.|.	.|.	.|.	.|.	KIT(4):3_prime_UTR_variant(1)downstream_gene_variant(1)	.	.	.	.	.	.	.	.	.	.	.	.	.	.	.	.	Y	N	G
4	56461312	T	C	4	57327478	T	C	Y	downstream_gene_variant|3_prime_UTR_variant|3_prime_UTR_variant|3_prime_UTR_variant|3_prime_UTR_variant	ENST00000505164|ENST00000264221|ENST00000399688|ENST00000514888|ENST00000512576	PAICS|PAICS|PAICS|PAICS|PAICS	ENSG00000128050|ENSG00000128050|ENSG00000128050|ENSG00000128050|ENSG00000128050	ENSP00000424053|ENSP00000264221|ENSP00000382595|ENSP00000424907|ENSP00000421096	.|CCDS47061.1|CCDS47060.1|.|CCDS47061.1	.|P22234|P22234|.|P22234	1813|.|.|.|.	.|.|.|.|.	.|ENST00000264221.6:c.*1774T>C|ENST00000399688.7:c.*1774T>C|ENST00000514888.5:c.*1774T>C|ENST00000512576.2:c.*1774T>C	.|.|.|.|.	.|3283|3248|3291|3213	.|.|.|.|.	.|.|.|.|.	.|10/10|10/10|10/10|9/9	+|+|+|+|+	.|.|YES|.|.	.|.|.|.|.	.|.|.|.|.	.|.|.|.|.	.|.|.|.|.	PAICS(8):3_prime_UTR_variant(4)downstream_gene_variant(1)	.	.	.	.	.	.	.	.	.	.	.	.	.	.	.	.	Y	N	T
4	77166361	C	T	4	78087514	C	T	Y	intron_variant,non_coding_transcript_variant|3_prime_UTR_variant|downstream_gene_variant|downstream_gene_variant|intron_variant|downstream_gene_variant	ENST00000497512|ENST00000316355|ENST00000502280|ENST00000395640|ENST00000354403|ENST00000509972	CCNG2|CCNG2|CCNG2|CCNG2|CCNG2|CCNG2	ENSG00000138764|ENSG00000138764|ENSG00000138764|ENSG00000138764|ENSG00000138764|ENSG00000138764	.|ENSP00000315743|ENSP00000424665|ENSP00000379002|ENSP00000346379|ENSP00000426476	.|CCDS3581.1|CCDS3581.1|CCDS3581.1|.|.	.|Q16589|Q16589|Q16589|.|Q16589	.|.|177|298|.|1351	.|.|.|.|.|.	ENST00000497512.5:n.1193+1882C>T|ENST00000316355.9:c.*437C>T|.|.|ENST00000354403.9:c.911+1882C>T|.	.|.|.|.|.|.	.|1828|.|.|.|.	.|.|.|.|.|.	.|.|.|.|.|.	7/11|8/8|.|.|7/8|.	+|+|+|+|+|+	.|YES|.|.|.|.	.|.|.|.|.|.	.|.|.|.|.|.	.|.|.|.|.|.	.|.|.|.|.|.	CCNG2(8):intron_variant,non_coding_transcript_variant(1)3_prime_UTR_variant(1)downstream_gene_variant(3)intron_variant(1)	.	.	.	.	.	.	.	.	.	.	.	.	.	.	.	.	Y	N	c
4	84649132	C	T	4	85570285	C	T	Y	3_prime_UTR_variant	ENST00000295887	CDS1	ENSG00000163624	ENSP00000295887	CCDS3608.1	Q92903	.	.	ENST00000295887.5:c.*446C>T	.	2255	.	.	13/13	+	YES	.	.	.	.	CDS1(2):3_prime_UTR_variant(1)	.	.	.	.	.	.	.	.	.	.	.	.	.	.	.	.	Y	N	C
4	88707228	G	T	4	89628379	G	T	Y	3_prime_UTR_variant|upstream_gene_variant|upstream_gene_variant|3_prime_UTR_variant	ENST00000264345|ENST00000500765|ENST00000612555|ENST00000402738	HERC3|FAM13A-AS1|FAM13A-AS1_1|HERC3	ENSG00000138641|ENSG00000248019|ENSG00000278151|ENSG00000138641	ENSP00000264345|.|.|ENSP00000385684	CCDS34028.1|.|.|CCDS34028.1	Q15034|.|.|Q15034	.|2561|2919|.	.|.|.|.	ENST00000264345.7:c.*268G>T|.|.|ENST00000402738.5:c.*268G>T	.|.|.|.	3451|.|.|3660	.|.|.|.	.|.|.|.	24/24|.|.|26/26	+|+|+|+	.|YES|YES|YES	.|.|.|.	.|.|.|.	.|.|.|.	.|.|.|.	HERC3(14):3_prime_UTR_variant(2)|FAM13A-AS1_1(1):upstream_gene_variant(1)|FAM13A-AS1(2):upstream_gene_variant(1)	.	.	.	.	.	.	.	.	.	.	.	.	.	.	.	.	Y	N	G
4	105845902	A	T	4	106767059	A	T	Y	downstream_gene_variant|3_prime_UTR_variant|3_prime_UTR_variant|3_prime_UTR_variant|intron_variant|downstream_gene_variant	ENST00000515255|ENST00000394730|ENST00000515279|ENST00000394728|ENST00000510876|ENST00000360505	GSTCD|GSTCD|GSTCD|GSTCD|INTS12|GSTCD	ENSG00000138780|ENSG00000138780|ENSG00000138780|ENSG00000138780|ENSG00000138785|ENSG00000138780	.|ENSP00000378218|ENSP00000422354|ENSP00000378216|ENSP00000422856|ENSP00000353695	.|CCDS3672.2|CCDS43257.1|CCDS43257.1|.|CCDS43257.1	.|Q8NEC7|Q8NEC7|Q8NEC7|.|Q8NEC7	193|.|.|.|.|148	.|.|.|.|.|.	.|ENST00000394730.7:c.*325A>T|ENST00000515279.5:c.*325A>T|ENST00000394728.4:c.*325A>T|ENST00000510876.1:c.-162-2353T>A|.	.|.|.|.|.|.	.|2220|2447|2340|.|.	.|.|.|.|.|.	.|.|.|.|.|.	.|12/12|12/12|12/12|1/3|.	+|+|+|+|-|+	.|.|YES|.|.|.	.|.|.|.|.|.	.|.|.|.|.|.	.|.|.|.|.|.	.|.|.|.|.|.	INTS12(11):intron_variant(1)|GSTCD(11):3_prime_UTR_variant(3)downstream_gene_variant(2)	.	.	.	.	.	.	.	.	.	.	.	.	.	.	.	.	Y	N	A
4	105847374	G	C	4	106768531	G	C	Y	3_prime_UTR_variant|downstream_gene_variant|3_prime_UTR_variant|intron_variant|downstream_gene_variant|downstream_gene_variant	ENST00000515279|ENST00000394728|ENST00000394730|ENST00000510876|ENST00000515255|ENST00000360505	GSTCD|GSTCD|GSTCD|INTS12|GSTCD|GSTCD	ENSG00000138780|ENSG00000138780|ENSG00000138780|ENSG00000138785|ENSG00000138780|ENSG00000138780	ENSP00000422354|ENSP00000378216|ENSP00000378218|ENSP00000422856|.|ENSP00000353695	CCDS43257.1|CCDS43257.1|CCDS3672.2|.|.|CCDS43257.1	Q8NEC7|Q8NEC7|Q8NEC7|.|.|Q8NEC7	.|1396|.|.|1665|1620	.|.|.|.|.|.	ENST00000515279.5:c.*1797G>C|.|ENST00000394730.7:c.*1797G>C|ENST00000510876.1:c.-162-3825C>G|.|.	.|.|.|.|.|.	3919|.|3692|.|.|.	.|.|.|.|.|.	.|.|.|.|.|.	12/12|.|12/12|1/3|.|.	+|+|+|-|+|+	YES|.|.|.|.|.	.|.|.|.|.|.	.|.|.|.|.|.	.|.|.|.|.|.	.|.|.|.|.|.	INTS12(11):intron_variant(1)|GSTCD(11):3_prime_UTR_variant(2)downstream_gene_variant(3)	.	.	.	.	.	.	.	.	.	.	.	.	.	.	.	.	Y	N	G
4	112268591	A	G	4	113189747	A	G	Y	downstream_gene_variant|downstream_gene_variant|downstream_gene_variant|3_prime_UTR_variant|3_prime_UTR_variant	ENST00000510527|ENST00000610220|ENST00000512741|ENST00000309703|ENST00000274000	AP1AR|RP11-73K9.3|AP1AR|AP1AR|AP1AR	ENSG00000138660|ENSG00000272567|ENSG00000138660|ENSG00000138660|ENSG00000138660	.|.|ENSP00000422529|ENSP00000309023|ENSP00000274000	.|.|.|CCDS47125.1|CCDS3696.1	.|.|.|Q63HQ0|Q63HQ0	3272|4377|1761|.|.	.|.|.|.|.	.|.|.|ENST00000309703.10:c.*182A>G|ENST00000274000.9:c.*182A>G	.|.|.|.|.	.|.|.|1251|1446	.|.|.|.|.	.|.|.|.|.	.|.|.|9/9|10/10	+|-|+|+|+	.|YES|.|.|YES	.|.|.|.|.	.|.|.|.|.	.|.|.|.|.	.|.|.|.|.	RP11-73K9.3(1):downstream_gene_variant(1)|AP1AR(6):3_prime_UTR_variant(2)downstream_gene_variant(2)	.	.	.	.	.	.	.	.	.	.	.	.	.	.	.	.	Y	N	A
4	122892907	G	A	4	123814062	G	A	Y	3_prime_UTR_variant|3_prime_UTR_variant|missense_variant|3_prime_UTR_variant|missense_variant|upstream_gene_variant|3_prime_UTR_variant|3_prime_UTR_variant,NMD_transcript_variant|missense_variant|3_prime_UTR_variant,NMD_transcript_variant|downstream_gene_variant	ENST00000614010|ENST00000608478|ENST00000339154|ENST00000510735|ENST00000304430|ENST00000608639|ENST00000264498|ENST00000503370|ENST00000502270|ENST00000512116|ENST00000513517	FGF2|FGF2|NUDT6|NUDT6|NUDT6|NUDT6|FGF2|NUDT6|NUDT6|NUDT6|NUDT6	ENSG00000138685|ENSG00000138685|ENSG00000170917|ENSG00000170917|ENSG00000170917|ENSG00000170917|ENSG00000138685|ENSG00000170917|ENSG00000170917|ENSG00000170917|ENSG00000170917	ENSP00000478620|ENSP00000477134|ENSP00000344011|ENSP00000423745|ENSP00000306070|.|ENSP00000264498|ENSP00000422698|ENSP00000424117|ENSP00000420843|.	CCDS34059.1|.|CCDS3729.1|.|CCDS43268.1|.|CCDS34059.1|.|CCDS3729.1|.|.	.|P09038|P53370|.|P53370|.|.|.|P53370|.|.	.|.|gCa/gTa|.|gCa/gTa|219|.|.|gCa/gTa|.|4619	.|.|A/V|.|A/V|.|.|.|A/V|.|.	ENST00000614010.4:c.*511G>A|ENST00000608478.1:c.*511G>A|ENST00000339154.6:c.365C>T|ENST00000510735.1:c.*330C>T|ENST00000304430.9:c.872C>T|.|ENST00000264498.7:c.*511G>A|ENST00000503370.5:c.*813C>T|ENST00000502270.5:c.365C>T|ENST00000512116.5:c.*963C>T|.	.|.|ENSP00000344011.2:p.Ala122Val|.|ENSP00000306070.5:p.Ala291Val|.|.|.|ENSP00000424117.1:p.Ala122Val|.|.	1446|1323|802|482|906|.|1446|1130|512|1288|.	.|.|365|.|872|.|.|.|365|.|.	.|.|122|.|291|.|.|.|122|.|.	3/3|3/3|5/5|3/3|5/5|.|3/3|4/4|4/4|5/5|.	+|+|-|-|-|-|+|-|-|-|-	.|.|.|.|YES|.|YES|.|.|.|.	.|.|.|.|.|.|.|.|.|.|.	.|.|.|.|.|.|.|.|.|.|.	.|.|.|.|.|.|.|.|.|.|.	.|.|.|.|.|.|.|.|.|.|.	FGF2(3):3_prime_UTR_variant(3)|NUDT6(8):missense_variant(3)upstream_gene_variant(1)3_prime_UTR_variant,NMD_transcript_variant(2)3_prime_UTR_variant(1)downstream_gene_variant(1)	.	.	.	.	.	.	.	.	.	.	.	.	.	.	.	.	Y	N	G
4	146189914	C	T	4	147111066	C	T	Y	3_prime_UTR_variant|intron_variant,NMD_transcript_variant|intron_variant,NMD_transcript_variant|3_prime_UTR_variant|downstream_gene_variant	ENST00000502781|ENST00000515311|ENST00000504181|ENST00000296581|ENST00000507449	LSM6|LSM6|LSM6|LSM6|LSM6	ENSG00000164167|ENSG00000164167|ENSG00000164167|ENSG00000164167|ENSG00000164167	ENSP00000422392|ENSP00000427036|ENSP00000420929|ENSP00000296581|.	CCDS3767.1|CCDS3767.1|CCDS3767.1|CCDS3767.1|.	P62312|P62312|P62312|P62312|.	.|.|.|.|2363	.|.|.|.|.	ENST00000502781.5:c.*258C>T|ENST00000515311.5:c.*125+133C>T|ENST00000504181.1:c.*125+133C>T|ENST00000296581.9:c.*258C>T|.	.|.|.|.|.	1220|.|.|638|.	.|.|.|.|.	.|.|.|.|.	4/4|4/4|4/4|4/4|.	+|+|+|+|+	YES|.|.|.|.	.|.|.|.|.	.|.|.|.|.	.|.|.|.|.	.|.|.|.|.	LSM6(7):3_prime_UTR_variant(2)downstream_gene_variant(1)intron_variant,NMD_transcript_variant(2)	.	.	.	.	.	.	.	.	.	.	.	.	.	.	.	.	Y	N	C
4	158907054	A	G	4	159828206	A	G	Y	intron_variant,non_coding_transcript_variant|downstream_gene_variant|intron_variant|3_prime_UTR_variant	ENST00000508011|ENST00000620099|ENST00000434826|ENST00000264433	C4orf45|SNORD39|C4orf45|FNIP2	ENSG00000164123|ENSG00000274535|ENSG00000164123|ENSG00000052795	.|.|ENSP00000412215|ENSP00000264433	.|.|CCDS47156.1|CCDS47155.1	.|.|Q96LM5|Q9P278	.|2319|.|.	.|.|.|.	ENST00000508011.1:n.582+8116T>C|.|ENST00000434826.2:c.546+8116T>C|ENST00000264433.10:c.*2510A>G	.|.|.|.	.|.|.|5930	.|.|.|.	.|.|.|.	3/3|.|4/4|17/17	-|-|-|+	.|YES|YES|YES	.|.|.|.	.|.|.|.	.|.|.|.	.|.|.|.	SNORD39(4):downstream_gene_variant(1)|C4orf45(3):intron_variant,non_coding_transcript_variant(1)intron_variant(1)|FNIP2(6):3_prime_UTR_variant(1)	.	.	.	.	.	.	.	.	.	.	.	.	.	.	.	.	Y	N	A
4	183317626	C	T	4	184238779	C	T	Y	downstream_gene_variant|downstream_gene_variant|3_prime_UTR_variant|3_prime_UTR_variant,NMD_transcript_variant|3_prime_UTR_variant|downstream_gene_variant|3_prime_UTR_variant|downstream_gene_variant|downstream_gene_variant|downstream_gene_variant	ENST00000541814|ENST00000508747|ENST00000448232|ENST00000427431|ENST00000403733|ENST00000513834|ENST00000504005|ENST00000438543|ENST00000514470|ENST00000323319	CLDN24|WWC2|WWC2|WWC2|WWC2|WWC2|WWC2|WWC2|CLDN24|CLDN22	ENSG00000185758|ENSG00000151718|ENSG00000151718|ENSG00000151718|ENSG00000151718|ENSG00000151718|ENSG00000151718|ENSG00000151718|ENSG00000185758|ENSG00000177300	ENSP00000438400|ENSP00000420835|ENSP00000398577|ENSP00000393342|ENSP00000384222|ENSP00000425054|ENSP00000427569|ENSP00000413521|ENSP00000422519|ENSP00000318113	CCDS54824.1|.|.|.|CCDS34109.2|.|.|.|.|CCDS43286.1	A6NM45|Q6AWC2|Q6AWC2|.|Q6AWC2|Q6AWC2|Q6AWC2|Q6AWC2|.|Q8N7P3	4138|1677|.|.|.|442|.|1728|4186|568	.|.|.|.|.|.|.|.|.|.	.|.|ENST00000448232.6:c.*1897C>T|ENST00000427431.5:c.*4868C>T|ENST00000403733.7:c.*1897C>T|.|ENST00000504005.5:c.*1897C>T|.|.|.	.|.|.|.|.|.|.|.|.|.	.|.|5548|5249|5675|.|4570|.|.|.	.|.|.|.|.|.|.|.|.|.	.|.|.|.|.|.|.|.|.|.	.|.|23/23|21/21|23/23|.|16/16|.|.|.	-|+|+|+|+|+|+|+|-|-	YES|.|.|.|YES|.|.|.|.|YES	.|.|.|.|.|.|.|.|.|.	.|.|.|.|.|.|.|.|.|.	.|.|.|.|.|.|.|.|.|.	.|.|.|.|.|.|.|.|.|.	CLDN22(1):downstream_gene_variant(1)|CLDN24(2):downstream_gene_variant(2)|WWC2(10):3_prime_UTR_variant,NMD_transcript_variant(1)3_prime_UTR_variant(3)downstream_gene_variant(3)	rs1044585427	.	.	.	.	.	.	.	.	.	.	.	.	.	.	.	Y	N	C
5	54543278	C	A	5	53839108	C	A	Y	missense_variant|3_prime_UTR_variant	ENST00000381410|ENST00000343017	SNX18|SNX18	ENSG00000178996|ENSG00000178996	ENSP00000370817|ENSP00000342276	CCDS43317.1|CCDS54851.1	Q96RF0|Q96RF0	tCt/tAt|.	S/Y|.	ENST00000381410.4:c.1721C>A|ENST00000343017.10:c.*98C>A	ENSP00000370817.4:p.Ser574Tyr|.	1911|2068	1721|.	574|.	2/2|2/2	+|+	.|.	.|.	.|.	.|.	.|.	SNX18(3):missense_variant(1)3_prime_UTR_variant(1)	.	.	.	.	.	.	.	.	.	.	.	.	.	.	.	.	Y	N	C
5	83581095	T	C	5	82876914	T	C	Y	3_prime_UTR_variant|3_prime_UTR_variant|3_prime_UTR_variant|non_coding_transcript_exon_variant,non_coding_transcript_variant|downstream_gene_variant|splice_region_variant,non_coding_transcript_exon_variant,non_coding_transcript_variant|3_prime_UTR_variant|downstream_gene_variant	ENST00000512590|ENST00000265077|ENST00000343200|ENST00000513016|ENST00000502527|ENST00000513899|ENST00000342785|ENST00000505615	VCAN|VCAN|VCAN|VCAN|VCAN|VCAN-AS1|VCAN|VCAN	ENSG00000038427|ENSG00000038427|ENSG00000038427|ENSG00000038427|ENSG00000038427|ENSG00000249835|ENSG00000038427|ENSG00000038427	ENSP00000425959|ENSP00000265077|ENSP00000340062|.|ENSP00000421362|.|ENSP00000342768|.	.|CCDS4060.1|CCDS54876.1|.|CCDS47242.1|.|CCDS54875.1|.	.|P13611|P13611|.|P13611|.|P13611|.	.|.|.|.|647|.|.|695	.|.|.|.|.|.|.|.	ENST00000512590.6:c.*661T>C|ENST00000265077.7:c.*661T>C|ENST00000343200.9:c.*661T>C|ENST00000513016.5:n.8242T>C|.|ENST00000513899.1:n.226A>G|ENST00000342785.8:c.*661T>C|.	.|.|.|.|.|.|.|.	5856|11417|8247|8242|.|226|5946|.	.|.|.|.|.|.|.|.	.|.|.|.|.|.|.|.	14/14|15/15|14/14|8/8|.|1/2|14/14|.	+|+|+|+|+|-|+|+	.|YES|.|.|.|YES|.|.	.|.|.|.|.|.|.|.	.|.|.|.|.|.|.|.	.|.|.|.|.|.|.|.	.|.|.|.|.|.|.|.	VCAN(12):non_coding_transcript_exon_variant,non_coding_transcript_variant(1)3_prime_UTR_variant(4)downstream_gene_variant(2)|VCAN-AS1(2):splice_region_variant,non_coding_transcript_exon_variant,non_coding_transcript_variant(1)	.	.	.	.	.	.	.	.	.	.	.	.	.	.	.	.	Y	N	T
5	128187798	A	G	5	127523490	A	G	Y	3_prime_UTR_variant|downstream_gene_variant|3_prime_UTR_variant|downstream_gene_variant|downstream_gene_variant|downstream_gene_variant	ENST00000343225|ENST00000628403|ENST00000262461|ENST00000509205|ENST00000502849|ENST00000507791	SLC12A2|SLC12A2|SLC12A2|SLC12A2|SLC12A2|SLC12A2	ENSG00000064651|ENSG00000064651|ENSG00000064651|ENSG00000064651|ENSG00000064651|ENSG00000064651	ENSP00000340878|ENSP00000486323|ENSP00000262461|ENSP00000427109|.|.	CCDS58965.1|.|CCDS4144.1|.|.|.	P55011|.|P55011|.|.|.	.|3058|.|773|4877|3291	.|.|.|.|.|.	ENST00000343225.4:c.*1167A>G|.|ENST00000262461.6:c.*1167A>G|.|.|.	.|.|.|.|.|.	4865|.|4995|.|.|.	.|.|.|.|.|.	.|.|.|.|.|.	26/26|.|27/27|.|.|.	+|+|+|+|+|+	.|.|YES|.|.|.	.|.|.|.|.|.	.|.|.|.|.|.	.|.|.|.|.|.	.|.|.|.|.|.	SLC12A2(8):3_prime_UTR_variant(2)downstream_gene_variant(4)	.	.	.	.	.	.	.	.	.	.	.	.	.	.	.	.	Y	N	A
5	130186387	G	T	5	129522080	G	T	Y	downstream_gene_variant|3_prime_UTR_variant	ENST00000507545|ENST00000305031	CHSY3|CHSY3	ENSG00000198108|ENSG00000198108	.|ENSP00000302629	.|CCDS34223.1	.|Q70JA7	1885|.	.|.	.|ENST00000305031.4:c.*596G>T	.|.	.|3603	.|.	.|.	.|3/3	+|+	.|YES	.|.	.|.	.|.	.|.	CHSY3(2):3_prime_UTR_variant(1)downstream_gene_variant(1)	.	.	.	.	.	.	.	.	.	.	.	.	.	.	.	.	Y	N	G
5	131204977	A	T	5	130540670	A	T	Y	3_prime_UTR_variant|downstream_gene_variant	ENST00000379380|ENST00000521227	LYRM7|LYRM7	ENSG00000186687|ENSG00000186687	ENSP00000368688|.	CCDS4148.1|.	Q5U5X0|.	.|1276	.|.	ENST00000379380.8:c.*5376A>T|.	.|.	5902|.	.|.	.|.	5/5|.	+|+	YES|.	.|.	.|.	.|.	.|.	LYRM7(4):3_prime_UTR_variant(1)downstream_gene_variant(1)	.	.	.	.	.	.	.	.	.	.	.	.	.	.	.	.	Y	N	A
5	141639609	C	T	5	141019176	C	T	Y	downstream_gene_variant|non_coding_transcript_exon_variant,non_coding_transcript_variant|missense_variant|upstream_gene_variant|upstream_gene_variant|missense_variant|upstream_gene_variant|non_coding_transcript_exon_variant,non_coding_transcript_variant|upstream_gene_variant|missense_variant|upstream_gene_variant|downstream_gene_variant|downstream_gene_variant|missense_variant|3_prime_UTR_variant…	ENST00000518160|ENST00000520747|ENST00000444782|ENST00000305264|ENST00000495485|ENST00000518856|ENST00000492506|ENST00000523856|ENST00000471968|ENST00000297164|ENST00000469550|ENST00000522126|ENST00000522783|ENST00000521367|ENST00000435817|ENST00000523088|ENST00000517794|ENST00000519474|ENST00000520674|ENST00000518025	FCHSD1|FCHSD1|RELL2|HDAC3|HDAC3|RELL2|HDAC3|FCHSD1|HDAC3|RELL2|HDAC3|FCHSD1|FCHSD1|RELL2|FCHSD1|HDAC3|RELL2|HDAC3|RELL2|RELL2	ENSG00000197948|ENSG00000197948|ENSG00000164620|ENSG00000171720|ENSG00000171720|ENSG00000164620|ENSG00000171720|ENSG00000197948|ENSG00000171720|ENSG00000164620|ENSG00000171720|ENSG00000197948|ENSG00000197948|ENSG00000164620|ENSG00000197948|ENSG00000171720|ENSG00000164620|ENSG00000171720|ENSG00000164620|ENSG00000164620	.|.|ENSP00000409443|ENSP00000302967|.|ENSP00000427992|.|.|.|ENSP00000297164|.|ENSP00000427796|ENSP00000428677|ENSP00000430948|ENSP00000399259|ENSP00000429099|.|ENSP00000430782|.|.	.|.|CCDS4265.1|CCDS4264.1|.|.|.|.|.|CCDS4265.1|.|.|.|.|CCDS47295.1|.|.|.|.|.	.|.|Q8NC24|O15379|.|.|.|.|.|Q8NC24|.|Q86WN1|.|.|Q86WN1|.|.|.|.|.	1600|.|Cgc/Tgc|2739|2784|Cgc/Tgc|2766|.|4753|Cgc/Tgc|4445|1373|1378|Cgc/Tgc|.|2776|.|2771|.|.	.|.|R/C|.|.|R/C|.|.|.|R/C|.|.|.|R/C|.|.|.|.|.|.	.|ENST00000520747.1:n.2875G>A|ENST00000444782.5:c.463C>T|.|.|ENST00000518856.1:c.265C>T|.|ENST00000523856.5:n.3631G>A|.|ENST00000297164.7:c.463C>T|.|.|.|ENST00000521367.5:c.265C>T|ENST00000435817.6:c.*1889G>A|.|ENST00000517794.1:n.824C>T|.|ENST00000520674.5:n.1527-311C>T|ENST00000518025.5:n.1617C>T	.|.|ENSP00000409443.1:p.Arg155Cys|.|.|ENSP00000427992.1:p.Arg89Cys|.|.|.|ENSP00000297164.3:p.Arg155Cys|.|.|.|ENSP00000430948.1:p.Arg89Cys|.|.|.|.|.|.	.|2875|1311|.|.|586|.|3631|.|1663|.|.|.|1016|4013|.|824|.|.|1617	.|.|463|.|.|265|.|.|.|463|.|.|.|265|.|.|.|.|.|.	.|.|155|.|.|89|.|.|.|155|.|.|.|89|.|.|.|.|.|.	.|2/2|5/8|.|.|4/7|.|11/11|.|4/7|.|.|.|4/6|20/20|.|5/5|.|2/4|3/6	-|-|+|-|-|+|-|-|-|+|-|-|-|+|-|-|+|-|+|+	.|.|.|YES|.|.|.|.|.|YES|.|.|.|.|YES|.|.|.|.|.	.|.|.|.|.|.|.|.|.|.|.|.|.|.|.|.|.|.|.|.	.|.|.|.|.|.|.|.|.|.|.|.|.|.|.|.|.|.|.|.	.|.|.|.|.|.|.|.|.|.|.|.|.|.|.|.|.|.|.|.	.|.|.|.|.|.|.|.|.|.|.|.|.|.|.|.|.|.|.|.	FCHSD1(10):non_coding_transcript_exon_variant,non_coding_transcript_variant(2)3_prime_UTR_variant(1)downstream_gene_variant(3)|HDAC3(16):upstream_gene_variant(7)|RELL2(7):missense_variant(4)intron_variant,non_coding_transcript_variant(1)non_coding_transcript_exon_variant,non_coding_transcript_variant(2)	rs746101960	.	.	.	.	.	.	.	.	.	.	.	.	.	.	.	Y	N	C
5	157393844	A	G	5	156820852	A	G	Y	downstream_gene_variant|downstream_gene_variant|downstream_gene_variant|downstream_gene_variant|downstream_gene_variant|downstream_gene_variant|downstream_gene_variant|intron_variant,non_coding_transcript_variant|downstream_gene_variant|downstream_gene_variant|downstream_gene_variant|downstream_gene_variant|3_prime_UTR_variant	ENST00000522775|ENST00000523383|ENST00000522884|ENST00000524058|ENST00000517951|ENST00000522463|ENST00000435847|ENST00000519499|ENST00000618329|ENST00000620254|ENST00000616178|ENST00000519663|ENST00000521420	CYFIP2|CYFIP2|CYFIP2|CYFIP2|ADAM19|CYFIP2|CYFIP2|CTB-109A12.1|CYFIP2|CYFIP2|CYFIP2|CYFIP2|CYFIP2	ENSG00000055163|ENSG00000055163|ENSG00000055163|ENSG00000055163|ENSG00000135074|ENSG00000055163|ENSG00000055163|ENSG00000251405|ENSG00000055163|ENSG00000055163|ENSG00000055163|ENSG00000055163|ENSG00000055163	.|.|.|.|ENSP00000428376|ENSP00000428009|ENSP00000403793|.|ENSP00000484819|ENSP00000479968|ENSP00000479719|.|ENSP00000430904	.|.|.|.|.|.|.|.|CCDS75364.1|CCDS75364.1|CCDS78077.1|.|CCDS78078.1	.|.|.|.|.|.|.|.|Q96F07|Q96F07|Q96F07|.|.	3206|611|4302|4216|1690|637|621|.|615|620|611|611|.	.|.|.|.|.|.|.|.|.|.|.|.|.	.|.|.|.|.|.|.|ENST00000519499.1:n.72-29239T>C|.|.|.|.|ENST00000521420.5:c.*844A>G	.|.|.|.|.|.|.|.|.|.|.|.|.	.|.|.|.|.|.|.|.|.|.|.|.|4619	.|.|.|.|.|.|.|.|.|.|.|.|.	.|.|.|.|.|.|.|.|.|.|.|.|.	.|.|.|.|.|.|.|1/2|.|.|.|.|30/30	+|+|+|+|-|+|+|-|+|+|+|+|+	.|.|.|.|.|.|.|.|.|.|YES|.|.	.|.|.|.|.|.|.|.|.|.|.|.|.	.|.|.|.|.|.|.|.|.|.|.|.|.	.|.|.|.|.|.|.|.|.|.|.|.|.	.|.|.|.|.|.|.|.|.|.|.|.|.	CYFIP2(25):3_prime_UTR_variant(1)downstream_gene_variant(10)|ADAM19(5):downstream_gene_variant(1)|CTB-109A12.1(2):intron_variant,non_coding_transcript_variant(1)	.	.	.	.	.	.	.	.	.	.	.	.	.	.	.	.	Y	N	A
5	173956930	A	G	5	173383933	A	G	Y	downstream_gene_variant|downstream_gene_variant|3_prime_UTR_variant|downstream_gene_variant|downstream_gene_variant|downstream_gene_variant|3_prime_UTR_variant	ENST00000519467|ENST00000517880|ENST00000265085|ENST00000519835|ENST00000520867|ENST00000522336|ENST00000334035	CPEB4|CPEB4|CPEB4|CPEB4|CPEB4|CPEB4|CPEB4	ENSG00000113742|ENSG00000113742|ENSG00000113742|ENSG00000113742|ENSG00000113742|ENSG00000113742|ENSG00000113742	.|ENSP00000427990|ENSP00000265085|ENSP00000429048|ENSP00000429092|ENSP00000430345|ENSP00000334533	.|.|CCDS4390.1|.|CCDS78087.1|.|CCDS78086.1	.|Q17RY0|Q17RY0|.|.|.|Q17RY0	416|473|.|3491|695|416|.	.|.|.|.|.|.|.	.|.|ENST00000265085.9:c.*793A>G|.|.|.|ENST00000334035.9:c.*793A>G	.|.|.|.|.|.|.	.|.|4437|.|.|.|3326	.|.|.|.|.|.|.	.|.|.|.|.|.|.	.|.|10/10|.|.|.|9/9	+|+|+|+|+|+|+	.|.|YES|.|.|.|.	.|.|.|.|.|.|.	.|.|.|.|.|.|.	.|.|.|.|.|.|.	.|.|.|.|.|.|.	CPEB4(10):3_prime_UTR_variant(2)downstream_gene_variant(5)	.	.	.	.	.	.	.	.	.	.	.	.	.	.	.	.	Y	N	A
6	350844	C	A	6	350844	C	A	Y	downstream_gene_variant|downstream_gene_variant|3_prime_UTR_variant|downstream_gene_variant|3_prime_UTR_variant,NMD_transcript_variant|non_coding_transcript_exon_variant,non_coding_transcript_variant|downstream_gene_variant|downstream_gene_variant|downstream_gene_variant|downstream_gene_variant|3_prime_UTR_variant|missense_variant|downstream_gene_variant|downstream_gene_variant|downstream_gene_va…	ENST00000603453|ENST00000605035|ENST00000604971|ENST00000605315|ENST00000603726|ENST00000604988|ENST00000605863|ENST00000603290|ENST00000603795|ENST00000603296|ENST00000419235|ENST00000344450|ENST00000603005|ENST00000605391|ENST00000604914|ENST00000603881	DUSP22|DUSP22|DUSP22|DUSP22|DUSP22|DUSP22|DUSP22|DUSP22|DUSP22|DUSP22|DUSP22|DUSP22|DUSP22|DUSP22|DUSP22|DUSP22	ENSG00000112679|ENSG00000112679|ENSG00000112679|ENSG00000112679|ENSG00000112679|ENSG00000112679|ENSG00000112679|ENSG00000112679|ENSG00000112679|ENSG00000112679|ENSG00000112679|ENSG00000112679|ENSG00000112679|ENSG00000112679|ENSG00000112679|ENSG00000112679	ENSP00000474646|ENSP00000475061|ENSP00000474505|ENSP00000474827|ENSP00000474330|.|ENSP00000474000|.|ENSP00000475106|ENSP00000474082|ENSP00000397459|ENSP00000345281|.|.|.|ENSP00000474450	.|.|.|.|.|.|.|.|.|.|CCDS69035.1|CCDS4468.1|.|.|.|.	.|.|.|.|.|.|.|.|.|.|Q9NRW4|Q9NRW4|.|.|.|.	1890|1787|.|1742|.|.|2348|4932|1373|2650|.|ttC/ttA|2575|2683|1936|2612	.|.|.|.|.|.|.|.|.|.|.|F/L|.|.|.|.	.|.|ENST00000604971.5:c.*1893C>A|.|ENST00000603726.5:c.*316C>A|ENST00000604988.1:n.419C>A|.|.|.|.|ENST00000419235.6:c.*1893C>A|ENST00000344450.9:c.531C>A|.|.|.|.	.|.|.|.|.|.|.|.|.|.|.|ENSP00000345281.5:p.Phe177Leu|.|.|.|.	.|.|3315|.|481|419|.|.|.|.|2589|974|.|.|.|.	.|.|.|.|.|.|.|.|.|.|.|531|.|.|.|.	.|.|.|.|.|.|.|.|.|.|.|177|.|.|.|.	.|.|4/4|.|7/7|5/5|.|.|.|.|7/7|8/8|.|.|.|.	+|+|+|+|+|+|+|+|+|+|+|+|+|+|+|+	.|.|.|.|.|.|.|.|.|.|YES|.|.|.|.|.	.|.|.|.|.|.|.|.|.|.|.|.|.|.|.|.	.|.|.|.|.|.|.|.|.|.|.|.|.|.|.|.	.|.|.|.|.|.|.|.|.|.|.|.|.|.|.|.	.|.|.|.|.|.|.|.|.|.|.|.|.|.|.|.	DUSP22(16):missense_variant(1)3_prime_UTR_variant,NMD_transcript_variant(1)non_coding_transcript_exon_variant,non_coding_transcript_variant(1)3_prime_UTR_variant(2)downstream_gene_variant(11)	.	.	.	.	.	.	.	.	.	.	.	.	.	.	.	.	N	N	C
6	410514	T	C	6	410514	T	C	Y	downstream_gene_variant|3_prime_UTR_variant	ENST00000493114|ENST00000380956	IRF4|IRF4	ENSG00000137265|ENSG00000137265	ENSP00000436094|ENSP00000370343	.|CCDS4469.1	.|Q15306	2896|.	.|.	.|ENST00000380956.8:c.*2916T>C	.|.	.|4398	.|.	.|.	.|9/9	+|+	.|YES	.|.	.|.	.|.	.|.	IRF4(5):3_prime_UTR_variant(1)downstream_gene_variant(1)	.	.	.	.	.	.	.	.	.	.	.	.	.	.	.	.	Y	N	T
6	18465886	A	C	6	18466117	A	C	Y	3_prime_UTR_variant	ENST00000259939	RNF144B	ENSG00000137393	ENSP00000259939	CCDS34345.1	Q7Z419	.	.	ENST00000259939.3:c.*819A>C	.	2048	.	.	2020-08-08	+	YES	.	.	.	.	RNF144B(2):3_prime_UTR_variant(1)	.	.	.	.	.	.	.	.	.	.	.	.	.	.	.	.	Y	N	A
6	24533967	C	T	6	24534195	C	T	Y	non_coding_transcript_exon_variant,non_coding_transcript_variant|downstream_gene_variant|3_prime_UTR_variant|3_prime_UTR_variant|downstream_gene_variant	ENST00000479394|ENST00000492697|ENST00000357578|ENST00000348925|ENST00000491546	ALDH5A1|ALDH5A1|ALDH5A1|ALDH5A1|ALDH5A1	ENSG00000112294|ENSG00000112294|ENSG00000112294|ENSG00000112294|ENSG00000112294	.|.|ENSP00000350191|ENSP00000314649|ENSP00000417687	.|.|CCDS4555.1|CCDS4556.1|.	.|.|P51649|P51649|.	.|159|.|.|210	.|.|.|.|.	ENST00000479394.1:n.978C>T|.|ENST00000357578.7:c.*255C>T|ENST00000348925.2:c.*255C>T|.	.|.|.|.|.	978|.|2008|1930|.	.|.|.|.|.	.|.|.|.|.	4/4|.|10/10|11/11|.	+|+|+|+|+	.|.|.|YES|.	.|.|.|.|.	.|.|.|.|.	.|.|.|.|.	.|.|.|.|.	ALDH5A1(5):non_coding_transcript_exon_variant,non_coding_transcript_variant(1)3_prime_UTR_variant(2)downstream_gene_variant(2)	.	.	.	.	.	.	.	.	.	.	.	.	.	.	.	.	Y	N	C
6	30724942	T	C	6	30692719	T	C	Y	downstream_gene_variant|upstream_gene_variant|3_prime_UTR_variant|3_prime_UTR_variant|3_prime_UTR_variant|downstream_gene_variant|3_prime_UTR_variant	ENST00000487376|ENST00000607476|ENST00000396384|ENST00000330914|ENST00000396389|ENST00000376389|ENST00000327892	FLOT1|XXbac-BPG252P9.9|TUBB|TUBB|TUBB|FLOT1|TUBB	ENSG00000137312|ENSG00000272540|ENSG00000196230|ENSG00000196230|ENSG00000196230|ENSG00000137312|ENSG00000196230	.|.|ENSP00000379668|ENSP00000365578|ENSP00000379672|ENSP00000365569|ENSP00000339001	.|.|CCDS78124.1|CCDS78124.1|.|CCDS4688.1|CCDS4687.1	.|.|.|.|.|O75955|P07437	2767|1065|.|.|.|2767|.	.|.|.|.|.|.|.	.|.|ENST00000396384.1:c.*545T>C|ENST00000330914.7:c.*545T>C|ENST00000396389.5:c.*545T>C|.|ENST00000327892.12:c.*545T>C	.|.|.|.|.|.|.	.|.|2339|2148|2419|.|2186	.|.|.|.|.|.|.	.|.|.|.|.|.|.	.|.|4/4|4/4|4/4|.|4/4	-|-|+|+|+|-|+	.|YES|.|.|.|YES|YES	.|.|.|.|.|.|.	.|.|.|.|.|.|.	.|.|.|.|.|.|.	.|.|.|.|.|.|.	XXbac-BPG252P9.9(1):upstream_gene_variant(1)|TUBB(4):3_prime_UTR_variant(4)|FLOT1(12):downstream_gene_variant(2)	.	.	.	.	.	.	.	.	.	.	.	.	.	.	.	.	N	N	T
6	43504866	A	T	6	43472604	A	T	Y	downstream_gene_variant|downstream_gene_variant|missense_variant|3_prime_UTR_variant|3_prime_UTR_variant|non_coding_transcript_exon_variant,non_coding_transcript_variant|upstream_gene_variant|downstream_gene_variant|missense_variant|missense_variant|missense_variant|downstream_gene_variant|missense_variant|downstream_gene_variant|missense_variant|missense_variant|downstream_gene_variant	ENST00000490050|ENST00000478173|ENST00000436109|ENST00000612912|ENST00000454762|ENST00000483640|ENST00000428025|ENST00000372454|ENST00000372444|ENST00000259751|ENST00000372445|ENST00000372441|ENST00000372449|ENST00000442878|ENST00000372452|ENST00000438588|ENST00000459851	TJAP1|TJAP1|TJAP1|TJAP1|TJAP1|TJAP1|POLR1C|TJAP1|TJAP1|TJAP1|TJAP1|LRRC73|TJAP1|TJAP1|TJAP1|TJAP1|TJAP1	ENSG00000137221|ENSG00000137221|ENSG00000137221|ENSG00000137221|ENSG00000137221|ENSG00000137221|ENSG00000171453|ENSG00000137221|ENSG00000137221|ENSG00000137221|ENSG00000137221|ENSG00000204052|ENSG00000137221|ENSG00000137221|ENSG00000137221|ENSG00000137221|ENSG00000137221	.|.|ENSP00000407080|ENSP00000484142|ENSP00000391115|.|ENSP00000395401|ENSP00000361532|ENSP00000361521|ENSP00000259751|ENSP00000361522|ENSP00000361518|ENSP00000361527|ENSP00000390981|ENSP00000361530|ENSP00000408769|.	.|.|CCDS4898.1|.|.|.|.|.|CCDS4898.1|CCDS4898.1|CCDS55004.1|CCDS34456.1|CCDS55004.1|.|CCDS4898.1|CCDS55004.1|.	.|.|Q5JTD0|Q5JTD0|.|.|.|.|Q5JTD0|Q5JTD0|Q5JTD0|Q5JTD7|Q5JTD0|.|Q5JTD0|Q5JTD0|.	1199|1160|Acc/Tcc|.|.|.|4836|2573|Acc/Tcc|Acc/Tcc|Acc/Tcc|2103|Acc/Tcc|1160|Acc/Tcc|Acc/Tcc|1170	.|.|T/S|.|.|.|.|.|T/S|T/S|T/S|.|T/S|.|T/S|T/S|.	.|.|ENST00000436109.6:c.655A>T|ENST00000612912.4:c.*2267A>T|ENST00000454762.1:c.*863A>T|ENST00000483640.5:n.1781A>T|.|.|ENST00000372444.6:c.655A>T|ENST00000259751.5:c.655A>T|ENST00000372445.9:c.685A>T|.|ENST00000372449.5:c.685A>T|.|ENST00000372452.5:c.655A>T|ENST00000438588.6:c.685A>T|.	.|.|ENSP00000407080.2:p.Thr219Ser|.|.|.|.|.|ENSP00000361521.2:p.Thr219Ser|ENSP00000259751.1:p.Thr219Ser|ENSP00000361522.5:p.Thr229Ser|.|ENSP00000361527.1:p.Thr229Ser|.|ENSP00000361530.1:p.Thr219Ser|ENSP00000408769.2:p.Thr229Ser|.	.|.|882|3413|1581|1781|.|.|1088|1033|1061|.|1008|.|978|1026|.	.|.|655|.|.|.|.|.|655|655|685|.|685|.|655|685|.	.|.|219|.|.|.|.|.|219|219|229|.|229|.|219|229|.	.|.|9/9|8/9|4/4|9/9|.|.|11/11|10/10|11/11|.|11/11|.|10/10|10/10|.	+|+|+|+|+|+|+|+|+|+|+|-|+|+|+|+|+	.|.|.|.|.|.|.|.|.|.|YES|YES|.|.|.|.|.	.|.|.|.|.|.|.|.|.|.|.|.|.|.|.|.|.	.|.|.|.|.|.|.|.|.|.|.|.|.|.|.|.|.	.|.|.|.|.|.|.|.|.|.|.|.|.|.|.|.|.	.|.|.|.|.|.|.|.|.|.|.|.|.|.|.|.|.	POLR1C(9):upstream_gene_variant(1)|LRRC73(1):downstream_gene_variant(1)|TJAP1(15):missense_variant(7)non_coding_transcript_exon_variant,non_coding_transcript_variant(1)3_prime_UTR_variant(2)downstream_gene_variant(5)	.	.	.	.	.	.	.	.	.	.	.	.	.	.	.	.	Y	N	A
6	47624869	A	G	6	47592605	A	G	Y	3_prime_UTR_variant	ENST00000359314	CD2AP	ENSG00000198087	ENSP00000352264	CCDS34472.1	Q9Y5K6	.	.	ENST00000359314.5:c.*642A>G	.	3018	.	.	18/18	+	YES	.	.	.	.	CD2AP(5):3_prime_UTR_variant(1)	rs938901295	.	.	.	.	.	.	.	.	.	.	.	.	.	.	.	Y	N	A
6	47625284	C	T	6	47593020	C	T	Y	3_prime_UTR_variant	ENST00000359314	CD2AP	ENSG00000198087	ENSP00000352264	CCDS34472.1	Q9Y5K6	.	.	ENST00000359314.5:c.*1057C>T	.	3433	.	.	18/18	+	YES	.	.	.	.	CD2AP(5):3_prime_UTR_variant(1)	rs569900276	.	.	.	.	.	.	.	.	.	.	.	.	.	.	.	Y	N	C
6	113861625	A	G	6	114182804	A	G	Y	3_prime_UTR_variant|downstream_gene_variant	ENST00000612661|ENST00000617290	MARCKS|MARCKS	ENSG00000277443|ENSG00000277443	ENSP00000478061|ENSP00000482673	CCDS5101.1|.	P29966|.	.|479	.|.	ENST00000612661.1:c.*1046A>G|.	.|.	2429|.	.|.	.|.	2/2|.	+|+	YES|.	.|.	.|.	.|.	.|.	MARCKS(2):3_prime_UTR_variant(1)downstream_gene_variant(1)	.	.	.	.	.	.	.	.	.	.	.	.	.	.	.	.	N	N	A
6	116733164	C	A	6	117054327	C	A	Y	intron_variant|intron_variant|3_prime_UTR_variant	ENST00000356348|ENST00000392517|ENST00000368564	KPNA5|KPNA5|KPNA5	ENSG00000196911|ENSG00000196911|ENSG00000196911	ENSP00000348704|ENSP00000376302|ENSP00000357552	CCDS5111.1|.|CCDS5111.1	O15131|.|O15131	.|.|.	.|.|.	ENST00000356348.5:c.*45+796C>A|ENST00000392517.2:c.*45+796C>A|ENST00000368564.5:c.*841C>A	.|.|.	.|.|2609	.|.|.	.|.|.	14/14|2/2|14/14	+|+|+	.|.|YES	.|.|.	.|.|.	.|.|.	.|.|.	KPNA5(4):3_prime_UTR_variant(1)intron_variant(2)	.	.	.	.	.	.	.	.	.	.	.	.	.	.	.	.	Y	N	C
6	133531246	C	T	6	133852384	C	T	Y	3_prime_UTR_variant|3_prime_UTR_variant|downstream_gene_variant|downstream_gene_variant|3_prime_UTR_variant|intron_variant,non_coding_transcript_variant|downstream_gene_variant|downstream_gene_variant|downstream_gene_variant	ENST00000367895|ENST00000355167|ENST00000525849|ENST00000452339|ENST00000430974|ENST00000607033|ENST00000531901|ENST00000355286|ENST00000431403	EYA4|EYA4|EYA4|EYA4|EYA4|TARID|EYA4|EYA4|EYA4	ENSG00000112319|ENSG00000112319|ENSG00000112319|ENSG00000112319|ENSG00000112319|ENSG00000227954|ENSG00000112319|ENSG00000112319|ENSG00000112319	ENSP00000356870|ENSP00000347294|ENSP00000433219|ENSP00000395916|ENSP00000388670|.|ENSP00000432770|ENSP00000347434|ENSP00000404558	CCDS5165.1|CCDS5166.1|.|CCDS75523.1|.|.|CCDS75521.1|CCDS43506.1|CCDS5166.1	O95677|O95677|.|O95677|.|.|.|O95677|O95677	.|.|1020|2344|.|.|1716|372|2207	.|.|.|.|.|.|.|.|.	ENST00000367895.9:c.*2441C>T|ENST00000355167.7:c.*2441C>T|.|.|ENST00000430974.6:c.*20C>T|ENST00000607033.5:n.2261+4534G>A|.|.|.	.|.|.|.|.|.|.|.|.	4825|4819|.|.|2197|.|.|.|.	.|.|.|.|.|.|.|.|.	.|.|.|.|.|.|.|.|.	20/20|20/20|.|.|18/18|6/8|.|.|.	+|+|+|+|+|-|+|+|+	.|.|.|.|.|.|YES|.|.	.|.|.|.|.|.|.|.|.	.|.|.|.|.|.|.|.|.	.|.|.|.|.|.|.|.|.	.|.|.|.|.|.|.|.|.	EYA4(14):3_prime_UTR_variant(3)downstream_gene_variant(5)|TARID(11):intron_variant,non_coding_transcript_variant(1)	rs570269258	.	.	.	.	.	.	.	.	.	.	.	.	.	.	.	Y	N	C
6	157944025	C	T	6	158365057	C	T	Y	3_prime_UTR_variant|3_prime_UTR_variant	ENST00000611124|ENST00000392185	SNX9|SNX9	ENSG00000130340|ENSG00000130340	ENSP00000482087|ENSP00000376024	.|CCDS5253.1	.|Q9Y5X1	.|.	.|.	ENST00000611124.1:c.*1187C>T|ENST00000392185.7:c.*1187C>T	.|.	2972|3146	.|.	.|.	18/18|18/18	+|+	.|YES	.|.	.|.	.|.	.|.	SNX9(4):3_prime_UTR_variant(2)	.	.	.	.	.	.	.	.	.	.	.	.	.	.	.	.	Y	N	.
7	1541062	T	G	7	1580698	T	G	Y	3_prime_UTR_variant,NMD_transcript_variant|downstream_gene_variant|downstream_gene_variant|downstream_gene_variant|3_prime_UTR_variant|downstream_gene_variant|downstream_gene_variant	ENST00000403150|ENST00000297477|ENST00000449955|ENST00000319018|ENST00000343242|ENST00000406174|ENST00000421996	MAFK|TMEM184A|TMEM184A|TMEM184A|MAFK|MAFK|TMEM184A	ENSG00000198517|ENSG00000164855|ENSG00000164855|ENSG00000164855|ENSG00000198517|ENSG00000198517|ENSG00000164855	ENSP00000386009|ENSP00000297477|.|ENSP00000326348|ENSP00000344903|ENSP00000385437|.	CCDS5325.1|CCDS43537.1|.|.|CCDS5325.1|.|.	O60675|Q6ZMB5|.|.|O60675|O60675|.	.|1173|2752|2752|.|689|2768	.|.|.|.|.|.|.	ENST00000403150.5:c.*687T>G|.|.|.|ENST00000343242.8:c.*687T>G|.|.	.|.|.|.|.|.|.	2173|.|.|.|1387|.|.	.|.|.|.|.|.|.	.|.|.|.|.|.|.	3/4|.|.|.|3/3|.|.	+|-|-|-|+|+|-	.|YES|.|.|YES|.|.	.|.|.|.|.|.|.	.|.|.|.|.|.|.	.|.|.|.|.|.|.	.|.|.|.|.|.|.	TMEM184A(11):downstream_gene_variant(4)|MAFK(3):3_prime_UTR_variant,NMD_transcript_variant(1)3_prime_UTR_variant(1)downstream_gene_variant(1)	.	.	.	.	.	.	.	.	.	.	.	.	.	.	.	.	Y	N	T
7	6160739	C	A	7	6200370	C	A	Y	downstream_gene_variant|downstream_gene_variant|downstream_gene_variant|downstream_gene_variant|3_prime_UTR_variant|downstream_gene_variant|downstream_gene_variant|downstream_gene_variant|downstream_gene_variant	ENST00000488964|ENST00000479544|ENST00000461891|ENST00000396741|ENST00000306177|ENST00000495176|ENST00000465320|ENST00000521713|ENST00000350796	CYTH3|USP42|CYTH3|CYTH3|USP42|CYTH3|CYTH3|USP42|CYTH3	ENSG00000008256|ENSG00000106346|ENSG00000008256|ENSG00000008256|ENSG00000106346|ENSG00000008256|ENSG00000008256|ENSG00000106346|ENSG00000008256	.|.|.|ENSP00000379967|ENSP00000301962|.|.|ENSP00000431127|ENSP00000297044	.|.|.|.|CCDS47535.1|.|.|.|CCDS5346.1	.|.|.|O43739|Q9H9J4|.|.|.|O43739	4995|3408|4828|1037|.|4806|4001|108|1037	.|.|.|.|.|.|.|.|.	.|.|.|.|ENST00000306177.9:c.*221C>A|.|.|.|.	.|.|.|.|.|.|.|.|.	.|.|.|.|4330|.|.|.|.	.|.|.|.|.|.|.|.|.	.|.|.|.|.|.|.|.|.	.|.|.|.|18/18|.|.|.|.	-|+|-|-|+|-|-|+|-	.|.|.|.|YES|.|.|.|YES	.|.|.|.|.|.|.|.|.	.|.|.|.|.|.|.|.|.	.|.|.|.|.|.|.|.|.	.|.|.|.|.|.|.|.|.	CYTH3(11):downstream_gene_variant(6)|USP42(7):3_prime_UTR_variant(1)downstream_gene_variant(2)	.	.	.	.	.	.	.	.	.	.	.	.	.	.	.	.	Y	N	C
7	7246365	A	G	7	7285996	A	G	Y	3_prime_UTR_variant|3_prime_UTR_variant	ENST00000436587|ENST00000223122	C1GALT1|C1GALT1	ENSG00000106392|ENSG00000106392	ENSP00000389176|ENSP00000223122	CCDS5355.1|CCDS5355.1	Q9NS00|Q9NS00	.|.	.|.	ENST00000436587.6:c.*2638A>G|ENST00000223122.3:c.*2638A>G	.|.	3953|3792	.|.	.|.	4/4|3/3	+|+	YES|.	.|.	.|.	.|.	.|.	C1GALT1(7):3_prime_UTR_variant(2)	.	.	.	.	.	.	.	.	.	.	.	.	.	.	.	.	Y	N	A
7	17343657	A	G	7	17383281	A	G	Y	3_prime_UTR_variant|downstream_gene_variant|3_prime_UTR_variant,NMD_transcript_variant	ENST00000242057|ENST00000492120|ENST00000463496	AHR|AHR|AHR	ENSG00000106546|ENSG00000106546|ENSG00000106546	ENSP00000242057|.|ENSP00000436466	CCDS5366.1|.|CCDS5366.1	P35869|.|P35869	.|4130|.	.|.|.	ENST00000242057.8:c.*593A>G|.|ENST00000463496.1:c.*593A>G	.|.|.	3783|.|3722	.|.|.	.|.|.	11/11|.|11/12	+|+|+	YES|.|.	.|.|.	.|.|.	.|.|.	.|.|.	AHR(5):3_prime_UTR_variant,NMD_transcript_variant(1)3_prime_UTR_variant(1)downstream_gene_variant(1)	.	.	.	.	.	.	.	.	.	.	.	.	.	.	.	.	Y	N	A
7	20410629	C	T	7	20450252	C	T	Y	downstream_gene_variant|3_prime_UTR_variant	ENST00000537992|ENST00000222573	ITGB8|ITGB8	ENSG00000105855|ENSG00000105855	ENSP00000441561|ENSP00000222573	.|CCDS5370.1	P26012|P26012	299|.	.|.	.|ENST00000222573.4:c.*632C>T	.|.	.|3626	.|.	.|.	.|14/14	+|+	.|YES	.|.	.|.	.|.	.|.	ITGB8(5):3_prime_UTR_variant(1)downstream_gene_variant(1)	.	.	.	.	.	.	.	.	.	.	.	.	.	.	.	.	Y	N	C
7	26212114	C	T	7	26251734	C	T	Y	non_coding_transcript_exon_variant,non_coding_transcript_variant|3_prime_UTR_variant|missense_variant|downstream_gene_variant|downstream_gene_variant|downstream_gene_variant|downstream_gene_variant|missense_variant	ENST00000481057|ENST00000409747|ENST00000396386|ENST00000481300|ENST00000456948|ENST00000497498|ENST00000462165|ENST00000337620	CBX3|CBX3|CBX3|CBX3|CBX3|CBX3|CBX3|CBX3	ENSG00000122565|ENSG00000122565|ENSG00000122565|ENSG00000122565|ENSG00000122565|ENSG00000122565|ENSG00000122565|ENSG00000122565	.|ENSP00000387348|ENSP00000379670|.|ENSP00000408672|.|ENSP00000473748|ENSP00000336687	.|.|CCDS5398.1|.|.|.|.|CCDS5398.1	.|.|Q13185|.|.|.|.|Q13185	.|.|gCg/gTg|3638|3702|397|1532|gCg/gTg	.|.|A/V|.|.|.|.|A/V	ENST00000481057.1:n.551C>T|ENST00000409747.5:c.*79C>T|ENST00000396386.6:c.458C>T|.|.|.|.|ENST00000337620.8:c.458C>T	.|.|ENSP00000379670.2:p.Ala153Val|.|.|.|.|ENSP00000336687.4:p.Ala153Val	551|475|620|.|.|.|.|886	.|.|458|.|.|.|.|458	.|.|153|.|.|.|.|153	3/3|6/6|6/6|.|.|.|.|6/6	+|+|+|+|+|+|+|+	.|.|.|.|.|.|.|YES	.|.|.|.|.|.|.|.	.|.|.|.|.|.|.|.	.|.|.|.|.|.|.|.	.|.|.|.|.|.|.|.	CBX3(8):missense_variant(2)non_coding_transcript_exon_variant,non_coding_transcript_variant(1)3_prime_UTR_variant(1)downstream_gene_variant(4)	.	.	.	.	.	.	.	.	.	.	.	.	.	.	.	.	N	N	C
7	115016100	A	T	7	114656154	A	T	Y	3_prime_UTR_variant|3_prime_UTR_variant|3_prime_UTR_variant|downstream_gene_variant|downstream_gene_variant	ENST00000257724|ENST00000614186|ENST00000393486|ENST00000498196|ENST00000431629	MDFIC|MDFIC|MDFIC|MDFIC|MDFIC	ENSG00000135272|ENSG00000135272|ENSG00000135272|ENSG00000135272|ENSG00000135272	ENSP00000257724|ENSP00000484656|ENSP00000377126|ENSP00000418337|ENSP00000416668	CCDS34737.1|CCDS34737.1|CCDS55155.1|.|.	.|.|Q9P1T7|.|.	.|.|.|335|139	.|.|.|.|.	ENST00000257724.7:c.*165A>T|ENST00000614186.4:c.*165A>T|ENST00000393486.5:c.*165A>T|.|.	.|.|.|.|.	1496|1496|1291|.|.	.|.|.|.|.	.|.|.|.|.	5/5|5/5|5/5|.|.	+|+|+|+|+	.|YES|.|.|.	.|.|.|.|.	.|.|.|.|.	.|.|.|.|.	.|.|.|.|.	MDFIC(8):3_prime_UTR_variant(3)downstream_gene_variant(2)	.	.	.	.	.	.	.	.	.	.	.	.	.	.	.	.	Y	N	A
7	115016263	G	C	7	114656317	G	C	Y	3_prime_UTR_variant|3_prime_UTR_variant|downstream_gene_variant|downstream_gene_variant|3_prime_UTR_variant	ENST00000614186|ENST00000257724|ENST00000431629|ENST00000498196|ENST00000393486	MDFIC|MDFIC|MDFIC|MDFIC|MDFIC	ENSG00000135272|ENSG00000135272|ENSG00000135272|ENSG00000135272|ENSG00000135272	ENSP00000484656|ENSP00000257724|ENSP00000416668|ENSP00000418337|ENSP00000377126	CCDS34737.1|CCDS34737.1|.|.|CCDS55155.1	.|.|.|.|Q9P1T7	.|.|302|498|.	.|.|.|.|.	ENST00000614186.4:c.*328G>C|ENST00000257724.7:c.*328G>C|.|.|ENST00000393486.5:c.*328G>C	.|.|.|.|.	1659|1659|.|.|1454	.|.|.|.|.	.|.|.|.|.	5/5|5/5|.|.|5/5	+|+|+|+|+	YES|.|.|.|.	.|.|.|.|.	.|.|.|.|.	.|.|.|.|.	.|.|.|.|.	MDFIC(8):3_prime_UTR_variant(3)downstream_gene_variant(2)	.	.	.	.	.	.	.	.	.	.	.	.	.	.	.	.	Y	N	G
7	128769129	G	T	7	128409183	G	T	Y	missense_variant|missense_variant|downstream_gene_variant|missense_variant|3_prime_UTR_variant|missense_variant|missense_variant	ENST00000479257|ENST00000493278|ENST00000249389|ENST00000249364|ENST00000535011|ENST00000542996|ENST00000449187	CALU|CALU|OPN1SW|CALU|CALU|CALU|CALU	ENSG00000128595|ENSG00000128595|ENSG00000128617|ENSG00000128595|ENSG00000128595|ENSG00000128595|ENSG00000128595	ENSP00000420381|ENSP00000417973|ENSP00000249389|ENSP00000249364|ENSP00000442110|ENSP00000438248|ENSP00000408838	CCDS56506.1|.|CCDS5806.1|CCDS5805.1|CCDS56508.1|CCDS56507.1|CCDS47703.1	O43852|.|P03999|O43852|O43852|O43852|O43852	Gat/Tat|Gat/Tat|3362|Gat/Tat|.|Gat/Tat|Gat/Tat	D/Y|D/Y|.|D/Y|.|D/Y|D/Y	ENST00000479257.5:c.934G>T|ENST00000493278.1:c.404G>T|.|ENST00000249364.8:c.910G>T|ENST00000535011.6:c.*35G>T|ENST00000542996.6:c.934G>T|ENST00000449187.6:c.910G>T	ENSP00000420381.1:p.Asp312Tyr|ENSP00000417973.1:p.Asp136Tyr|.|ENSP00000249364.4:p.Asp304Tyr|.|ENSP00000438248.1:p.Asp312Tyr|ENSP00000408838.2:p.Asp304Tyr	1765|404|.|1012|862|1877|991	934|406|.|910|.|934|910	312|136|.|304|.|312|304	8/8|4/5|.|7/7|6/6|8/8|7/7	+|+|-|+|+|+|+	.|.|YES|.|.|YES|.	.|.|.|.|.|.|.	.|.|.|.|.|.|.	.|.|.|.|.|.|.	.|.|.|.|.|.|.	OPN1SW(1):downstream_gene_variant(1)|CALU(6):missense_variant(5)3_prime_UTR_variant(1)	.	.	.	.	.	.	.	.	.	.	.	.	.	.	.	.	Y	N	G
7	129755664	A	G	7	129395504	A	G	Y	3_prime_UTR_variant|3_prime_UTR_variant|3_prime_UTR_variant|3_prime_UTR_variant|3_prime_UTR_variant|upstream_gene_variant	ENST00000311967|ENST00000393230|ENST00000223190|ENST00000353868|ENST00000393232|ENST00000390936	NRF1|NRF1|NRF1|NRF1|NRF1|RNA5SP244	ENSG00000106459|ENSG00000106459|ENSG00000106459|ENSG00000106459|ENSG00000106459|ENSG00000212238	ENSP00000309826|ENSP00000376922|ENSP00000223190|ENSP00000342351|ENSP00000376924|.	CCDS78273.1|CCDS5813.2|CCDS5813.2|CCDS78273.1|CCDS5813.2|.	Q16656|Q16656|Q16656|Q16656|Q16656|.	.|.|.|.|.|602	.|.|.|.|.|.	ENST00000311967.6:c.*483A>G|ENST00000393230.6:c.*483A>G|ENST00000223190.8:c.*483A>G|ENST00000353868.5:c.*483A>G|ENST00000393232.5:c.*483A>G|.	.|.|.|.|.|.	2130|2105|2073|2152|2112|.	.|.|.|.|.|.	.|.|.|.|.|.	12/12|11/11|11/11|12/12|11/11|.	+|+|+|+|+|+	.|.|.|YES|.|YES	.|.|.|.|.|.	.|.|.|.|.|.	.|.|.|.|.|.	.|.|.|.|.|.	RNA5SP244(1):upstream_gene_variant(1)|NRF1(7):3_prime_UTR_variant(5)	.	.	.	.	.	.	.	.	.	.	.	.	.	.	.	.	Y	N	A
7	130132801	A	G	7	129772641	A	G	Y	3_prime_UTR_variant	ENST00000335420	KLHDC10	ENSG00000128607	ENSP00000334140	CCDS5815.1	Q6PID8	.	.	ENST00000335420.9:c.*2055A>G	.	3518	.	.	2020-10-10	+	YES	.	.	.	.	KLHDC10(4):3_prime_UTR_variant(1)	.	.	.	.	.	.	.	.	.	.	.	.	.	.	.	.	Y	N	A
7	134969839	A	C	7	134654590	A	C	Y	downstream_gene_variant|downstream_gene_variant|downstream_gene_variant|downstream_gene_variant|3_prime_UTR_variant|downstream_gene_variant|downstream_gene_variant|downstream_gene_variant|3_prime_UTR_variant,NMD_transcript_variant|3_prime_UTR_variant|downstream_gene_variant|downstream_gene_variant	ENST00000430085|ENST00000466704|ENST00000422748|ENST00000473714|ENST00000361901|ENST00000495522|ENST00000417172|ENST00000424922|ENST00000443197|ENST00000393118|ENST00000361675|ENST00000480638	CALD1|CALD1|CALD1|CALD1|CALD1|CALD1|CALD1|CALD1|CALD1|CALD1|CALD1|CALD1	ENSG00000122786|ENSG00000122786|ENSG00000122786|ENSG00000122786|ENSG00000122786|ENSG00000122786|ENSG00000122786|ENSG00000122786|ENSG00000122786|ENSG00000122786|ENSG00000122786|ENSG00000122786	ENSP00000394715|.|ENSP00000395710|.|ENSP00000354513|ENSP00000419673|ENSP00000398826|ENSP00000393621|ENSP00000407522|ENSP00000376826|ENSP00000354826|.	.|.|CCDS5836.2|.|CCDS5834.1|.|CCDS5834.1|CCDS47717.1|.|CCDS47716.1|CCDS5835.1|.	.|.|Q05682|.|Q05682|.|Q05682|Q05682|.|Q05682|Q05682|.	1186|964|980|4402|.|980|1437|980|.|.|493|1116	.|.|.|.|.|.|.|.|.|.|.|.	.|.|.|.|ENST00000361901.6:c.*1494A>C|.|.|.|ENST00000443197.5:c.*1597A>C|ENST00000393118.6:c.*1494A>C|.|.	.|.|.|.|.|.|.|.|.|.|.|.	.|.|.|.|3312|.|.|.|3371|3392|.|.	.|.|.|.|.|.|.|.|.|.|.|.	.|.|.|.|.|.|.|.|.|.|.|.	.|.|.|.|14/14|.|.|.|13/13|13/13|.|.	+|+|+|+|+|+|+|+|+|+|+|+	.|.|.|.|.|.|.|.|.|.|YES|.	.|.|.|.|.|.|.|.|.|.|.|.	.|.|.|.|.|.|.|.|.|.|.|.	.|.|.|.|.|.|.|.|.|.|.|.	.|.|.|.|.|.|.|.|.|.|.|.	CALD1(24):3_prime_UTR_variant,NMD_transcript_variant(1)3_prime_UTR_variant(2)downstream_gene_variant(9)	.	.	.	.	.	.	.	.	.	.	.	.	.	.	.	.	Y	N	A
7	143303796	G	A	7	143000889	G	A	Y	non_coding_transcript_exon_variant,non_coding_transcript_variant|missense_variant|downstream_gene_variant|3_prime_UTR_variant|3_prime_UTR_variant,NMD_transcript_variant|non_coding_transcript_exon_variant,non_coding_transcript_variant	ENST00000493642|ENST00000310447|ENST00000477764|ENST00000619992|ENST00000350623|ENST00000472067	CASP2|CASP2|RN7SL481P|CASP2|CASP2|CASP2	ENSG00000106144|ENSG00000106144|ENSG00000240322|ENSG00000106144|ENSG00000106144|ENSG00000106144	.|ENSP00000312664|.|ENSP00000481929|ENSP00000340030|.	.|CCDS5879.1|.|CCDS47733.1|CCDS47733.1|.	.|P42575|.|.|.|.	.|cGt/cAt|4982|.|.|.	.|R/H|.|.|.|.	ENST00000493642.5:n.1036G>A|ENST00000310447.9:c.980G>A|.|ENST00000619992.4:c.*435G>A|ENST00000350623.7:c.*435G>A|ENST00000472067.1:n.3892G>A	.|ENSP00000312664.5:p.Arg327His|.|.|.|.	1036|1221|.|1003|767|3892	.|980|.|.|.|.	.|327|.|.|.|.	10/12|9/11|.|8/10|8/10|3/5	+|+|+|+|+|+	.|YES|YES|.|.|.	.|.|.|.|.|.	.|.|.|.|.|.	.|.|.|.|.|.	.|.|.|.|.|.	RN7SL481P(1):downstream_gene_variant(1)|CASP2(7):missense_variant(1)3_prime_UTR_variant,NMD_transcript_variant(1)non_coding_transcript_exon_variant,non_coding_transcript_variant(2)3_prime_UTR_variant(1)	rs780070521	.	.	.	.	.	.	.	.	.	.	.	.	.	.	.	Y	N	G
7	143303799	G	T	7	143000892	G	T	Y	non_coding_transcript_exon_variant,non_coding_transcript_variant|3_prime_UTR_variant,NMD_transcript_variant|downstream_gene_variant|3_prime_UTR_variant|non_coding_transcript_exon_variant,non_coding_transcript_variant|missense_variant	ENST00000472067|ENST00000350623|ENST00000477764|ENST00000619992|ENST00000493642|ENST00000310447	CASP2|CASP2|RN7SL481P|CASP2|CASP2|CASP2	ENSG00000106144|ENSG00000106144|ENSG00000240322|ENSG00000106144|ENSG00000106144|ENSG00000106144	.|ENSP00000340030|.|ENSP00000481929|.|ENSP00000312664	.|CCDS47733.1|.|CCDS47733.1|.|CCDS5879.1	.|.|.|.|.|P42575	.|.|4985|.|.|gGg/gTg	.|.|.|.|.|G/V	ENST00000472067.1:n.3895G>T|ENST00000350623.7:c.*438G>T|.|ENST00000619992.4:c.*438G>T|ENST00000493642.5:n.1039G>T|ENST00000310447.9:c.983G>T	.|.|.|.|.|ENSP00000312664.5:p.Gly328Val	3895|770|.|1006|1039|1224	.|.|.|.|.|983	.|.|.|.|.|328	3/5|8/10|.|8/10|10/12|9/11	+|+|+|+|+|+	.|.|YES|.|.|YES	.|.|.|.|.|.	.|.|.|.|.|.	.|.|.|.|.|.	.|.|.|.|.|.	RN7SL481P(1):downstream_gene_variant(1)|CASP2(7):missense_variant(1)3_prime_UTR_variant,NMD_transcript_variant(1)non_coding_transcript_exon_variant,non_coding_transcript_variant(2)3_prime_UTR_variant(1)	.	.	.	.	.	.	.	.	.	.	.	.	.	.	.	.	Y	N	G
7	143303806	C	A	7	143000899	C	A	Y	non_coding_transcript_exon_variant,non_coding_transcript_variant|3_prime_UTR_variant,NMD_transcript_variant|3_prime_UTR_variant|downstream_gene_variant|missense_variant|non_coding_transcript_exon_variant,non_coding_transcript_variant	ENST00000472067|ENST00000350623|ENST00000619992|ENST00000477764|ENST00000310447|ENST00000493642	CASP2|CASP2|CASP2|RN7SL481P|CASP2|CASP2	ENSG00000106144|ENSG00000106144|ENSG00000106144|ENSG00000240322|ENSG00000106144|ENSG00000106144	.|ENSP00000340030|ENSP00000481929|.|ENSP00000312664|.	.|CCDS47733.1|CCDS47733.1|.|CCDS5879.1|.	.|.|.|.|P42575|.	.|.|.|4992|gaC/gaA|.	.|.|.|.|D/E|.	ENST00000472067.1:n.3902C>A|ENST00000350623.7:c.*445C>A|ENST00000619992.4:c.*445C>A|.|ENST00000310447.9:c.990C>A|ENST00000493642.5:n.1046C>A	.|.|.|.|ENSP00000312664.5:p.Asp330Glu|.	3902|777|1013|.|1231|1046	.|.|.|.|990|.	.|.|.|.|330|.	3/5|8/10|8/10|.|9/11|10/12	+|+|+|+|+|+	.|.|.|YES|YES|.	.|.|.|.|.|.	.|.|.|.|.|.	.|.|.|.|.|.	.|.|.|.|.|.	RN7SL481P(1):downstream_gene_variant(1)|CASP2(7):missense_variant(1)3_prime_UTR_variant,NMD_transcript_variant(1)non_coding_transcript_exon_variant,non_coding_transcript_variant(2)3_prime_UTR_variant(1)	.	.	.	.	.	.	.	.	.	.	.	.	.	.	.	.	Y	N	C
7	150372272	C	G	7	150069361	C	G	Y	downstream_gene_variant|downstream_gene_variant|downstream_gene_variant|downstream_gene_variant|downstream_gene_variant|downstream_gene_variant|downstream_gene_variant|downstream_gene_variant|downstream_gene_variant|missense_variant|intron_variant|downstream_gene_variant|intron_variant,non_coding_transcript_variant|downstream_gene_variant|downstream_gene_variant|missense_variant|missense_variant|…	ENST00000495535|ENST00000487455|ENST00000473391|ENST00000486714|ENST00000518514|ENST00000469309|ENST00000467980|ENST00000466559|ENST00000475514|ENST00000444957|ENST00000478789|ENST00000522266|ENST00000488310|ENST00000519397|ENST00000482680|ENST00000425389|ENST00000489432|ENST00000479668|ENST00000518462|ENST00000488943|ENST00000397281	REPIN1|REPIN1|REPIN1|REPIN1|REPIN1|REPIN1|REPIN1|REPIN1|REPIN1|REPIN1|ZNF775|REPIN1|RP4-584D14.5|REPIN1|REPIN1|REPIN1|REPIN1|REPIN1|REPIN1|REPIN1|REPIN1	ENSG00000214022|ENSG00000214022|ENSG00000214022|ENSG00000214022|ENSG00000214022|ENSG00000214022|ENSG00000214022|ENSG00000214022|ENSG00000214022|ENSG00000214022|ENSG00000196456|ENSG00000214022|ENSG00000240449|ENSG00000214022|ENSG00000214022|ENSG00000214022|ENSG00000214022|ENSG00000214022|ENSG00000214022|ENSG00000214022|ENSG00000214022	.|.|.|ENSP00000417786|ENSP00000428129|.|ENSP00000418279|ENSP00000418507|ENSP00000419789|ENSP00000407714|ENSP00000419336|ENSP00000427721|.|ENSP00000428562|ENSP00000417982|ENSP00000388287|ENSP00000417291|ENSP00000420578|.|ENSP00000419872|ENSP00000380451	.|.|.|.|.|.|.|.|.|CCDS43677.1|.|.|.|.|.|CCDS43677.1|CCDS47745.1|.|.|.|CCDS43677.1	.|.|.|.|.|.|.|.|.|Q9BWE0|.|.|.|.|.|Q9BWE0|Q9BWE0|.|.|.|Q9BWE0	2138|2228|1670|617|730|1861|640|173|110|aCc/aGc|.|880|.|592|469|aCc/aGc|aCc/aGc|.|715|30|aCc/aGc	.|.|.|.|.|.|.|.|.|T/S|.|.|.|.|.|T/S|T/S|.|.|.|T/S	.|.|.|.|.|.|.|.|.|ENST00000444957.3:c.1031C>G|ENST00000478789.5:c.-50+3331C>G|.|ENST00000488310.1:n.98+221G>C|.|.|ENST00000425389.2:c.1031C>G|ENST00000489432.6:c.1202C>G|ENST00000479668.5:c.*916C>G|.|.|ENST00000397281.6:c.1031C>G	.|.|.|.|.|.|.|.|.|ENSP00000407714.1:p.Thr344Ser|.|.|.|.|.|ENSP00000388287.2:p.Thr344Ser|ENSP00000417291.2:p.Thr401Ser|.|.|.|ENSP00000380451.2:p.Thr344Ser	.|.|.|.|.|.|.|.|.|1197|.|.|.|.|.|1109|1385|1415|.|.|1520	.|.|.|.|.|.|.|.|.|1031|.|.|.|.|.|1031|1202|.|.|.|1031	.|.|.|.|.|.|.|.|.|344|.|.|.|.|.|344|401|.|.|.|344	.|.|.|.|.|.|.|.|.|2/2|1/2|.|1/2|.|.|1/1|3/3|4/4|.|.|4/4	+|+|+|+|+|+|+|+|+|+|+|+|-|+|+|+|+|+|+|+|+	.|.|.|.|.|.|.|.|.|.|.|.|YES|.|.|.|YES|.|.|.|.	.|.|.|.|.|.|.|.|.|.|.|.|.|.|.|.|.|.|.|.|.	.|.|.|.|.|.|.|.|.|.|.|.|.|.|.|.|.|.|.|.|.	.|.|.|.|.|.|.|.|.|.|.|.|.|.|.|.|.|.|.|.|.	.|.|.|.|.|.|.|.|.|.|.|.|.|.|.|.|.|.|.|.|.	REPIN1(19):missense_variant(4)3_prime_UTR_variant(1)downstream_gene_variant(14)|RP4-584D14.5(1):intron_variant,non_coding_transcript_variant(1)|ZNF775(5):intron_variant(1)	.	.	.	.	.	.	.	.	.	.	.	.	.	.	.	.	N	N	C
7	155308390	A	G	7	155100100	A	G	Y	3_prime_UTR_variant|3_prime_UTR_variant|3_prime_UTR_variant|3_prime_UTR_variant	ENST00000476756|ENST00000340368|ENST00000344756|ENST00000342407	INSIG1|INSIG1|INSIG1|INSIG1	ENSG00000186480|ENSG00000186480|ENSG00000186480|ENSG00000186480	ENSP00000420198|ENSP00000344741|ENSP00000340010|ENSP00000344035	.|CCDS5938.1|.|CCDS5939.1	.|O15503|.|O15503	.|.|.|.	.|.|.|.	ENST00000476756.1:c.*32A>G|ENST00000340368.8:c.*120A>G|ENST00000344756.8:c.*32A>G|ENST00000342407.5:c.*167A>G	.|.|.|.	750|1165|780|760	.|.|.|.	.|.|.|.	6/6|6/6|6/6|4/4	+|+|+|+	.|YES|.|.	.|.|.|.	.|.|.|.	.|.|.|.	.|.|.|.	INSIG1(6):3_prime_UTR_variant(4)	.	.	.	.	.	.	.	.	.	.	.	.	.	.	.	.	Y	N	a
8	33499212	C	A	8	33356730	C	A	Y	synonymous_variant|downstream_gene_variant|3_prime_UTR_variant|synonymous_variant|synonymous_variant|synonymous_variant|intron_variant,non_coding_transcript_variant	ENST00000360742|ENST00000518389|ENST00000360128|ENST00000431156|ENST00000613904|ENST00000520636|ENST00000519356	TTI2|MAK16|MAK16|TTI2|TTI2|TTI2|TTI2	ENSG00000129696|ENSG00000198042|ENSG00000198042|ENSG00000129696|ENSG00000129696|ENSG00000129696|ENSG00000129696	ENSP00000353971|ENSP00000430403|ENSP00000353246|ENSP00000411169|ENSP00000478396|ENSP00000428401|.	CCDS6090.1|.|CCDS6089.1|CCDS6090.1|CCDS6090.1|.|.	Q6NXR4|.|Q9BXY0|Q6NXR4|Q6NXR4|.|.	gtG/gtT|566|.|gtG/gtT|gtG/gtT|gtG/gtT|.	V|.|.|V|V|V|.	ENST00000360742.9:c.1488G>T|.|ENST00000360128.10:c.*583C>A|ENST00000431156.6:c.1488G>T|ENST00000613904.1:c.1488G>T|ENST00000520636.5:c.1395G>T|ENST00000519356.1:n.628+1116G>T	ENST00000360742.9:c.1488G>T(p.%3D)|.|.|ENST00000431156.6:c.1488G>T(p.%3D)|ENST00000613904.1:c.1488G>T(p.%3D)|ENST00000520636.5:c.1395G>T(p.%3D)|.	1984|.|1943|2107|1813|1494|.	1488|.|.|1488|1488|1395|.	496|.|.|496|496|465|.	7/7|.|10/10|8/8|8/8|6/6|5/5	-|+|+|-|-|-|-	.|.|YES|.|YES|.|.	.|.|.|.|.|.|.	.|.|.|.|.|.|.	.|.|.|.|.|.|.	.|.|.|.|.|.|.	MAK16(5):3_prime_UTR_variant(1)downstream_gene_variant(1)|TTI2(6):intron_variant,non_coding_transcript_variant(1)synonymous_variant(4)	.	.	.	.	.	.	.	.	.	.	.	.	.	.	.	.	Y	N	C
8	33500983	C	G	8	33358501	C	G	Y	intron_variant|intron_variant,non_coding_transcript_variant|3_prime_UTR_variant|downstream_gene_variant|intron_variant|intron_variant|intron_variant	ENST00000520636|ENST00000519356|ENST00000360128|ENST00000518389|ENST00000613904|ENST00000431156|ENST00000360742	TTI2|TTI2|MAK16|MAK16|TTI2|TTI2|TTI2	ENSG00000129696|ENSG00000129696|ENSG00000198042|ENSG00000198042|ENSG00000129696|ENSG00000129696|ENSG00000129696	ENSP00000428401|.|ENSP00000353246|ENSP00000430403|ENSP00000478396|ENSP00000411169|ENSP00000353971	.|.|CCDS6089.1|.|CCDS6090.1|CCDS6090.1|CCDS6090.1	.|.|Q9BXY0|.|Q6NXR4|Q6NXR4|Q6NXR4	.|.|.|2337|.|.|.	.|.|.|.|.|.|.	ENST00000520636.5:c.1167-493G>C|ENST00000519356.1:n.466-493G>C|ENST00000360128.10:c.*2354C>G|.|ENST00000613904.1:c.1260-493G>C|ENST00000431156.6:c.1260-493G>C|ENST00000360742.9:c.1260-493G>C	.|.|.|.|.|.|.	.|.|3714|.|.|.|.	.|.|.|.|.|.|.	.|.|.|.|.|.|.	4/5|4/5|10/10|.|6/7|6/7|5/6	-|-|+|+|-|-|-	.|.|YES|.|YES|.|.	.|.|.|.|.|.|.	.|.|.|.|.|.|.	.|.|.|.|.|.|.	.|.|.|.|.|.|.	MAK16(5):3_prime_UTR_variant(1)downstream_gene_variant(1)|TTI2(6):intron_variant,non_coding_transcript_variant(1)intron_variant(4)	rs79070349	.	.	.	.	.	.	.	.	.	.	.	.	.	.	.	Y	N	C
8	48061616	G	T	8	48974176	G	T	Y	downstream_gene_variant|downstream_gene_variant|downstream_gene_variant|downstream_gene_variant|3_prime_UTR_variant|downstream_gene_variant|downstream_gene_variant|downstream_gene_variant	ENST00000518360|ENST00000521346|ENST00000521628|ENST00000517630|ENST00000523111|ENST00000520809|ENST00000520595|ENST00000523432	UBE2V2|UBE2V2|UBE2V2|UBE2V2|UBE2V2|UBE2V2|UBE2V2|UBE2V2	ENSG00000169139|ENSG00000169139|ENSG00000169139|ENSG00000169139|ENSG00000169139|ENSG00000169139|ENSG00000169139|ENSG00000169139	ENSP00000430491|ENSP00000428818|.|ENSP00000429886|ENSP00000428209|ENSP00000429419|ENSP00000430741|ENSP00000430019	.|.|.|.|CCDS43738.1|.|.|.	.|.|.|.|Q15819|.|.|.	753|136|301|719|.|46|713|199	.|.|.|.|.|.|.|.	.|.|.|.|ENST00000523111.6:c.*788G>T|.|.|.	.|.|.|.|.|.|.|.	.|.|.|.|1281|.|.|.	.|.|.|.|.|.|.|.	.|.|.|.|.|.|.|.	.|.|.|.|4/4|.|.|.	+|+|+|+|+|+|+|+	.|.|.|.|YES|.|.|.	.|.|.|.|.|.|.|.	.|.|.|.|.|.|.|.	.|.|.|.|.|.|.|.	.|.|.|.|.|.|.|.	UBE2V2(8):3_prime_UTR_variant(1)downstream_gene_variant(7)	.	.	.	.	.	.	.	.	.	.	.	.	.	.	.	.	Y	N	G
8	81759348	C	T	8	82671583	C	T	Y	3_prime_UTR_variant	ENST00000297265	CHMP4C	ENSG00000164695	ENSP00000297265	CCDS6233.1	Q96CF2	.	.	ENST00000297265.4:c.*804C>T	.	1699	.	.	2020-05-05	+	YES	.	.	.	.	CHMP4C(1):3_prime_UTR_variant(1)	rs376380646	.	.	.	.	.	.	.	.	.	.	.	.	.	.	.	Y	N	C
8	91086633	A	T	8	92098861	A	T	Y	downstream_gene_variant|3_prime_UTR_variant|3_prime_UTR_variant|downstream_gene_variant|3_prime_UTR_variant	ENST00000404789|ENST00000617869|ENST00000615618|ENST00000522894|ENST00000285420	OTUD6B|OTUD6B|OTUD6B|OTUD6B|OTUD6B	ENSG00000155100|ENSG00000155100|ENSG00000155100|ENSG00000155100|ENSG00000155100	ENSP00000384190|ENSP00000483706|ENSP00000481196|ENSP00000428528|ENSP00000285420	.|CCDS6253.2|CCDS69513.1|.|CCDS6253.2	Q8N6M0|.|Q8N6M0|.|.	1579|.|.|1216|.	.|.|.|.|.	.|ENST00000617869.4:c.*1765A>T|ENST00000615618.1:c.*1765A>T|.|ENST00000285420.8:c.*1765A>T	.|.|.|.|.	.|2836|2976|.|2836	.|.|.|.|.	.|.|.|.|.	.|7/7|8/8|.|7/7	+|+|+|+|+	.|.|.|.|YES	.|.|.|.|.	.|.|.|.|.	.|.|.|.|.	.|.|.|.|.	OTUD6B(6):3_prime_UTR_variant(3)downstream_gene_variant(2)	.	.	.	.	.	.	.	.	.	.	.	.	.	.	.	.	Y	N	A
8	96609703	A	G	8	97621931	A	G	Y	downstream_gene_variant|3_prime_UTR_variant|3_prime_UTR_variant|downstream_gene_variant|3_prime_UTR_variant|downstream_gene_variant	ENST00000523877|ENST00000518385|ENST00000302190|ENST00000521590|ENST00000519914|ENST00000522911	SDC2|SDC2|SDC2|SDC2|SDC2|SDC2	ENSG00000169439|ENSG00000169439|ENSG00000169439|ENSG00000169439|ENSG00000169439|ENSG00000169439	ENSP00000429662|ENSP00000429045|ENSP00000307046|ENSP00000429121|ENSP00000428256|ENSP00000427784	.|.|CCDS6272.1|.|.|.	.|.|P34741|.|.|.	238|.|.|263|.|60	.|.|.|.|.|.	.|ENST00000518385.5:c.*155A>G|ENST00000302190.8:c.*155A>G|.|ENST00000519914.5:c.*155A>G|.	.|.|.|.|.|.	.|1112|1682|.|921|.	.|.|.|.|.|.	.|.|.|.|.|.	.|4/4|5/5|.|5/5|.	+|+|+|+|+|+	.|.|YES|.|.|.	.|.|.|.|.|.	.|.|.|.|.|.	.|.|.|.|.|.	.|.|.|.|.|.	SDC2(8):3_prime_UTR_variant(3)downstream_gene_variant(3)	.	.	.	.	.	.	.	.	.	.	.	.	.	.	.	.	Y	N	A
8	96609772	T	A	8	97622000	T	A	Y	3_prime_UTR_variant|downstream_gene_variant|3_prime_UTR_variant|downstream_gene_variant|downstream_gene_variant|3_prime_UTR_variant	ENST00000302190|ENST00000521590|ENST00000519914|ENST00000522911|ENST00000523877|ENST00000518385	SDC2|SDC2|SDC2|SDC2|SDC2|SDC2	ENSG00000169439|ENSG00000169439|ENSG00000169439|ENSG00000169439|ENSG00000169439|ENSG00000169439	ENSP00000307046|ENSP00000429121|ENSP00000428256|ENSP00000427784|ENSP00000429662|ENSP00000429045	CCDS6272.1|.|.|.|.|.	P34741|.|.|.|.|.	.|332|.|129|307|.	.|.|.|.|.|.	ENST00000302190.8:c.*224T>A|.|ENST00000519914.5:c.*224T>A|.|.|ENST00000518385.5:c.*224T>A	.|.|.|.|.|.	1751|.|990|.|.|1181	.|.|.|.|.|.	.|.|.|.|.|.	5/5|.|5/5|.|.|4/4	+|+|+|+|+|+	YES|.|.|.|.|.	.|.|.|.|.|.	.|.|.|.|.|.	.|.|.|.|.|.	.|.|.|.|.|.	SDC2(8):3_prime_UTR_variant(3)downstream_gene_variant(3)	.	.	.	.	.	.	.	.	.	.	.	.	.	.	.	.	Y	N	T
8	96609868	G	A	8	97622096	G	A	Y	downstream_gene_variant|3_prime_UTR_variant|downstream_gene_variant|3_prime_UTR_variant|3_prime_UTR_variant|downstream_gene_variant	ENST00000522911|ENST00000519914|ENST00000521590|ENST00000302190|ENST00000518385|ENST00000523877	SDC2|SDC2|SDC2|SDC2|SDC2|SDC2	ENSG00000169439|ENSG00000169439|ENSG00000169439|ENSG00000169439|ENSG00000169439|ENSG00000169439	ENSP00000427784|ENSP00000428256|ENSP00000429121|ENSP00000307046|ENSP00000429045|ENSP00000429662	.|.|.|CCDS6272.1|.|.	.|.|.|P34741|.|.	225|.|428|.|.|403	.|.|.|.|.|.	.|ENST00000519914.5:c.*320G>A|.|ENST00000302190.8:c.*320G>A|ENST00000518385.5:c.*320G>A|.	.|.|.|.|.|.	.|1086|.|1847|1277|.	.|.|.|.|.|.	.|.|.|.|.|.	.|5/5|.|5/5|4/4|.	+|+|+|+|+|+	.|.|.|YES|.|.	.|.|.|.|.|.	.|.|.|.|.|.	.|.|.|.|.|.	.|.|.|.|.|.	SDC2(8):3_prime_UTR_variant(3)downstream_gene_variant(3)	.	.	.	.	.	.	.	.	.	.	.	.	.	.	.	.	Y	N	G
8	123814451	A	T	8	124826691	A	T	Y	3_prime_UTR_variant|downstream_gene_variant|3_prime_UTR_variant,NMD_transcript_variant|downstream_gene_variant|downstream_gene_variant|downstream_gene_variant	ENST00000334705|ENST00000521166|ENST00000519721|ENST00000518333|ENST00000518976|ENST00000520246	FAM91A1|FAM91A1|FAM91A1|FAM91A1|FAM91A1|FAM91A1	ENSG00000176853|ENSG00000176853|ENSG00000176853|ENSG00000176853|ENSG00000176853|ENSG00000176853	ENSP00000335082|ENSP00000429491|ENSP00000429784|.|ENSP00000431097|.	CCDS6346.2|.|.|.|.|.	Q658Y4|.|.|.|.|.	.|3972|.|1691|1609|2996	.|.|.|.|.|.	ENST00000334705.11:c.*1747A>T|.|ENST00000519721.5:c.*3614A>T|.|.|.	.|.|.|.|.|.	4510|.|4328|.|.|.	.|.|.|.|.|.	.|.|.|.|.|.	24/24|.|24/24|.|.|.	+|+|+|+|+|+	YES|.|.|.|.|.	.|.|.|.|.|.	.|.|.|.|.|.	.|.|.|.|.|.	.|.|.|.|.|.	FAM91A1(8):3_prime_UTR_variant,NMD_transcript_variant(1)3_prime_UTR_variant(1)downstream_gene_variant(4)	.	.	.	.	.	.	.	.	.	.	.	.	.	.	.	.	N	N	A
8	144523194	C	G	8	145748578	C	G	Y	downstream_gene_variant|downstream_gene_variant|downstream_gene_variant|downstream_gene_variant|downstream_gene_variant|downstream_gene_variant|downstream_gene_variant|downstream_gene_variant|3_prime_UTR_variant|upstream_gene_variant|upstream_gene_variant|downstream_gene_variant|non_coding_transcript_exon_variant,non_coding_transcript_variant|missense_variant|missense_variant	ENST00000529022|ENST00000524821|ENST00000534680|ENST00000531310|ENST00000532827|ENST00000527730|ENST00000525766|ENST00000313465|ENST00000292524|ENST00000530242|ENST00000529995|ENST00000530854|ENST00000528528|ENST00000529415|ENST00000533758	LRRC14|C8orf82|C8orf82|LRRC14|C8orf82|LRRC14|LRRC14|C8orf82|LRRC14|LRRC14|LRRC14|LRRC14|LRRC14|LRRC24|LRRC24	ENSG00000160959|ENSG00000213563|ENSG00000213563|ENSG00000160959|ENSG00000213563|ENSG00000160959|ENSG00000160959|ENSG00000213563|ENSG00000160959|ENSG00000160959|ENSG00000160959|ENSG00000160959|ENSG00000160959|ENSG00000254402|ENSG00000254402	ENSP00000434768|ENSP00000436621|ENSP00000434593|.|ENSP00000437092|ENSP00000436452|ENSP00000434738|ENSP00000316262|ENSP00000292524|.|.|ENSP00000435985|.|ENSP00000434849|ENSP00000435653	CCDS6432.1|CCDS34970.1|CCDS34970.1|.|.|.|.|.|CCDS6432.1|.|.|.|.|CCDS34969.1|.	Q15048|Q6P1X6|Q6P1X6|.|.|.|.|.|Q15048|.|.|.|.|Q50LG9|.	1170|2539|3058|2372|4130|2383|2807|3025|.|78|469|3209|.|Gag/Cag|Gag/Cag	.|.|.|.|.|.|.|.|.|.|.|.|.|E/Q|E/Q	.|.|.|.|.|.|.|.|ENST00000292524.5:c.*1716C>G|.|.|.|ENST00000528528.1:n.613C>G|ENST00000529415.6:c.823G>C|ENST00000533758.1:c.814G>C	.|.|.|.|.|.|.|.|.|.|.|.|.|ENSP00000434849.1:p.Glu275Gln|ENSP00000435653.1:p.Glu272Gln	.|.|.|.|.|.|.|.|3344|.|.|.|613|941|946	.|.|.|.|.|.|.|.|.|.|.|.|.|823|814	.|.|.|.|.|.|.|.|.|.|.|.|.|275|272	.|.|.|.|.|.|.|.|4/4|.|.|.|1/3|5/5|5/5	+|-|-|+|-|+|+|-|+|+|+|+|+|-|-	.|YES|.|.|.|.|.|.|YES|.|.|.|.|YES|.	.|.|.|.|.|.|.|.|.|.|.|.|.|.|.	.|.|.|.|.|.|.|.|.|.|.|.|.|.|.	.|.|.|.|.|.|.|.|.|.|.|.|.|.|.	.|.|.|.|.|.|.|.|.|.|.|.|.|.|.	LRRC14(9):upstream_gene_variant(2)non_coding_transcript_exon_variant,non_coding_transcript_variant(1)3_prime_UTR_variant(1)downstream_gene_variant(5)|LRRC24(2):missense_variant(2)|C8orf82(5):downstream_gene_variant(4)	.	.	.	.	.	.	.	.	.	.	.	.	.	.	.	.	Y	N	C
9	4586149	G	T	9	4586149	G	T	Y	intron_variant,NMD_transcript_variant|downstream_gene_variant|downstream_gene_variant|downstream_gene_variant|3_prime_UTR_variant	ENST00000485616|ENST00000422398|ENST00000486047|ENST00000461761|ENST00000262352	SPATA6L|SLC1A1|SPATA6L|SPATA6L|SLC1A1	ENSG00000106686|ENSG00000106688|ENSG00000106686|ENSG00000106686|ENSG00000106688	ENSP00000420003|ENSP00000414620|ENSP00000417965|ENSP00000418458|ENSP00000262352	.|.|.|.|CCDS6452.1	.|.|Q8N4H0|Q8N4H0|P43005	.|592|2672|2672|.	.|.|.|.|.	ENST00000485616.5:c.*781+14504C>A|.|.|.|ENST00000262352.7:c.*591G>T	.|.|.|.|.	.|.|.|.|2402	.|.|.|.|.	.|.|.|.|.	12/12|.|.|.|12/12	-|+|-|-|+	.|.|.|.|YES	.|.|.|.|.	.|.|.|.|.	.|.|.|.|.	.|.|.|.|.	SPATA6L(13):downstream_gene_variant(2)intron_variant,NMD_transcript_variant(1)|SLC1A1(3):3_prime_UTR_variant(1)downstream_gene_variant(1)	rs928340868	.	.	.	.	.	.	.	.	.	.	.	.	.	.	.	Y	N	G
9	99070131	G	T	9	101832413	G	T	Y	3_prime_UTR_variant|downstream_gene_variant|3_prime_UTR_variant	ENST00000610452|ENST00000583374|ENST00000375001	COL15A1|AL354923.1|COL15A1	ENSG00000204291|ENSG00000264740|ENSG00000204291	ENSP00000483455|.|ENSP00000364140	.|.|CCDS35081.1	.|.|P39059	.|3989|.	.|.|.	ENST00000610452.1:c.*245G>T|.|ENST00000375001.7:c.*245G>T	.|.|.	4761|.|4835	.|.|.	.|.|.	43/43|.|42/42	+|-|+	.|YES|YES	.|.|.	.|.|.	.|.|.	.|.|.	COL15A1(5):3_prime_UTR_variant(2)|AL354923.1(1):downstream_gene_variant(1)	.	.	.	.	.	.	.	.	.	.	.	.	.	.	.	.	Y	N	G
9	99230545	G	A	9	101992827	G	A	Y	3_prime_UTR_variant|3_prime_UTR_variant	ENST00000498603|ENST00000223641	SEC61B|SEC61B	ENSG00000106803|ENSG00000106803	ENSP00000474122|ENSP00000223641	.|CCDS6741.1	.|P60468	.|.	.|.	ENST00000498603.5:c.*121G>A|ENST00000223641.4:c.*121G>A	.|.	517|475	.|.	.|.	4/4|4/4	+|+	.|YES	.|.	.|.	.|.	.|.	SEC61B(3):3_prime_UTR_variant(2)	.	.	.	.	.	.	.	.	.	.	.	.	.	.	.	.	N	N	G
9	111544404	C	T	9	114306684	C	T	Y	downstream_gene_variant|3_prime_UTR_variant|intron_variant	ENST00000355824|ENST00000309235|ENST00000358151	ZNF483|ZNF483|ZNF483	ENSG00000173258|ENSG00000173258|ENSG00000173258	ENSP00000438048|ENSP00000311679|ENSP00000350871	.|CCDS35106.1|CCDS35105.1	.|Q8TF39|Q8TF39	4643|.|.	.|.|.	.|ENST00000309235.5:c.*1234C>T|ENST00000358151.8:c.721+10051C>T	.|.|.	.|3627|.	.|.|.	.|.|.	.|6/6|5/5	+|+|+	.|YES|.	.|.|.	.|.|.	.|.|.	.|.|.	ZNF483(4):3_prime_UTR_variant(1)downstream_gene_variant(1)intron_variant(1)	.	.	.	.	.	.	.	.	.	.	.	.	.	.	.	.	Y	Y	C
9	125232706	C	T	9	127994985	C	T	Y	missense_variant|missense_variant|3_prime_UTR_variant|missense_variant|downstream_gene_variant	ENST00000259460|ENST00000373538|ENST00000628863|ENST00000394125|ENST00000324460	RABEPK|RABEPK|RABEPK|RABEPK|HSPA5	ENSG00000136933|ENSG00000136933|ENSG00000136933|ENSG00000136933|ENSG00000044574	ENSP00000259460|ENSP00000362639|ENSP00000487422|ENSP00000377683|ENSP00000324173	CCDS55341.1|CCDS6862.1|.|CCDS6862.1|CCDS6863.1	Q7Z6M1|Q7Z6M1|.|Q7Z6M1|P11021	Cct/Tct|Cct/Tct|.|Cct/Tct|2147	P/S|P/S|.|P/S|.	ENST00000259460.12:c.634C>T|ENST00000373538.7:c.787C>T|ENST00000628863.2:c.*393C>T|ENST00000394125.8:c.787C>T|.	ENSP00000259460.8:p.Pro212Ser|ENSP00000362639.3:p.Pro263Ser|.|ENSP00000377683.4:p.Pro263Ser|.	803|1097|1027|956|.	634|787|.|787|.	212|263|.|263|.	7/8|7/8|9/10|8/9|.	+|+|+|+|-	.|YES|.|.|YES	.|.|.|.|.	.|.|.|.|.	.|.|.|.|.	.|.|.|.|.	HSPA5(1):downstream_gene_variant(1)|RABEPK(6):missense_variant(3)3_prime_UTR_variant(1)	.	.	.	.	.	.	.	.	.	.	.	.	.	.	.	.	N	N	C
9	125233779	G	T	9	127996058	G	T	Y	3_prime_UTR_variant|synonymous_variant|downstream_gene_variant|synonymous_variant|synonymous_variant	ENST00000628863|ENST00000259460|ENST00000324460|ENST00000373538|ENST00000394125	RABEPK|RABEPK|HSPA5|RABEPK|RABEPK	ENSG00000136933|ENSG00000136933|ENSG00000044574|ENSG00000136933|ENSG00000136933	ENSP00000487422|ENSP00000259460|ENSP00000324173|ENSP00000362639|ENSP00000377683	.|CCDS55341.1|CCDS6863.1|CCDS6862.1|CCDS6862.1	.|Q7Z6M1|P11021|Q7Z6M1|Q7Z6M1	.|acG/acT|1074|acG/acT|acG/acT	.|T|.|T|T	ENST00000628863.2:c.*524G>T|ENST00000259460.12:c.765G>T|.|ENST00000373538.7:c.918G>T|ENST00000394125.8:c.918G>T	.|ENST00000259460.12:c.765G>T(p.%3D)|.|ENST00000373538.7:c.918G>T(p.%3D)|ENST00000394125.8:c.918G>T(p.%3D)	1158|934|.|1228|1087	.|765|.|918|918	.|255|.|306|306	10/10|8/8|.|8/8|9/9	+|+|-|+|+	.|.|YES|YES|.	.|.|.|.|.	.|.|.|.|.	.|.|.|.|.	.|.|.|.|.	HSPA5(1):downstream_gene_variant(1)|RABEPK(6):3_prime_UTR_variant(1)synonymous_variant(3)	.	.	.	.	.	.	.	.	.	.	.	.	.	.	.	.	Y	N	G
9	127813590	G	T	9	130575869	G	T	Y	3_prime_UTR_variant|missense_variant|missense_variant|upstream_gene_variant|non_coding_transcript_exon_variant,non_coding_transcript_variant|downstream_gene_variant|downstream_gene_variant|downstream_gene_variant|downstream_gene_variant|downstream_gene_variant|downstream_gene_variant|missense_variant|upstream_gene_variant|downstream_gene_variant|intron_variant,non_coding_transcript_variant|downst…	ENST00000630236|ENST00000373247|ENST00000373225|ENST00000439298|ENST00000460181|ENST00000473536|ENST00000475270|ENST00000488506|ENST00000431857|ENST00000480266|ENST00000373203|ENST00000393706|ENST00000425991|ENST00000489522|ENST00000467826|ENST00000373228|ENST00000344849|ENST00000497386|ENST00000488307	FPGS|FPGS|FPGS|RP11-228B15.4|FPGS|FPGS|FPGS|FPGS|FPGS|ENG|ENG|FPGS|RP11-228B15.4|FPGS|FPGS|FPGS|ENG|FPGS|FPGS	ENSG00000136877|ENSG00000136877|ENSG00000136877|ENSG00000225032|ENSG00000136877|ENSG00000136877|ENSG00000136877|ENSG00000136877|ENSG00000136877|ENSG00000106991|ENSG00000106991|ENSG00000136877|ENSG00000225032|ENSG00000136877|ENSG00000136877|ENSG00000136877|ENSG00000106991|ENSG00000136877|ENSG00000136877	ENSP00000486766|ENSP00000362344|ENSP00000362322|.|.|.|.|.|ENSP00000400007|ENSP00000479015|ENSP00000362299|ENSP00000377309|.|.|.|ENSP00000362325|ENSP00000341917|.|.	.|CCDS35148.1|CCDS35149.1|.|.|.|.|.|.|CCDS75906.1|CCDS48029.1|CCDS75905.1|.|.|.|.|CCDS6880.1|.|.	.|Q05932|Q05932|.|.|.|.|.|.|.|P17813|Q05932|.|.|.|.|P17813|.|.	.|Gca/Tca|Gca/Tca|2476|.|3532|16|306|3875|1423|1422|Gca/Tca|4529|3553|.|166|1427|4885|4708	.|A/S|A/S|.|.|.|.|.|.|.|.|A/S|.|.|.|.|.|.|.	ENST00000630236.2:c.*474G>T|ENST00000373247.6:c.1750G>T|ENST00000373225.7:c.1600G>T|.|ENST00000460181.5:n.1738G>T|.|.|.|.|.|.|ENST00000393706.6:c.1672G>T|.|.|ENST00000467826.5:n.709+267G>T|.|.|.|.	.|ENSP00000362344.2:p.Ala584Ser|ENSP00000362322.3:p.Ala534Ser|.|.|.|.|.|.|.|.|ENSP00000377309.2:p.Ala558Ser|.|.|.|.|.|.|.	1669|1800|1809|.|1738|.|.|.|.|.|.|1739|.|.|.|.|.|.|.	.|1750|1600|.|.|.|.|.|.|.|.|1672|.|.|.|.|.|.|.	.|584|534|.|.|.|.|.|.|.|.|558|.|.|.|.|.|.|.	14/14|15/15|15/15|.|15/15|.|.|.|.|.|.|14/14|.|.|7/7|.|.|.|.	+|+|+|+|+|+|+|+|+|-|-|+|+|+|+|+|-|+|+	.|YES|.|YES|.|.|.|.|.|.|YES|.|.|.|.|.|.|.|.	.|.|.|.|.|.|.|.|.|.|.|.|.|.|.|.|.|.|.	.|.|.|.|.|.|.|.|.|.|.|.|.|.|.|.|.|.|.	.|.|.|.|.|.|.|.|.|.|.|.|.|.|.|.|.|.|.	.|.|.|.|.|.|.|.|.|.|.|.|.|.|.|.|.|.|.	RP11-228B15.4(2):upstream_gene_variant(2)|FPGS(21):missense_variant(3)intron_variant,non_coding_transcript_variant(1)non_coding_transcript_exon_variant,non_coding_transcript_variant(1)3_prime_UTR_variant(1)downstream_gene_variant(8)|ENG(5):downstream_gene_variant(3)	rs184755219	.	.	.	.	.	.	.	.	.	.	.	.	.	.	.	Y	N	G
9	129809642	C	G	9	132571921	C	G	Y	downstream_gene_variant|downstream_gene_variant|intron_variant|3_prime_UTR_variant|intron_variant,non_coding_transcript_variant	ENST00000474192|ENST00000351698|ENST00000427860|ENST00000259339|ENST00000488169	TOR1A|TOR1A|TOR1B|TOR1B|TOR1B	ENSG00000136827|ENSG00000136827|ENSG00000136816|ENSG00000136816|ENSG00000136816	.|ENSP00000345719|ENSP00000411912|ENSP00000259339|.	.|CCDS6930.1|.|CCDS6929.1|.	.|O14656|.|O14657|.	3966|3302|.|.|.	.|.|.|.|.	.|.|ENST00000427860.1:c.411-585C>G|ENST00000259339.6:c.*59C>G|ENST00000488169.1:n.427-585C>G	.|.|.|.|.	.|.|.|1130|.	.|.|.|.|.	.|.|.|.|.	.|.|2/2|5/5|3/3	-|-|+|+|+	.|YES|.|YES|.	.|.|.|.|.	.|.|.|.|.	.|.|.|.|.	.|.|.|.|.	TOR1A(4):downstream_gene_variant(2)|TOR1B(4):intron_variant,non_coding_transcript_variant(1)3_prime_UTR_variant(1)intron_variant(1)	.	.	.	.	.	.	.	.	.	.	.	.	.	.	.	.	Y	N	C
9	136359207	C	T	9	139253659	C	T	Y	3_prime_UTR_variant|downstream_gene_variant|downstream_gene_variant|3_prime_UTR_variant|downstream_gene_variant|downstream_gene_variant|downstream_gene_variant|downstream_gene_variant|downstream_gene_variant|3_prime_UTR_variant|downstream_gene_variant|3_prime_UTR_variant	ENST00000440944|ENST00000485975|ENST00000371732|ENST00000354753|ENST00000481053|ENST00000392944|ENST00000371738|ENST00000371734|ENST00000460290|ENST00000291775|ENST00000371739|ENST00000429455	GPSM1|CARD9|CARD9|GPSM1|CARD9|GPSM1|DNLZ|CARD9|CARD9|GPSM1|DNLZ|GPSM1	ENSG00000160360|ENSG00000187796|ENSG00000187796|ENSG00000160360|ENSG00000187796|ENSG00000160360|ENSG00000213221|ENSG00000187796|ENSG00000187796|ENSG00000160360|ENSG00000213221|ENSG00000160360	ENSP00000392828|.|ENSP00000360797|ENSP00000346797|.|ENSP00000376673|ENSP00000360803|ENSP00000360799|.|ENSP00000291775|ENSP00000360804|ENSP00000390705	CCDS48055.1|.|CCDS6997.1|.|.|CCDS48056.1|CCDS35179.1|CCDS48057.1|.|CCDS48056.1|.|CCDS48056.1	.|.|Q9H257|.|.|Q86YR5|Q5SXM8|Q9H257|.|Q86YR5|.|Q86YR5	.|4750|4749|.|2696|664|2693|4749|4749|.|273|.	.|.|.|.|.|.|.|.|.|.|.|.	ENST00000440944.5:c.*987C>T|.|.|ENST00000354753.6:c.*987C>T|.|.|.|.|.|ENST00000291775.3:c.*987C>T|.|ENST00000429455.5:c.*987C>T	.|.|.|.|.|.|.|.|.|.|.|.	3235|.|.|2947|.|.|.|.|.|1720|.|1659	.|.|.|.|.|.|.|.|.|.|.|.	.|.|.|.|.|.|.|.|.|.|.|.	14/14|.|.|13/13|.|.|.|.|.|3/3|.|4/4	+|-|-|+|-|+|-|-|-|+|-|+	YES|.|YES|.|.|.|YES|.|.|.|.|.	.|.|.|.|.|.|.|.|.|.|.|.	.|.|.|.|.|.|.|.|.|.|.|.	.|.|.|.|.|.|.|.|.|.|.|.	.|.|.|.|.|.|.|.|.|.|.|.	GPSM1(6):3_prime_UTR_variant(4)downstream_gene_variant(1)|CARD9(7):downstream_gene_variant(5)|DNLZ(2):downstream_gene_variant(2)	.	.	.	.	.	.	.	.	.	.	.	.	.	.	.	.	Y	N	C
10	1129626	C	A	10	1175566	C	A	Y	3_prime_UTR_variant|downstream_gene_variant|3_prime_UTR_variant	ENST00000358220|ENST00000482165|ENST00000263150	WDR37|WDR37|WDR37	ENSG00000047056|ENSG00000047056|ENSG00000047056	ENSP00000350954|.|ENSP00000263150	CCDS7057.1|.|CCDS7057.1	Q9Y2I8|.|Q9Y2I8	.|374|.	.|.|.	ENST00000358220.5:c.*282C>A|.|ENST00000263150.8:c.*282C>A	.|.|.	1911|.|1918	.|.|.	.|.|.	14/14|.|14/14	+|+|+	YES|.|.	.|.|.	.|.|.	.|.|.	.|.|.	WDR37(6):3_prime_UTR_variant(2)downstream_gene_variant(1)	.	.	.	.	.	.	.	.	.	.	.	.	.	.	.	.	Y	N	C
10	6232919	G	A	10	6274882	G	A	Y	missense_variant|3_prime_UTR_variant,NMD_transcript_variant|missense_variant|3_prime_UTR_variant|missense_variant|3_prime_UTR_variant,NMD_transcript_variant|3_prime_UTR_variant,NMD_transcript_variant|3_prime_UTR_variant,NMD_transcript_variant|missense_variant|downstream_gene_variant|downstream_gene_variant|3_prime_UTR_variant|3_prime_UTR_variant|downstream_gene_variant|missense_variant	ENST00000441697|ENST00000475881|ENST00000536985|ENST00000414237|ENST00000379775|ENST00000477914|ENST00000467491|ENST00000490474|ENST00000450232|ENST00000317350|ENST00000626882|ENST00000360521|ENST00000379785|ENST00000461744|ENST00000379789	PFKFB3|PFKFB3|PFKFB3|PFKFB3|PFKFB3|PFKFB3|PFKFB3|PFKFB3|PFKFB3|PFKFB3|PFKFB3|PFKFB3|PFKFB3|PFKFB3|PFKFB3	ENSG00000170525|ENSG00000170525|ENSG00000170525|ENSG00000170525|ENSG00000170525|ENSG00000170525|ENSG00000170525|ENSG00000170525|ENSG00000170525|ENSG00000170525|ENSG00000170525|ENSG00000170525|ENSG00000170525|ENSG00000170525|ENSG00000170525	ENSP00000404995|ENSP00000434342|ENSP00000443319|ENSP00000416677|ENSP00000369100|ENSP00000432356|ENSP00000434628|ENSP00000436885|ENSP00000390285|ENSP00000369105|ENSP00000487277|ENSP00000353712|ENSP00000369111|ENSP00000433771|ENSP00000369115	.|.|CCDS60479.1|.|CCDS7078.1|.|.|.|.|.|.|.|.|.|CCDS44353.1	.|.|Q16875|.|Q16875|.|.|.|.|.|.|Q16875|.|.|Q16875	Gct/Act|.|Gct/Act|.|Gct/Act|.|.|.|Gct/Act|4635|1614|.|.|4624|Gct/Act	A/T|.|A/T|.|A/T|.|.|.|A/T|.|.|.|.|.|A/T	ENST00000441697.1:c.73G>A|ENST00000475881.5:c.*179G>A|ENST00000536985.5:c.1582G>A|ENST00000414237.5:c.*63G>A|ENST00000379775.8:c.1540G>A|ENST00000477914.5:c.*260G>A|ENST00000467491.5:c.*335G>A|ENST00000490474.5:c.*283G>A|ENST00000450232.1:c.407G>A|.|.|ENST00000360521.6:c.*18G>A|ENST00000379785.5:c.*34G>A|.|ENST00000379789.8:c.1480G>A	ENSP00000404995.1:p.Ala25Thr|.|ENSP00000443319.2:p.Ala528Thr|.|ENSP00000369100.4:p.Ala514Thr|.|.|.|ENSP00000390285.1:p.Ala137Thr|.|.|.|.|.|ENSP00000369115.4:p.Ala494Thr	73|365|1645|342|1870|2023|2098|2046|407|.|.|1924|2010|.|1544	73|.|1582|.|1540|.|.|.|409|.|.|.|.|.|1480	25|.|528|.|514|.|.|.|137|.|.|.|.|.|494	2/2|4/4|15/15|5/5|15/15|16/16|18/18|17/17|5/5|.|.|16/16|17/17|.|15/15	+|+|+|+|+|+|+|+|+|+|+|+|+|+|+	.|.|YES|.|.|.|.|.|.|.|.|.|.|.|.	.|.|.|.|.|.|.|.|.|.|.|.|.|.|.	.|.|.|.|.|.|.|.|.|.|.|.|.|.|.	.|.|.|.|.|.|.|.|.|.|.|.|.|.|.	.|.|.|.|.|.|.|.|.|.|.|.|.|.|.	PFKFB3(17):missense_variant(5)3_prime_UTR_variant,NMD_transcript_variant(4)3_prime_UTR_variant(3)downstream_gene_variant(3)	.	.	.	.	.	.	.	.	.	.	.	.	.	.	.	.	Y	N	G
10	28608385	G	A	10	28897314	G	A	Y	3_prime_UTR_variant|non_coding_transcript_exon_variant,non_coding_transcript_variant|synonymous_variant|non_coding_transcript_exon_variant,non_coding_transcript_variant|3_prime_UTR_variant|non_coding_transcript_exon_variant,non_coding_transcript_variant|3_prime_UTR_variant,NMD_transcript_variant|synonymous_variant|synonymous_variant,NMD_transcript_variant|synonymous_variant|synonymous_variant	ENST00000628285|ENST00000345541|ENST00000375664|ENST00000495268|ENST00000428935|ENST00000476046|ENST00000424454|ENST00000375646|ENST00000439676|ENST00000347934|ENST00000354911	WAC|WAC|WAC|WAC|WAC|WAC|WAC|WAC|WAC|WAC|WAC	ENSG00000095787|ENSG00000095787|ENSG00000095787|ENSG00000095787|ENSG00000095787|ENSG00000095787|ENSG00000095787|ENSG00000095787|ENSG00000095787|ENSG00000095787|ENSG00000095787	ENSP00000486994|.|ENSP00000364816|.|ENSP00000399706|.|ENSP00000404125|ENSP00000364797|ENSP00000415727|ENSP00000311106|ENSP00000346986	.|.|CCDS7161.1|.|.|.|.|.|.|CCDS7160.1|CCDS7159.1	.|.|Q9BTA9|.|.|.|.|.|Q9BTA9|Q9BTA9|Q9BTA9	.|.|acG/acA|.|.|.|.|acG/acA|acG/acA|acG/acA|acG/acA	.|.|T|.|.|.|.|T|T|T|T	ENST00000628285.2:c.*545G>A|ENST00000345541.6:n.917G>A|ENST00000375664.8:c.984G>A|ENST00000495268.2:n.40G>A|ENST00000428935.5:c.*545G>A|ENST00000476046.1:n.315G>A|ENST00000424454.5:c.*1127G>A|ENST00000375646.5:c.675G>A|ENST00000439676.5:c.984G>A|ENST00000347934.8:c.810G>A|ENST00000354911.8:c.1119G>A	.|.|ENST00000375664.8:c.984G>A(p.%3D)|.|.|.|.|ENST00000375646.5:c.675G>A(p.%3D)|ENST00000439676.5:c.984G>A(p.%3D)|ENST00000347934.8:c.810G>A(p.%3D)|ENST00000354911.8:c.1119G>A(p.%3D)	1337|917|1593|40|1272|315|1272|993|1337|1077|1280	.|.|984|.|.|.|.|675|984|810|1119	.|.|328|.|.|.|.|225|328|270|373	6/13|6/10|8/14|1/3|9/9|2/2|9/10|7/13|6/13|7/13|8/14	+|+|+|+|+|+|+|+|+|+|+	.|.|.|.|.|.|.|.|.|.|YES	.|.|.|.|.|.|.|.|.|.|.	.|.|.|.|.|.|.|.|.|.|.	.|.|.|.|.|.|.|.|.|.|.	.|.|.|.|.|.|.|.|.|.|.	WAC(21):3_prime_UTR_variant,NMD_transcript_variant(1)non_coding_transcript_exon_variant,non_coding_transcript_variant(3)synonymous_variant,NMD_transcript_variant(1)3_prime_UTR_variant(2)synonymous_variant(4)	rs377502318	.	.	.	.	.	.	.	.	.	.	.	.	.	.	.	Y	N	G
10	28619542	T	C	10	28908471	T	C	Y	missense_variant|non_coding_transcript_exon_variant,non_coding_transcript_variant|3_prime_UTR_variant,NMD_transcript_variant|missense_variant|3_prime_UTR_variant|missense_variant|missense_variant|downstream_gene_variant	ENST00000347934|ENST00000345541|ENST00000439676|ENST00000354911|ENST00000628285|ENST00000375646|ENST00000375664|ENST00000480474	WAC|WAC|WAC|WAC|WAC|WAC|WAC|WAC	ENSG00000095787|ENSG00000095787|ENSG00000095787|ENSG00000095787|ENSG00000095787|ENSG00000095787|ENSG00000095787|ENSG00000095787	ENSP00000311106|.|ENSP00000415727|ENSP00000346986|ENSP00000486994|ENSP00000364797|ENSP00000364816|.	CCDS7160.1|.|.|CCDS7159.1|.|.|CCDS7161.1|.	Q9BTA9|.|Q9BTA9|Q9BTA9|.|.|Q9BTA9|.	cTa/cCa|.|.|cTa/cCa|.|cTa/cCa|cTa/cCa|1501	L/P|.|.|L/P|.|L/P|L/P|.	ENST00000347934.8:c.1571T>C|ENST00000345541.6:n.4108T>C|ENST00000439676.5:c.*661T>C|ENST00000354911.8:c.1880T>C|ENST00000628285.2:c.*1530T>C|ENST00000375646.5:c.1424T>C|ENST00000375664.8:c.1745T>C|.	ENSP00000311106.4:p.Leu524Pro|.|.|ENSP00000346986.4:p.Leu627Pro|.|ENSP00000364797.1:p.Leu475Pro|ENSP00000364816.3:p.Leu582Pro|.	1838|4108|2325|2041|2322|1742|2354|.	1571|.|.|1880|.|1424|1745|.	524|.|.|627|.|475|582|.	13/13|10/10|13/13|14/14|13/13|13/13|14/14|.	+|+|+|+|+|+|+|+	.|.|.|YES|.|.|.|.	.|.|.|.|.|.|.|.	.|.|.|.|.|.|.|.	.|.|.|.|.|.|.|.	.|.|.|.|.|.|.|.	WAC(21):missense_variant(4)3_prime_UTR_variant,NMD_transcript_variant(1)non_coding_transcript_exon_variant,non_coding_transcript_variant(1)3_prime_UTR_variant(1)downstream_gene_variant(1)	.	.	.	.	.	.	.	.	.	.	.	.	.	.	.	.	Y	N	T
10	68693471	A	T	10	70453228	A	T	Y	3_prime_UTR_variant	ENST00000373644	TET1	ENSG00000138336	ENSP00000362748	CCDS7281.1	Q8NFU7	.	.	ENST00000373644.4:c.*1657A>T	.	8277	.	.	2020-12-12	+	YES	.	.	.	.	TET1(1):3_prime_UTR_variant(1)	.	.	.	.	.	.	.	.	.	.	.	.	.	.	.	.	Y	N	A
10	91863771	C	A	10	93623528	C	A	Y	3_prime_UTR_variant	ENST00000371627	TNKS2	ENSG00000107854	ENSP00000360689	CCDS7417.1	Q9H2K2	.	.	ENST00000371627.4:c.*772C>A	.	4652	.	.	27/27	+	YES	.	.	.	.	TNKS2(1):3_prime_UTR_variant(1)	.	.	.	.	.	.	.	.	.	.	.	.	.	.	.	.	Y	N	C
10	95872354	T	C	10	97632111	T	C	Y	downstream_gene_variant|downstream_gene_variant|downstream_gene_variant|intron_variant,non_coding_transcript_variant|downstream_gene_variant|intron_variant,NMD_transcript_variant|intron_variant,non_coding_transcript_variant|intron_variant,non_coding_transcript_variant|downstream_gene_variant	ENST00000414006|ENST00000449419|ENST00000453258|ENST00000433113|ENST00000452728|ENST00000491114|ENST00000416301|ENST00000451364|ENST00000452942	ENTPD1-AS1|ENTPD1-AS1|ENTPD1|RP11-429G19.3|ENTPD1-AS1|RP11-248J23.7|ENTPD1-AS1|ENTPD1-AS1|ENTPD1-AS1	ENSG00000226688|ENSG00000226688|ENSG00000138185|ENSG00000240527|ENSG00000226688|ENSG00000270099|ENSG00000226688|ENSG00000226688|ENSG00000226688	.|.|ENSP00000390955|.|.|ENSP00000473305|.|.|.	.|.|CCDS41554.1|.|.|.|.|.|.	.|.|P49961|.|.|.|.|.|.	3172|2730|2659|.|3034|.|.|.|2928	.|.|.|.|.|.|.|.|.	.|.|.|ENST00000433113.1:n.261-1078T>C|.|ENST00000491114.1:c.173+7493T>C|ENST00000416301.5:n.418+4164A>G|ENST00000451364.5:n.359+4164A>G|.	.|.|.|.|.|.|.|.|.	.|.|.|.|.|.|.|.|.	.|.|.|.|.|.|.|.|.	.|.|.|.|.|.|.|.|.	.|.|.|1/1|.|2/6|3/5|3/3|.	-|-|+|+|-|+|-|-|-	.|.|.|YES|.|YES|YES|.|.	.|.|.|.|.|.|.|.|.	.|.|.|.|.|.|.|.|.	.|.|.|.|.|.|.|.|.	.|.|.|.|.|.|.|.|.	ENTPD1(12):downstream_gene_variant(1)|ENTPD1-AS1(12):intron_variant,non_coding_transcript_variant(2)downstream_gene_variant(4)|RP11-429G19.3(1):intron_variant,non_coding_transcript_variant(1)|RP11-248J23.7(1):intron_variant,NMD_transcript_variant(1)	.	.	.	.	.	.	.	.	.	.	.	.	.	.	.	.	Y	Y	T
10	102738807	G	A	10	104498564	G	A	Y	3_prime_UTR_variant,NMD_transcript_variant|3_prime_UTR_variant,NMD_transcript_variant|3_prime_UTR_variant	ENST00000480358|ENST00000459894|ENST00000369893	SFXN2|SFXN2|SFXN2	ENSG00000156398|ENSG00000156398|ENSG00000156398	ENSP00000473504|ENSP00000473325|ENSP00000358909	.|.|CCDS7539.1	.|.|Q96NB2	.|.|.	.|.|.	ENST00000480358.6:c.*1262G>A|ENST00000459894.6:c.*1303G>A|ENST00000369893.9:c.*1045G>A	.|.|.	1927|1942|2181	.|.|.	.|.|.	9/9|10/10|12/12	+|+|+	.|.|YES	.|.|.	.|.|.	.|.|.	.|.|.	SFXN2(13):3_prime_UTR_variant,NMD_transcript_variant(2)3_prime_UTR_variant(1)	.	.	.	.	.	.	.	.	.	.	.	.	.	.	.	.	Y	N	G
10	113911112	A	C	10	115670871	A	C	Y	3_prime_UTR_variant	ENST00000369301	NHLRC2	ENSG00000196865	ENSP00000358307	CCDS7585.1	Q8NBF2	.	.	ENST00000369301.3:c.*2576A>C	.	4969	.	.	2020-11-11	+	YES	.	.	.	.	NHLRC2(2):3_prime_UTR_variant(1)	.	.	.	.	.	.	.	.	.	.	.	.	.	.	.	.	Y	N	A
10	113916980	G	C	10	115676739	G	C	Y	3_prime_UTR_variant	ENST00000369301	NHLRC2	ENSG00000196865	ENSP00000358307	CCDS7585.1	Q8NBF2	.	.	ENST00000369301.3:c.*8444G>C	.	10837	.	.	2020-11-11	+	YES	.	.	.	.	NHLRC2(2):3_prime_UTR_variant(1)	.	.	.	.	.	.	.	.	.	.	.	.	.	.	.	.	Y	N	G
10	114862772	T	C	10	116622531	T	C	Y	intron_variant|intron_variant|3_prime_UTR_variant	ENST00000411414|ENST00000369250|ENST00000369248	FAM160B1|FAM160B1|FAM160B1	ENSG00000151553|ENSG00000151553|ENSG00000151553	ENSP00000411924|ENSP00000358253|ENSP00000358251	.|CCDS44480.1|CCDS31290.1	.|Q5W0V3|Q5W0V3	.|.|.	.|.|.	ENST00000411414.1:c.204-877T>C|ENST00000369250.7:c.2192+1438T>C|ENST00000369248.8:c.*1232T>C	.|.|.	.|.|3865	.|.|.	.|.|.	2/2|16/16|17/17	+|+|+	.|.|YES	.|.|.	.|.|.	.|.|.	.|.|.	FAM160B1(4):3_prime_UTR_variant(1)intron_variant(2)	.	.	.	.	.	.	.	.	.	.	.	.	.	.	.	.	Y	N	T
10	122429718	C	T	10	124189234	C	T	Y	downstream_gene_variant|3_prime_UTR_variant|missense_variant|missense_variant|missense_variant|missense_variant	ENST00000481451|ENST00000368988|ENST00000392799|ENST00000368990|ENST00000368989|ENST00000433307	PLEKHA1|PLEKHA1|PLEKHA1|PLEKHA1|PLEKHA1|PLEKHA1	ENSG00000107679|ENSG00000107679|ENSG00000107679|ENSG00000107679|ENSG00000107679|ENSG00000107679	.|ENSP00000357984|ENSP00000376547|ENSP00000357986|ENSP00000357985|ENSP00000394416	.|CCDS55730.1|CCDS7629.1|CCDS7629.1|.|CCDS7629.1	.|Q9HB21|Q9HB21|Q9HB21|.|Q9HB21	3987|.|tCt/tTt|tCt/tTt|Ctt/Ttt|tCt/tTt	.|.|S/F|S/F|L/F|S/F	.|ENST00000368988.5:c.*135C>T|ENST00000392799.7:c.995C>T|ENST00000368990.7:c.995C>T|ENST00000368989.6:c.1036C>T|ENST00000433307.2:c.995C>T	.|.|ENSP00000376547.3:p.Ser332Phe|ENSP00000357986.3:p.Ser332Phe|ENSP00000357985.1:p.Leu346Phe|ENSP00000394416.1:p.Ser332Phe	.|1236|2460|1126|1144|1068	.|.|995|995|1036|995	.|.|332|332|346|332	.|12/12|13/13|12/12|13/13|11/11	+|+|+|+|+|+	.|.|.|YES|.|.	.|.|.|.|.|.	.|.|.|.|.|.	.|.|.|.|.|.	.|.|.|.|.|.	PLEKHA1(8):missense_variant(4)3_prime_UTR_variant(1)downstream_gene_variant(1)	.	.	.	.	.	.	.	.	.	.	.	.	.	.	.	.	Y	N	C
11	32980021	C	T	11	33001567	C	T	Y	downstream_gene_variant|intron_variant|3_prime_UTR_variant	ENST00000524678|ENST00000527788|ENST00000399302	QSER1|QSER1|QSER1	ENSG00000060749|ENSG00000060749|ENSG00000060749	ENSP00000432136|ENSP00000432766|ENSP00000382241	.|.|CCDS41631.1	.|Q2KHR3|Q2KHR3	4391|.|.	.|.|.	.|ENST00000527788.5:c.4470+3568C>T|ENST00000399302.6:c.*3547C>T	.|.|.	.|.|9090	.|.|.	.|.|.	.|14/15|13/13	+|+|+	.|.|YES	.|.|.	.|.|.	.|.|.	.|.|.	QSER1(6):3_prime_UTR_variant(1)downstream_gene_variant(1)intron_variant(1)	.	.	.	.	.	.	.	.	.	.	.	.	.	.	.	.	Y	N	C
11	32980026	G	C	11	33001572	G	C	Y	downstream_gene_variant|intron_variant|3_prime_UTR_variant	ENST00000524678|ENST00000527788|ENST00000399302	QSER1|QSER1|QSER1	ENSG00000060749|ENSG00000060749|ENSG00000060749	ENSP00000432136|ENSP00000432766|ENSP00000382241	.|.|CCDS41631.1	.|Q2KHR3|Q2KHR3	4396|.|.	.|.|.	.|ENST00000527788.5:c.4470+3573G>C|ENST00000399302.6:c.*3552G>C	.|.|.	.|.|9095	.|.|.	.|.|.	.|14/15|13/13	+|+|+	.|.|YES	.|.|.	.|.|.	.|.|.	.|.|.	QSER1(6):3_prime_UTR_variant(1)downstream_gene_variant(1)intron_variant(1)	.	.	.	.	.	.	.	.	.	.	.	.	.	.	.	.	Y	N	G
11	45882384	A	C	11	45903935	A	C	Y	upstream_gene_variant|3_prime_UTR_variant|downstream_gene_variant|downstream_gene_variant|3_prime_UTR_variant|downstream_gene_variant	ENST00000241014|ENST00000443527|ENST00000417225|ENST00000488962|ENST00000616623|ENST00000616080	MAPK8IP1|CRY2|CRY2|CRY2|CRY2|CRY2	ENSG00000121653|ENSG00000121671|ENSG00000121671|ENSG00000121671|ENSG00000121671|ENSG00000121671	ENSP00000241014|ENSP00000406751|ENSP00000397419|.|ENSP00000478187|ENSP00000484684	CCDS7916.1|CCDS7915.2|CCDS44576.1|.|CCDS7915.2|.	Q9UQF2|.|Q49AN0|.|.|Q49AN0	3267|.|1151|1392|.|1335	.|.|.|.|.|.	.|ENST00000443527.6:c.*1473A>C|.|.|ENST00000616623.4:c.*1473A>C|.	.|.|.|.|.|.	.|3340|.|.|3340|.	.|.|.|.|.|.	.|.|.|.|.|.	.|12/12|.|.|12/12|.	+|+|+|+|+|+	YES|.|.|.|YES|.	.|.|.|.|.|.	.|.|.|.|.|.	.|.|.|.|.|.	.|.|.|.|.|.	CRY2(12):3_prime_UTR_variant(2)downstream_gene_variant(3)|MAPK8IP1(3):upstream_gene_variant(1)	.	.	.	.	.	.	.	.	.	.	.	.	.	.	.	.	Y	N	A
11	102232701	G	C	11	102103432	G	C	Y	downstream_gene_variant|downstream_gene_variant|downstream_gene_variant|downstream_gene_variant|downstream_gene_variant|3_prime_UTR_variant|3_prime_UTR_variant|downstream_gene_variant|upstream_gene_variant|3_prime_UTR_variant|3_prime_UTR_variant	ENST00000526343|ENST00000629586|ENST00000529029|ENST00000528834|ENST00000531439|ENST00000537274|ENST00000345877|ENST00000524575|ENST00000526310|ENST00000282441|ENST00000615667	YAP1|YAP1|YAP1|YAP1|YAP1|YAP1|YAP1|YAP1|RP11-864G5.3|YAP1|YAP1	ENSG00000137693|ENSG00000137693|ENSG00000137693|ENSG00000137693|ENSG00000137693|ENSG00000137693|ENSG00000137693|ENSG00000137693|ENSG00000254422|ENSG00000137693|ENSG00000137693	ENSP00000434134|ENSP00000487519|ENSP00000431626|.|ENSP00000431574|ENSP00000445635|ENSP00000331023|ENSP00000435602|.|ENSP00000282441|ENSP00000478927	CCDS8314.2|CCDS60945.1|.|.|CCDS53699.1|CCDS60944.1|CCDS73374.1|CCDS53700.1|.|CCDS44716.1|CCDS73373.1	P46937|P46937|.|.|P46937|P46937|P46937|P46937|.|P46937|P46937	2109|2761|2122|2199|2738|.|.|2549|1779|.|.	.|.|.|.|.|.|.|.|.|.|.	.|.|.|.|.|ENST00000537274.5:c.*2761G>C|ENST00000345877.6:c.*2761G>C|.|.|ENST00000282441.9:c.*2761G>C|ENST00000615667.4:c.*2761G>C	.|.|.|.|.|.|.|.|.|.|.	.|.|.|.|.|4628|4562|.|.|4664|4676	.|.|.|.|.|.|.|.|.|.|.	.|.|.|.|.|.|.|.|.|.|.	.|.|.|.|.|8/8|8/8|.|.|9/9|9/9	+|+|+|+|+|+|+|+|-|+|+	.|.|.|.|.|.|.|.|YES|.|YES	.|.|.|.|.|.|.|.|.|.|.	.|.|.|.|.|.|.|.|.|.|.	.|.|.|.|.|.|.|.|.|.|.	.|.|.|.|.|.|.|.|.|.|.	YAP1(11):3_prime_UTR_variant(4)downstream_gene_variant(6)|RP11-864G5.3(1):upstream_gene_variant(1)	.	.	.	.	.	.	.	.	.	.	.	.	.	.	.	.	N	N	G
11	120333090	A	G	11	120203799	A	G	Y	non_coding_transcript_exon_variant,non_coding_transcript_variant|downstream_gene_variant|upstream_gene_variant|3_prime_UTR_variant|upstream_gene_variant|3_prime_UTR_variant	ENST00000531346|ENST00000314475|ENST00000397843|ENST00000529187|ENST00000356641|ENST00000375095	TMEM136|TMEM136|ARHGEF12|TMEM136|ARHGEF12|TMEM136	ENSG00000181264|ENSG00000181264|ENSG00000196914|ENSG00000181264|ENSG00000196914|ENSG00000181264	.|ENSP00000312672|ENSP00000380942|ENSP00000434862|ENSP00000349056|ENSP00000364236	.|CCDS55792.1|CCDS41727.1|CCDS8432.1|CCDS55794.1|CCDS55793.1	.|Q6ZRR5|Q9NZN5|Q6ZRR5|Q9NZN5|Q6ZRR5	.|2272|3988|.|3824|.	.|.|.|.|.|.	ENST00000531346.1:n.3187A>G|.|.|ENST00000529187.1:c.*2575A>G|.|ENST00000375095.2:c.*2575A>G	.|.|.|.|.|.	3187|.|.|3338|.|3554	.|.|.|.|.|.	.|.|.|.|.|.	2/2|.|.|4/4|.|3/3	+|+|+|+|+|+	.|YES|YES|.|.|.	.|.|.|.|.|.	.|.|.|.|.|.	.|.|.|.|.|.	.|.|.|.|.|.	TMEM136(5):non_coding_transcript_exon_variant,non_coding_transcript_variant(1)3_prime_UTR_variant(2)downstream_gene_variant(1)|ARHGEF12(14):upstream_gene_variant(2)	.	.	.	.	.	.	.	.	.	.	.	.	.	.	.	.	Y	N	A
12	1787425	C	A	12	1896591	C	A	Y	downstream_gene_variant|3_prime_UTR_variant|downstream_gene_variant|downstream_gene_variant	ENST00000382722|ENST00000357103|ENST00000537784|ENST00000280663	CACNA2D4|ADIPOR2|CACNA2D4|CACNA2D4	ENSG00000151062|ENSG00000006831|ENSG00000151062|ENSG00000151062	ENSP00000372169|ENSP00000349616|ENSP00000440231|.	CCDS44785.1|CCDS8511.1|.|.	Q7Z3S7|Q86V24|.|.	4532|.|4538|4538	.|.|.|.	.|ENST00000357103.4:c.*1353C>A|.|.	.|.|.|.	.|2765|.|.	.|.|.|.	.|.|.|.	.|8/8|.|.	-|+|-|-	YES|YES|.|.	.|.|.|.	.|.|.|.	.|.|.|.	.|.|.|.	CACNA2D4(26):downstream_gene_variant(3)|ADIPOR2(7):3_prime_UTR_variant(1)	.	.	.	.	.	.	.	.	.	.	.	.	.	.	.	.	Y	N	C
12	1788511	A	G	12	1897677	A	G	Y	downstream_gene_variant|downstream_gene_variant|downstream_gene_variant|downstream_gene_variant|downstream_gene_variant|downstream_gene_variant|downstream_gene_variant|3_prime_UTR_variant|downstream_gene_variant	ENST00000280663|ENST00000545595|ENST00000537784|ENST00000587995|ENST00000382722|ENST00000538450|ENST00000444595|ENST00000357103|ENST00000585385	CACNA2D4|CACNA2D4|CACNA2D4|CACNA2D4|CACNA2D4|CACNA2D4|CACNA2D4|ADIPOR2|CACNA2D4	ENSG00000151062|ENSG00000151062|ENSG00000151062|ENSG00000151062|ENSG00000151062|ENSG00000151062|ENSG00000151062|ENSG00000006831|ENSG00000151062	.|ENSP00000442329|ENSP00000440231|ENSP00000465372|ENSP00000372169|ENSP00000446341|ENSP00000403371|ENSP00000349616|ENSP00000467333	.|.|.|.|CCDS44785.1|.|.|CCDS8511.1|.	.|Q7Z3S7|.|.|Q7Z3S7|.|.|Q86V24|.	3452|4291|3452|4658|3446|4532|4262|.|4997	.|.|.|.|.|.|.|.|.	.|.|.|.|.|.|.|ENST00000357103.4:c.*2439A>G|.	.|.|.|.|.|.|.|.|.	.|.|.|.|.|.|.|3851|.	.|.|.|.|.|.|.|.|.	.|.|.|.|.|.|.|.|.	.|.|.|.|.|.|.|8/8|.	-|-|-|-|-|-|-|+|-	.|.|.|.|YES|.|.|YES|.	.|.|.|.|.|.|.|.|.	.|.|.|.|.|.|.|.|.	.|.|.|.|.|.|.|.|.	.|.|.|.|.|.|.|.|.	CACNA2D4(26):downstream_gene_variant(8)|ADIPOR2(7):3_prime_UTR_variant(1)	.	.	.	.	.	.	.	.	.	.	.	.	.	.	.	.	Y	N	A
12	12913336	T	C	12	13066270	T	C	Y	downstream_gene_variant|downstream_gene_variant|downstream_gene_variant|upstream_gene_variant|downstream_gene_variant|3_prime_UTR_variant	ENST00000534831|ENST00000542056|ENST00000540125|ENST00000385082|ENST00000537783|ENST00000014914	GPRC5A|GPRC5A|GPRC5A|MIR614|GPRC5A|GPRC5A	ENSG00000013588|ENSG00000013588|ENSG00000013588|ENSG00000207817|ENSG00000013588|ENSG00000013588	ENSP00000441627|.|ENSP00000439430|.|.|ENSP00000014914	.|.|.|.|.|CCDS8657.1	.|.|.|.|.|Q8NFJ5	4266|203|827|2493|3460|.	.|.|.|.|.|.	.|.|.|.|.|ENST00000014914.5:c.*797T>C	.|.|.|.|.|.	.|.|.|.|.|2761	.|.|.|.|.|.	.|.|.|.|.|.	.|.|.|.|.|4/4	+|+|+|+|+|+	.|.|.|YES|.|YES	.|.|.|.|.|.	.|.|.|.|.|.	.|.|.|.|.|.	.|.|.|.|.|.	GPRC5A(5):3_prime_UTR_variant(1)downstream_gene_variant(4)|MIR614(1):upstream_gene_variant(1)	.	.	.	.	.	.	.	.	.	.	.	.	.	.	.	.	Y	N	T
12	19518888	A	G	12	19671822	A	G	Y	intron_variant|3_prime_UTR_variant|downstream_gene_variant|3_prime_UTR_variant|intron_variant|3_prime_UTR_variant	ENST00000512223|ENST00000398864|ENST00000541908|ENST00000360995|ENST00000398731|ENST00000266508	AEBP2|AEBP2|AEBP2|AEBP2|AEBP2|AEBP2	ENSG00000139154|ENSG00000139154|ENSG00000139154|ENSG00000139154|ENSG00000139154|ENSG00000139154	ENSP00000445587|ENSP00000381840|ENSP00000437983|ENSP00000354267|ENSP00000381715|ENSP00000266508	.|CCDS44841.1|.|CCDS58215.1|.|CCDS44842.1	.|Q6ZN18|.|Q6ZN18|.|Q6ZN18	.|.|696|.|.|.	.|.|.|.|.|.	ENST00000512223.6:c.338+775A>G|ENST00000398864.7:c.*168A>G|.|ENST00000360995.8:c.*168A>G|ENST00000398731.3:c.302+775A>G|ENST00000266508.13:c.*771A>G	.|.|.|.|.|.	.|1748|.|1198|.|2284	.|.|.|.|.|.	.|.|.|.|.|.	4/4|9/9|.|9/9|4/4|8/8	+|+|+|+|+|+	.|YES|.|.|.|.	.|.|.|.|.|.	.|.|.|.|.|.	.|.|.|.|.|.	.|.|.|.|.|.	AEBP2(7):3_prime_UTR_variant(3)downstream_gene_variant(1)intron_variant(2)	.	.	.	.	.	.	.	.	.	.	.	.	.	.	.	.	Y	N	A
12	49638002	G	A	12	50031785	G	A	Y	intron_variant|intron_variant|downstream_gene_variant|intron_variant,NMD_transcript_variant|intron_variant,non_coding_transcript_variant|upstream_gene_variant|non_coding_transcript_exon_variant,non_coding_transcript_variant|intron_variant|downstream_gene_variant|upstream_gene_variant|3_prime_UTR_variant|downstream_gene_variant	ENST00000548825|ENST00000380281|ENST00000551320|ENST00000549547|ENST00000548399|ENST00000551269|ENST00000550668|ENST00000261897|ENST00000551111|ENST00000546626|ENST00000335154|ENST00000548436	PRPF40B|PRPF40B|PRPF40B|PRPF40B|PRPF40B|PRPF40B|FMNL3|PRPF40B|PRPF40B|PRPF40B|FMNL3|PRPF40B	ENSG00000110844|ENSG00000110844|ENSG00000110844|ENSG00000110844|ENSG00000110844|ENSG00000110844|ENSG00000161791|ENSG00000110844|ENSG00000110844|ENSG00000110844|ENSG00000161791|ENSG00000110844	ENSP00000448073|ENSP00000369634|.|ENSP00000449485|.|.|.|ENSP00000261897|.|.|ENSP00000335655|.	CCDS31796.2|.|.|.|.|.|.|.|.|.|CCDS44874.1|.	.|Q6NWY9|.|.|.|.|.|Q6NWY9|.|.|Q8IVF7|.	.|.|4071|.|.|4633|.|.|4185|3944|.|3183	.|.|.|.|.|.|.|.|.|.|.|.	ENST00000548825.6:c.1767+178G>A|ENST00000380281.5:c.1701+178G>A|.|ENST00000549547.1:c.6+178G>A|ENST00000548399.1:n.268+178G>A|.|ENST00000550668.1:n.660C>T|ENST00000261897.5:c.1683+178G>A|.|.|ENST00000335154.9:c.*7813C>T|.	.|.|.|.|.|.|.|.|.|.|.|.	.|.|.|.|.|.|660|.|.|.|11131|.	.|.|.|.|.|.|.|.|.|.|.|.	.|.|.|.|.|.|.|.|.|.|.|.	18/25|17/24|.|1/7|1/2|.|2/2|17/24|.|.|26/26|.	+|+|+|+|+|+|-|+|+|+|-|+	YES|.|.|.|.|.|.|.|.|.|YES|.	.|.|.|.|.|.|.|.|.|.|.|.	.|.|.|.|.|.|.|.|.|.|.|.	.|.|.|.|.|.|.|.|.|.|.|.	.|.|.|.|.|.|.|.|.|.|.|.	FMNL3(7):non_coding_transcript_exon_variant,non_coding_transcript_variant(1)3_prime_UTR_variant(1)|PRPF40B(16):intron_variant,non_coding_transcript_variant(1)upstream_gene_variant(2)downstream_gene_variant(3)intron_variant(3)intron_variant,NMD_transcript_variant(1)	.	.	.	.	.	.	.	.	.	.	.	.	.	.	.	.	Y	Y	G
12	50475817	C	T	12	50869600	C	T	Y	stop_gained|stop_gained|3_prime_UTR_variant|stop_gained|stop_gained|stop_gained|stop_gained	ENST00000518444|ENST00000293618|ENST00000614335|ENST00000520064|ENST00000398473|ENST00000429001|ENST00000347328	LARP4|LARP4|LARP4|LARP4|LARP4|LARP4|LARP4	ENSG00000161813|ENSG00000161813|ENSG00000161813|ENSG00000161813|ENSG00000161813|ENSG00000161813|ENSG00000161813	ENSP00000429077|ENSP00000293618|ENSP00000482977|ENSP00000429631|ENSP00000381490|ENSP00000415464|ENSP00000340901	CCDS44879.2|CCDS53790.1|.|.|CCDS41782.1|.|CCDS44880.1	Q71RC2|Q71RC2|.|.|Q71RC2|Q71RC2|Q71RC2	Cga/Tga|Cga/Tga|.|Cga/Tga|Cga/Tga|Cga/Tga|Cga/Tga	R/*|R/*|.|R/*|R/*|R/*|R/*	ENST00000518444.5:c.2125C>T|ENST00000293618.12:c.1915C>T|ENST00000614335.4:c.*923C>T|ENST00000520064.2:c.1429C>T|ENST00000398473.6:c.2128C>T|ENST00000429001.7:c.2146C>T|ENST00000347328.9:c.1915C>T	ENSP00000429077.1:p.Arg709Ter|ENSP00000293618.8:p.Arg639Ter|.|ENSP00000429631.2:p.Arg477Ter|ENSP00000381490.2:p.Arg710Ter|ENSP00000415464.3:p.Arg716Ter|ENSP00000340901.5:p.Arg639Ter	2207|2117|1804|1429|2240|2300|1941	2125|1915|.|1429|2128|2146|1915	709|639|.|477|710|716|639	16/16|15/15|15/15|10/10|16/16|16/16|15/15	+|+|+|+|+|+|+	.|.|.|.|YES|.|.	LC|LC|.|LC|LC|LC|LC	END_TRUNC|END_TRUNC|.|END_TRUNC|END_TRUNC|END_TRUNC|END_TRUNC	.|.|.|.|.|.|.	POSITION:0.978360957642726|POSITION:0.976044852191641|.|POSITION:0.968157181571816|POSITION:0.978390804597701|POSITION:0.978568171454628|POSITION:0.976044852191641	LARP4(21):stop_gained(6)3_prime_UTR_variant(1)	rs776176069	.	.	.	.	.	.	.	.	.	.	.	.	.	.	.	N	N	C
12	54286939	T	C	12	54680723	T	C	Y	downstream_gene_variant|downstream_gene_variant|intron_variant,non_coding_transcript_variant|downstream_gene_variant|downstream_gene_variant|intron_variant,non_coding_transcript_variant|downstream_gene_variant|intron_variant,non_coding_transcript_variant|downstream_gene_variant|downstream_gene_variant|downstream_gene_variant|downstream_gene_variant|intron_variant,NMD_transcript_variant|downstream…	ENST00000547276|ENST00000340913|ENST00000551803|ENST00000330752|ENST00000547870|ENST00000551665|ENST00000551679|ENST00000553061|ENST00000550994|ENST00000548688|ENST00000547708|ENST00000550482|ENST00000547566|ENST00000551702|ENST00000546500	HNRNPA1|HNRNPA1|HNRNPA1|HNRNPA1|HNRNPA1|HNRNPA1|HNRNPA1|RP11-968A15.8|HNRNPA1|HNRNPA1|HNRNPA1|HNRNPA1|HNRNPA1|HNRNPA1|HNRNPA1	ENSG00000135486|ENSG00000135486|ENSG00000135486|ENSG00000135486|ENSG00000135486|ENSG00000135486|ENSG00000135486|ENSG00000258344|ENSG00000135486|ENSG00000135486|ENSG00000135486|ENSG00000135486|ENSG00000135486|ENSG00000135486|ENSG00000135486	ENSP00000447260|ENSP00000341826|.|ENSP00000333504|.|.|.|.|ENSP00000448917|ENSP00000447782|ENSP00000448229|ENSP00000446486|ENSP00000449913|ENSP00000448117|ENSP00000448617	.|CCDS44909.1|.|.|.|.|.|.|.|.|.|.|CCDS41793.1|.|CCDS41793.1	P09651|P09651|.|.|.|.|.|.|.|.|.|.|P09651|.|P09651	1688|1725|.|2058|4467|.|2568|.|4655|4313|3061|2370|.|4453|.	.|.|.|.|.|.|.|.|.|.|.|.|.|.|.	.|.|ENST00000551803.1:n.238-14T>C|.|.|ENST00000551665.1:n.827-14T>C|.|ENST00000553061.1:n.545+9764T>C|.|.|.|.|ENST00000547566.5:c.*76-14T>C|.|ENST00000546500.5:c.*2395T>C	.|.|.|.|.|.|.|.|.|.|.|.|.|.|.	.|.|.|.|.|.|.|.|.|.|.|.|.|.|3973	.|.|.|.|.|.|.|.|.|.|.|.|.|.|.	.|.|.|.|.|.|.|.|.|.|.|.|.|.|.	.|.|2/2|.|.|1/1|.|1/1|.|.|.|.|10/10|.|10/10	+|+|+|+|+|+|+|+|+|+|+|+|+|+|+	.|YES|.|.|.|.|.|YES|.|.|.|.|.|.|.	.|.|.|.|.|.|.|.|.|.|.|.|.|.|.	.|.|.|.|.|.|.|.|.|.|.|.|.|.|.	.|.|.|.|.|.|.|.|.|.|.|.|.|.|.	.|.|.|.|.|.|.|.|.|.|.|.|.|.|.	RP11-968A15.8(1):intron_variant,non_coding_transcript_variant(1)|HNRNPA1(14):intron_variant,non_coding_transcript_variant(2)3_prime_UTR_variant(1)downstream_gene_variant(10)intron_variant,NMD_transcript_variant(1)	.	.	.	.	.	.	.	.	.	.	.	.	.	.	.	.	Y	N	T
12	67314585	A	G	12	67708365	A	G	Y	downstream_gene_variant|3_prime_UTR_variant|3_prime_UTR_variant	ENST00000540319|ENST00000544619|ENST00000545606	CAND1|CAND1|CAND1	ENSG00000111530|ENSG00000111530|ENSG00000111530	ENSP00000445794|ENSP00000444089|ENSP00000442318	.|.|CCDS8977.1	.|.|Q86VP6	3204|.|.	.|.|.	.|ENST00000544619.1:c.*1755A>G|ENST00000545606.5:c.*1755A>G	.|.|.	.|4068|5885	.|.|.	.|.|.	.|9/9|15/15	+|+|+	.|.|YES	.|.|.	.|.|.	.|.|.	.|.|.	CAND1(8):3_prime_UTR_variant(2)downstream_gene_variant(1)	.	.	.	.	.	.	.	.	.	.	.	.	.	.	.	.	Y	N	A
12	69820349	A	G	12	70214129	A	G	Y	upstream_gene_variant|downstream_gene_variant|downstream_gene_variant|downstream_gene_variant|downstream_gene_variant|downstream_gene_variant|upstream_gene_variant|downstream_gene_variant|downstream_gene_variant|3_prime_UTR_variant|downstream_gene_variant|downstream_gene_variant|downstream_gene_variant|intron_variant,NMD_transcript_variant|downstream_gene_variant|downstream_gene_variant	ENST00000547771|ENST00000553099|ENST00000526994|ENST00000483530|ENST00000552610|ENST00000552199|ENST00000552032|ENST00000378809|ENST00000550847|ENST00000550536|ENST00000481897|ENST00000362025|ENST00000247833|ENST00000550437|ENST00000551641|ENST00000417413	MYRFL|RAB3IP|RAB3IP|RAB3IP|RAB3IP|RAB3IP|MYRFL|RAB3IP|RAB3IP|RAB3IP|RAB3IP|RAB3IP|RAB3IP|AC025263.3|RAB3IP|RAB3IP	ENSG00000166268|ENSG00000127328|ENSG00000127328|ENSG00000127328|ENSG00000127328|ENSG00000127328|ENSG00000166268|ENSG00000127328|ENSG00000127328|ENSG00000127328|ENSG00000127328|ENSG00000127328|ENSG00000127328|ENSG00000258052|ENSG00000127328|ENSG00000127328	ENSP00000449598|ENSP00000448027|ENSP00000432634|ENSP00000419216|.|ENSP00000448944|ENSP00000448753|ENSP00000368086|ENSP00000448102|ENSP00000447300|.|ENSP00000355381|ENSP00000247833|ENSP00000454833|ENSP00000448773|ENSP00000436304	.|CCDS44942.1|.|CCDS8996.1|.|.|CCDS76577.1|.|.|CCDS8993.1|.|CCDS41811.1|CCDS8995.1|.|CCDS44942.1|.	.|Q96QF0|.|Q96QF0|.|Q96QF0|Q96LU7|.|.|Q96QF0|.|Q96QF0|Q96QF0|.|Q96QF0|Q96QF0	4967|3232|4624|4626|4665|4626|4955|4668|4799|.|2972|4626|2972|.|3168|4626	.|.|.|.|.|.|.|.|.|.|.|.|.|.|.|.	.|.|.|.|.|.|.|.|.|ENST00000550536.5:c.*4903A>G|.|.|.|ENST00000550437.1:c.224-4974A>G|.|.	.|.|.|.|.|.|.|.|.|.|.|.|.|.|.|.	.|.|.|.|.|.|.|.|.|6791|.|.|.|.|.|.	.|.|.|.|.|.|.|.|.|.|.|.|.|.|.|.	.|.|.|.|.|.|.|.|.|.|.|.|.|.|.|.	.|.|.|.|.|.|.|.|.|11/11|.|.|.|3/4|.|.	+|+|+|+|+|+|+|+|+|+|+|+|+|+|+|+	.|.|.|.|.|.|YES|.|.|YES|.|.|.|YES|.|.	.|.|.|.|.|.|.|.|.|.|.|.|.|.|.|.	.|.|.|.|.|.|.|.|.|.|.|.|.|.|.|.	.|.|.|.|.|.|.|.|.|.|.|.|.|.|.|.	.|.|.|.|.|.|.|.|.|.|.|.|.|.|.|.	RAB3IP(18):3_prime_UTR_variant(1)downstream_gene_variant(12)|MYRFL(5):upstream_gene_variant(2)|AC025263.3(1):intron_variant,NMD_transcript_variant(1)	rs117958844	.	.	.	.	.	.	.	.	.	.	.	.	.	.	.	Y	Y	A
12	76852245	G	T	12	77246025	G	T	Y	downstream_gene_variant|downstream_gene_variant|3_prime_UTR_variant|downstream_gene_variant|downstream_gene_variant|downstream_gene_variant	ENST00000550789|ENST00000547673|ENST00000426126|ENST00000553091|ENST00000552693|ENST00000550244	ZDHHC17|ZDHHC17|ZDHHC17|ZDHHC17|ZDHHC17|ZDHHC17	ENSG00000186908|ENSG00000186908|ENSG00000186908|ENSG00000186908|ENSG00000186908|ENSG00000186908	.|.|ENSP00000403397|.|.|.	.|.|CCDS44946.1|.|.|.	.|.|Q8IUH5|.|.|.	3885|2576|.|2779|3908|853	.|.|.|.|.|.	.|.|ENST00000426126.6:c.*1260G>T|.|.|.	.|.|.|.|.|.	.|.|3808|.|.|.	.|.|.|.|.|.	.|.|.|.|.|.	.|.|17/17|.|.|.	+|+|+|+|+|+	.|.|YES|.|.|.	.|.|.|.|.|.	.|.|.|.|.|.	.|.|.|.|.|.	.|.|.|.|.|.	ZDHHC17(16):3_prime_UTR_variant(1)downstream_gene_variant(5)	.	.	.	.	.	.	.	.	.	.	.	.	.	.	.	.	Y	N	G
12	98548753	G	T	12	98942531	G	T	Y	3_prime_UTR_variant|3_prime_UTR_variant|3_prime_UTR_variant|downstream_gene_variant|downstream_gene_variant|downstream_gene_variant	ENST00000556029|ENST00000343315|ENST00000393053|ENST00000556678|ENST00000551987|ENST00000548223	TMPO|TMPO|TMPO|TMPO|TMPO|TMPO	ENSG00000120802|ENSG00000120802|ENSG00000120802|ENSG00000120802|ENSG00000120802|ENSG00000120802	ENSP00000450627|ENSP00000340251|ENSP00000376773|ENSP00000451552|.|.	CCDS31879.1|CCDS76589.1|CCDS31880.1|.|.|.	P42167|.|P42167|.|.|.	.|.|.|1052|966|889	.|.|.|.|.|.	ENST00000556029.5:c.*895G>T|ENST00000343315.9:c.*895G>T|ENST00000393053.6:c.*895G>T|.|.|.	.|.|.|.|.|.	2616|2390|2170|.|.|.	.|.|.|.|.|.	.|.|.|.|.|.	9/9|8/8|6/6|.|.|.	+|+|+|+|+|+	.|.|.|.|.|.	.|.|.|.|.|.	.|.|.|.|.|.	.|.|.|.|.|.	.|.|.|.|.|.	TMPO(13):3_prime_UTR_variant(3)downstream_gene_variant(3)	.	.	.	.	.	.	.	.	.	.	.	.	.	.	.	.	Y	N	G
12	98549640	A	C	12	98943418	A	C	Y	downstream_gene_variant|downstream_gene_variant|3_prime_UTR_variant|downstream_gene_variant|downstream_gene_variant|downstream_gene_variant	ENST00000343315|ENST00000393053|ENST00000556029|ENST00000548223|ENST00000556678|ENST00000551987	TMPO|TMPO|TMPO|TMPO|TMPO|TMPO	ENSG00000120802|ENSG00000120802|ENSG00000120802|ENSG00000120802|ENSG00000120802|ENSG00000120802	ENSP00000340251|ENSP00000376773|ENSP00000450627|.|ENSP00000451552|.	CCDS76589.1|CCDS31880.1|CCDS31879.1|.|.|.	.|P42167|P42167|.|.|.	812|683|.|1776|1939|1853	.|.|.|.|.|.	.|.|ENST00000556029.5:c.*1782A>C|.|.|.	.|.|.|.|.|.	.|.|3503|.|.|.	.|.|.|.|.|.	.|.|.|.|.|.	.|.|9/9|.|.|.	+|+|+|+|+|+	.|.|.|.|.|.	.|.|.|.|.|.	.|.|.|.|.|.	.|.|.|.|.|.	.|.|.|.|.|.	TMPO(13):3_prime_UTR_variant(1)downstream_gene_variant(5)	.	.	.	.	.	.	.	.	.	.	.	.	.	.	.	.	Y	N	A
12	109110316	T	A	12	109548121	T	A	Y	upstream_gene_variant|3_prime_UTR_variant|3_prime_UTR_variant,NMD_transcript_variant|3_prime_UTR_variant|3_prime_UTR_variant,NMD_transcript_variant	ENST00000541704|ENST00000336865|ENST00000539287|ENST00000242576|ENST00000446767	RP11-968O1.5|UNG|UNG|UNG|UNG	ENSG00000256139|ENSG00000076248|ENSG00000076248|ENSG00000076248|ENSG00000076248	.|ENSP00000337398|ENSP00000440784|ENSP00000242576|ENSP00000400287	.|CCDS9125.1|.|CCDS9124.1|.	.|P13051|.|P13051|.	902|.|.|.|.	.|.|.|.|.	.|ENST00000336865.6:c.*347T>A|ENST00000539287.5:c.*602T>A|ENST00000242576.6:c.*347T>A|ENST00000446767.2:c.*738T>A	.|.|.|.|.	.|1471|1558|1395|1340	.|.|.|.|.	.|.|.|.|.	.|6/6|7/7|7/7|5/5	+|+|+|+|+	YES|.|.|YES|.	.|.|.|.|.	.|.|.|.|.	.|.|.|.|.	.|.|.|.|.	RP11-968O1.5(1):upstream_gene_variant(1)|UNG(5):3_prime_UTR_variant,NMD_transcript_variant(2)3_prime_UTR_variant(2)	.	.	.	.	.	.	.	.	.	.	.	.	.	.	.	.	Y	N	T
12	111451094	C	G	12	111888898	C	G	Y	downstream_gene_variant|3_prime_UTR_variant|downstream_gene_variant|downstream_gene_variant|downstream_gene_variant|downstream_gene_variant|downstream_gene_variant|downstream_gene_variant|downstream_gene_variant|downstream_gene_variant|downstream_gene_variant|downstream_gene_variant|downstream_gene_variant|downstream_gene_variant|downstream_gene_variant|downstream_gene_variant	ENST00000550844|ENST00000341259|ENST00000608853|ENST00000550104|ENST00000389154|ENST00000538307|ENST00000468920|ENST00000389153|ENST00000377617|ENST00000483311|ENST00000535949|ENST00000475132|ENST00000542287|ENST00000484991|ENST00000616825|ENST00000482777	ATXN2|SH2B3|ATXN2|ATXN2|ATXN2|SH2B3|ATXN2|ATXN2|ATXN2|ATXN2|ATXN2|ATXN2|ATXN2|ATXN2|ATXN2|ATXN2	ENSG00000204842|ENSG00000111252|ENSG00000204842|ENSG00000204842|ENSG00000204842|ENSG00000111252|ENSG00000204842|ENSG00000204842|ENSG00000204842|ENSG00000204842|ENSG00000204842|ENSG00000204842|ENSG00000204842|ENSG00000204842|ENSG00000204842|ENSG00000204842	ENSP00000447741|ENSP00000345492|ENSP00000476504|ENSP00000446576|ENSP00000373806|ENSP00000440597|.|ENSP00000373805|ENSP00000366843|ENSP00000446512|ENSP00000439338|ENSP00000474645|ENSP00000445583|.|ENSP00000481448|.	.|CCDS9153.1|.|CCDS31902.1|.|CCDS76602.1|.|.|CCDS31902.1|.|.|.|.|.|.|.	.|Q9UQQ2|.|Q99700|.|.|.|.|Q99700|.|Q99700|.|.|.|Q99700|.	2392|.|1120|1174|1120|1892|4821|1120|1120|1202|1660|2226|1660|1337|1121|1357	.|.|.|.|.|.|.|.|.|.|.|.|.|.|.|.	.|ENST00000341259.6:c.*2792C>G|.|.|.|.|.|.|.|.|.|.|.|.|.|.	.|.|.|.|.|.|.|.|.|.|.|.|.|.|.|.	.|4877|.|.|.|.|.|.|.|.|.|.|.|.|.|.	.|.|.|.|.|.|.|.|.|.|.|.|.|.|.|.	.|.|.|.|.|.|.|.|.|.|.|.|.|.|.|.	.|8/8|.|.|.|.|.|.|.|.|.|.|.|.|.|.	-|+|-|-|-|+|-|-|-|-|-|-|-|-|-|-	.|YES|.|.|.|.|.|.|YES|.|.|.|.|.|.|.	.|.|.|.|.|.|.|.|.|.|.|.|.|.|.|.	.|.|.|.|.|.|.|.|.|.|.|.|.|.|.|.	.|.|.|.|.|.|.|.|.|.|.|.|.|.|.|.	.|.|.|.|.|.|.|.|.|.|.|.|.|.|.|.	ATXN2(27):downstream_gene_variant(14)|SH2B3(3):3_prime_UTR_variant(1)downstream_gene_variant(1)	.	.	.	.	.	.	.	.	.	.	.	.	.	.	.	.	N	N	C
12	120699210	A	G	12	121137013	A	G	Y	upstream_gene_variant|3_prime_UTR_variant|non_coding_transcript_exon_variant,non_coding_transcript_variant|downstream_gene_variant|intron_variant,non_coding_transcript_variant|intron_variant,non_coding_transcript_variant|downstream_gene_variant|downstream_gene_variant	ENST00000611056|ENST00000228506|ENST00000535720|ENST00000545525|ENST00000535413|ENST00000541383|ENST00000412616|ENST00000535656	RP11-173P15.9|MLEC|RP11-173P15.3|MLEC|MLEC|RP11-173P15.3|MLEC|MLEC	ENSG00000277423|ENSG00000110917|ENSG00000256364|ENSG00000110917|ENSG00000110917|ENSG00000256364|ENSG00000110917|ENSG00000110917	.|ENSP00000228506|.|ENSP00000438950|.|.|ENSP00000440746|ENSP00000441247	.|CCDS9206.1|.|.|.|.|CCDS76609.1|.	.|Q14165|.|.|.|.|.|.	4657|.|.|2857|.|.|2520|2632	.|.|.|.|.|.|.|.	.|ENST00000228506.7:c.*2665A>G|ENST00000535720.1:n.332T>C|.|ENST00000535413.1:n.140-1254A>G|ENST00000541383.1:n.251+41T>C|.|.	.|.|.|.|.|.|.|.	.|3972|332|.|.|.|.|.	.|.|.|.|.|.|.|.	.|.|.|.|.|.|.|.	.|5/5|1/2|.|1/1|1/1|.|.	+|+|-|+|+|-|+|+	YES|YES|YES|.|.|.|.|.	.|.|.|.|.|.|.|.	.|.|.|.|.|.|.|.	.|.|.|.|.|.|.|.	.|.|.|.|.|.|.|.	RP11-173P15.3(2):intron_variant,non_coding_transcript_variant(1)non_coding_transcript_exon_variant,non_coding_transcript_variant(1)|MLEC(5):intron_variant,non_coding_transcript_variant(1)3_prime_UTR_variant(1)downstream_gene_variant(3)|RP11-173P15.9(1):upstream_gene_variant(1)	.	.	.	.	.	.	.	.	.	.	.	.	.	.	.	.	Y	N	A
12	133202414	T	C	12	133779000	T	C	Y	3_prime_UTR_variant|downstream_gene_variant|downstream_gene_variant|downstream_gene_variant|downstream_gene_variant|downstream_gene_variant|3_prime_UTR_variant|3_prime_UTR_variant|3_prime_UTR_variant|missense_variant|downstream_gene_variant|missense_variant|downstream_gene_variant|3_prime_UTR_variant|3_prime_UTR_variant	ENST00000591951|ENST00000588312|ENST00000534953|ENST00000592241|ENST00000541211|ENST00000500625|ENST00000536899|ENST00000542986|ENST00000542711|ENST00000228289|ENST00000585488|ENST00000536435|ENST00000540096|ENST00000539248|ENST00000541009	ZNF268|ZNF268|ZNF268|ZNF268|ZNF268|ZNF268|ZNF268|ZNF268|ZNF268|ZNF268|ZNF268|ZNF268|CTD-2140B24.4|ZNF268|ZNF268	ENSG00000090612|ENSG00000090612|ENSG00000090612|ENSG00000090612|ENSG00000090612|ENSG00000090612|ENSG00000090612|ENSG00000090612|ENSG00000090612|ENSG00000090612|ENSG00000090612|ENSG00000090612|ENSG00000256825|ENSG00000090612|ENSG00000090612	ENSP00000464721|ENSP00000466622|.|ENSP00000467922|ENSP00000442446|ENSP00000466629|ENSP00000438941|ENSP00000443721|ENSP00000437858|ENSP00000228289|.|ENSP00000444412|ENSP00000457704|ENSP00000467781|ENSP00000439539	.|.|.|CCDS53852.1|CCDS53851.1|.|CCDS53854.1|.|CCDS53853.1|CCDS45012.1|.|CCDS45012.1|.|CCDS59240.1|CCDS59239.1	.|Q14587|.|.|.|.|.|.|.|Q14587|.|Q14587|.|Q14587|.	.|66|104|66|64|195|.|.|.|gTt/gCt|245|gTt/gCt|45|.|.	.|.|.|.|.|.|.|.|.|V/A|.|V/A|.|.|.	ENST00000591951.1:c.*252T>C|.|.|.|.|.|ENST00000536899.6:c.*97T>C|ENST00000542986.6:c.*252T>C|ENST00000542711.6:c.*97T>C|ENST00000228289.9:c.728T>C|.|ENST00000536435.6:c.728T>C|.|ENST00000539248.6:c.*97T>C|ENST00000541009.6:c.*252T>C	.|.|.|.|.|.|.|.|.|ENSP00000228289.5:p.Val243Ala|.|ENSP00000444412.2:p.Val243Ala|.|.|.	586|.|.|.|.|.|529|1014|628|934|.|1058|.|733|1014	.|.|.|.|.|.|.|.|.|728|.|728|.|.|.	.|.|.|.|.|.|.|.|.|243|.|243|.|.|.	4/4|.|.|.|.|.|3/3|7/7|4/4|6/6|.|6/6|.|4/4|7/7	+|+|+|+|+|+|+|+|+|+|+|+|+|+|+	.|.|.|.|.|.|.|.|.|.|.|YES|YES|.|.	.|.|.|.|.|.|.|.|.|.|.|.|.|.|.	.|.|.|.|.|.|.|.|.|.|.|.|.|.|.	.|.|.|.|.|.|.|.|.|.|.|.|.|.|.	.|.|.|.|.|.|.|.|.|.|.|.|.|.|.	ZNF268(19):missense_variant(2)3_prime_UTR_variant(6)downstream_gene_variant(6)|CTD-2140B24.4(1):downstream_gene_variant(1)	.	.	.	.	.	.	.	.	.	.	.	.	.	.	.	.	Y	N	T
13	28294663	A	G	13	28868800	A	G	Y	downstream_gene_variant|3_prime_UTR_variant	ENST00000380958|ENST00000399613	PAN3|PAN3	ENSG00000152520|ENSG00000152520	ENSP00000370345|ENSP00000382522	CCDS9329.2|.	Q58A45|.	2124|.	.|.	.|ENST00000399613.1:c.*2141A>G	.|.	.|4268	.|.	.|.	.|18/18	+|+	YES|.	.|.	.|.	.|.	.|.	PAN3(4):3_prime_UTR_variant(1)downstream_gene_variant(1)	.	.	.	.	.	.	.	.	.	.	.	.	.	.	.	.	Y	N	A
13	95794798	C	G	13	96447052	C	G	Y	downstream_gene_variant|3_prime_UTR_variant	ENST00000376795|ENST00000602402	DNAJC3|DNAJC3	ENSG00000102580|ENSG00000102580	ENSP00000365991|ENSP00000473631	.|CCDS9479.1	.|Q13217	2955|.	.|.	.|ENST00000602402.5:c.*3768C>G	.|.	.|5400	.|.	.|.	.|12/12	+|+	.|YES	.|.	.|.	.|.	.|.	DNAJC3(2):3_prime_UTR_variant(1)downstream_gene_variant(1)	rs757436495	.	.	.	.	.	.	.	.	.	.	.	.	.	.	.	Y	N	C
13	97392957	C	T	13	98045211	C	T	Y	downstream_gene_variant|3_prime_UTR_variant|downstream_gene_variant|3_prime_UTR_variant|3_prime_UTR_variant|3_prime_UTR_variant	ENST00000449284|ENST00000376673|ENST00000469707|ENST00000343600|ENST00000397601|ENST00000345429	MBNL2|MBNL2|MBNL2|MBNL2|MBNL2|MBNL2	ENSG00000139793|ENSG00000139793|ENSG00000139793|ENSG00000139793|ENSG00000139793|ENSG00000139793	ENSP00000404202|ENSP00000365861|ENSP00000432422|ENSP00000344214|ENSP00000380726|ENSP00000267287	.|CCDS76644.1|.|CCDS9483.1|CCDS9483.1|CCDS9484.1	.|Q5VZF2|.|Q5VZF2|Q5VZF2|Q5VZF2	1358|.|949|.|.|.	.|.|.|.|.|.	.|ENST00000376673.7:c.*1508C>T|.|ENST00000343600.8:c.*1508C>T|ENST00000397601.5:c.*1508C>T|ENST00000345429.10:c.*1621C>T	.|.|.|.|.|.	.|3470|.|3434|3324|3506	.|.|.|.|.|.	.|.|.|.|.|.	.|8/8|.|7/7|7/7|9/9	+|+|+|+|+|+	.|YES|.|.|.|.	.|.|.|.|.|.	.|.|.|.|.|.	.|.|.|.|.|.	.|.|.|.|.|.	MBNL2(6):3_prime_UTR_variant(4)downstream_gene_variant(2)	.	.	.	.	.	.	.	.	.	.	.	.	.	.	.	.	Y	N	C
13	111305464	A	T	13	111957811	A	T	Y	3_prime_UTR_variant|3_prime_UTR_variant|3_prime_UTR_variant	ENST00000375736|ENST00000218789|ENST00000426073	ARHGEF7|ARHGEF7|ARHGEF7	ENSG00000102606|ENSG00000102606|ENSG00000102606	ENSP00000364888|ENSP00000218789|ENSP00000397068	CCDS9521.1|.|CCDS9521.1	Q14155|.|Q14155	.|.|.	.|.|.	ENST00000375736.8:c.*2351A>T|ENST00000218789.9:c.*2351A>T|ENST00000426073.6:c.*2351A>T	.|.|.	4765|4966|4648	.|.|.	.|.|.	20/20|21/21|20/20	+|+|+	.|.|.	.|.|.	.|.|.	.|.|.	.|.|.	ARHGEF7(19):3_prime_UTR_variant(3)	.	.	.	.	.	.	.	.	.	.	.	.	.	.	.	.	Y	N	A
14	23309471	C	T	14	23778680	C	T	Y	downstream_gene_variant|downstream_gene_variant|intron_variant|intron_variant,non_coding_transcript_variant|3_prime_UTR_variant|intron_variant|downstream_gene_variant|downstream_gene_variant|intron_variant	ENST00000557236|ENST00000553824|ENST00000553781|ENST00000556100|ENST00000250405|ENST00000556599|ENST00000557579|ENST00000554635|ENST00000557008	BCL2L2|BCL2L2|BCL2L2-PABPN1|BCL2L2-PABPN1|BCL2L2|BCL2L2|BCL2L2|BCL2L2|BCL2L2-PABPN1	ENSG00000129473|ENSG00000129473|ENSG00000258643|ENSG00000258643|ENSG00000129473|ENSG00000129473|ENSG00000129473|ENSG00000129473|ENSG00000258643	ENSP00000451701|ENSP00000451148|ENSP00000451320|.|ENSP00000250405|ENSP00000451197|ENSP00000452265|ENSP00000451234|ENSP00000452479	.|.|CCDS55906.1|.|CCDS9591.1|.|.|.|CCDS55906.1	.|.|Q92843|.|Q92843|.|.|.|Q92843	641|1549|.|.|.|.|1272|1489|.	.|.|.|.|.|.|.|.|.	.|.|ENST00000553781.5:c.432+1272C>T|ENST00000556100.2:n.573+1272C>T|ENST00000250405.9:c.*506C>T|ENST00000556599.1:c.376+539C>T|.|.|ENST00000557008.2:c.432+1272C>T	.|.|.|.|.|.|.|.|.	.|.|.|.|1317|.|.|.|.	.|.|.|.|.|.|.|.|.	.|.|.|.|.|.|.|.|.	.|.|3/8|3/3|4/4|2/2|.|.|2/7	+|+|+|+|+|+|+|+|+	.|.|.|.|YES|.|.|.|YES	.|.|.|.|.|.|.|.|.	.|.|.|.|.|.|.|.|.	.|.|.|.|.|.|.|.|.	.|.|.|.|.|.|.|.|.	BCL2L2-PABPN1(3):intron_variant,non_coding_transcript_variant(1)intron_variant(2)|BCL2L2(6):3_prime_UTR_variant(1)downstream_gene_variant(4)intron_variant(1)	.	.	.	.	.	.	.	.	.	.	.	.	.	.	.	.	Y	N	C
14	23310711	C	T	14	23779920	C	T	Y	downstream_gene_variant|downstream_gene_variant|3_prime_UTR_variant|intron_variant|intron_variant|intron_variant|intron_variant,non_coding_transcript_variant|downstream_gene_variant|downstream_gene_variant	ENST00000557236|ENST00000553824|ENST00000250405|ENST00000557008|ENST00000556599|ENST00000553781|ENST00000556100|ENST00000557579|ENST00000554635	BCL2L2|BCL2L2|BCL2L2|BCL2L2-PABPN1|BCL2L2|BCL2L2-PABPN1|BCL2L2-PABPN1|BCL2L2|BCL2L2	ENSG00000129473|ENSG00000129473|ENSG00000129473|ENSG00000258643|ENSG00000129473|ENSG00000258643|ENSG00000258643|ENSG00000129473|ENSG00000129473	ENSP00000451701|ENSP00000451148|ENSP00000250405|ENSP00000452479|ENSP00000451197|ENSP00000451320|.|ENSP00000452265|ENSP00000451234	.|.|CCDS9591.1|CCDS55906.1|.|CCDS55906.1|.|.|.	.|.|Q92843|Q92843|.|Q92843|.|.|.	1881|2789|.|.|.|.|.|2512|2729	.|.|.|.|.|.|.|.|.	.|.|ENST00000250405.9:c.*1746C>T|ENST00000557008.2:c.432+2512C>T|ENST00000556599.1:c.377-262C>T|ENST00000553781.5:c.432+2512C>T|ENST00000556100.2:n.573+2512C>T|.|.	.|.|.|.|.|.|.|.|.	.|.|2557|.|.|.|.|.|.	.|.|.|.|.|.|.|.|.	.|.|.|.|.|.|.|.|.	.|.|4/4|2/7|2/2|3/8|3/3|.|.	+|+|+|+|+|+|+|+|+	.|.|YES|YES|.|.|.|.|.	.|.|.|.|.|.|.|.|.	.|.|.|.|.|.|.|.|.	.|.|.|.|.|.|.|.|.	.|.|.|.|.|.|.|.|.	BCL2L2-PABPN1(3):intron_variant,non_coding_transcript_variant(1)intron_variant(2)|BCL2L2(6):3_prime_UTR_variant(1)downstream_gene_variant(4)intron_variant(1)	.	.	.	.	.	.	.	.	.	.	.	.	.	.	.	.	Y	N	C
14	44906620	C	T	14	45375823	C	T	Y	intron_variant,non_coding_transcript_variant|downstream_gene_variant|non_coding_transcript_exon_variant,non_coding_transcript_variant|downstream_gene_variant|3_prime_UTR_variant	ENST00000555157|ENST00000557112|ENST00000555826|ENST00000553841|ENST00000325192	RP11-857B24.5|C14orf28|C14orf28|C14orf28|C14orf28	ENSG00000258949|ENSG00000179476|ENSG00000179476|ENSG00000179476|ENSG00000179476	.|ENSP00000451791|.|.|ENSP00000326846	.|.|.|.|CCDS32069.1	.|.|.|.|Q4W4Y0	.|1051|.|2091|.	.|.|.|.|.	ENST00000555157.1:n.107+5137G>A|.|ENST00000555826.5:n.2862C>T|.|ENST00000325192.7:c.*1070C>T	.|.|.|.|.	.|.|2862|.|2278	.|.|.|.|.	.|.|.|.|.	1/2|.|3/3|.|5/5	-|+|+|+|+	YES|.|.|.|YES	.|.|.|.|.	.|.|.|.|.	.|.|.|.|.	.|.|.|.|.	RP11-857B24.5(1):intron_variant,non_coding_transcript_variant(1)|C14orf28(4):non_coding_transcript_exon_variant,non_coding_transcript_variant(1)3_prime_UTR_variant(1)downstream_gene_variant(2)	.	.	.	.	.	.	.	.	.	.	.	.	.	.	.	.	Y	N	C
14	51730507	A	T	14	52197225	A	T	Y	downstream_gene_variant|downstream_gene_variant|downstream_gene_variant|3_prime_UTR_variant|downstream_gene_variant|downstream_gene_variant|downstream_gene_variant	ENST00000553556|ENST00000344768|ENST00000356218|ENST00000395718|ENST00000555703|ENST00000554167|ENST00000557522	FRMD6|FRMD6|FRMD6|FRMD6|FRMD6|FRMD6|FRMD6	ENSG00000139926|ENSG00000139926|ENSG00000139926|ENSG00000139926|ENSG00000139926|ENSG00000139926|ENSG00000139926	ENSP00000452529|ENSP00000343899|ENSP00000348550|ENSP00000379068|ENSP00000450735|ENSP00000451977|.	CCDS58319.1|CCDS58318.1|CCDS9704.1|CCDS9704.1|.|.|.	Q96NE9|Q96NE9|Q96NE9|Q96NE9|.|.|.	1738|1571|48|.|4712|77|53	.|.|.|.|.|.|.	.|.|.|ENST00000395718.6:c.*2478A>T|.|.|.	.|.|.|.|.|.|.	.|.|.|4608|.|.|.	.|.|.|.|.|.|.	.|.|.|.|.|.|.	.|.|.|14/14|.|.|.	+|+|+|+|+|+|+	.|YES|.|.|.|.|.	.|.|.|.|.|.|.	.|.|.|.|.|.|.	.|.|.|.|.|.|.	.|.|.|.|.|.|.	FRMD6(18):3_prime_UTR_variant(1)downstream_gene_variant(6)	.	.	.	.	.	.	.	.	.	.	.	.	.	.	.	.	Y	N	A
14	60288546	G	C	14	60755264	G	C	Y	intron_variant,NMD_transcript_variant|intron_variant|intron_variant|intron_variant,NMD_transcript_variant|3_prime_UTR_variant	ENST00000532036|ENST00000325642|ENST00000395076|ENST00000531143|ENST00000325658	PPM1A|PPM1A|PPM1A|PPM1A|PPM1A	ENSG00000100614|ENSG00000100614|ENSG00000100614|ENSG00000100614|ENSG00000100614	ENSP00000436445|ENSP00000327255|ENSP00000378514|ENSP00000437200|ENSP00000314850	.|CCDS45120.1|CCDS9744.1|.|CCDS9745.1	.|P35813|P35813|.|P35813	.|.|.|.|.	.|.|.|.|.	ENST00000532036.2:c.429-1260G>C|ENST00000325642.7:c.1172-1260G>C|ENST00000395076.8:c.953-1260G>C|ENST00000531143.6:c.*977-1260G>C|ENST00000325658.3:c.*2782G>C	.|.|.|.|.	.|.|.|.|4116	.|.|.|.|.	.|.|.|.|.	3/5|3/5|3/5|4/6|4/4	+|+|+|+|+	.|YES|.|.|.	.|.|.|.|.	.|.|.|.|.	.|.|.|.|.	.|.|.|.|.	PPM1A(8):3_prime_UTR_variant(1)intron_variant,NMD_transcript_variant(2)intron_variant(2)	.	.	.	.	.	.	.	.	.	.	.	.	.	.	.	.	Y	N	G
15	41482687	T	A	15	41774885	T	A	Y	downstream_gene_variant|3_prime_UTR_variant|downstream_gene_variant	ENST00000561076|ENST00000389629|ENST00000558117	RTF1|RTF1|RTF1	ENSG00000137815|ENSG00000137815|ENSG00000137815	.|ENSP00000374280|.	.|CCDS32200.2|.	.|Q92541|.	2397|.|3744	.|.|.	.|ENST00000389629.8:c.*2000T>A|.	.|.|.	.|4145|.	.|.|.	.|.|.	.|18/18|.	+|+|+	.|YES|.	.|.|.	.|.|.	.|.|.	.|.|.	RTF1(7):3_prime_UTR_variant(1)downstream_gene_variant(2)	.	.	.	.	.	.	.	.	.	.	.	.	.	.	.	.	Y	N	T
15	42561379	A	G	15	42853577	A	G	Y	synonymous_variant|synonymous_variant|synonymous_variant|3_prime_UTR_variant,NMD_transcript_variant|3_prime_UTR_variant,NMD_transcript_variant|3_prime_UTR_variant,NMD_transcript_variant|3_prime_UTR_variant|synonymous_variant|3_prime_UTR_variant,NMD_transcript_variant|intron_variant,NMD_transcript_variant	ENST00000260372|ENST00000568876|ENST00000562398|ENST00000391623|ENST00000563479|ENST00000567640|ENST00000568846|ENST00000607467|ENST00000564279|ENST00000570178	HAUS2|HAUS2|HAUS2|HAUS2|HAUS2|HAUS2|HAUS2|HAUS2|HAUS2|HAUS2	ENSG00000137814|ENSG00000137814|ENSG00000137814|ENSG00000137814|ENSG00000137814|ENSG00000137814|ENSG00000137814|ENSG00000137814|ENSG00000137814|ENSG00000137814	ENSP00000260372|ENSP00000456578|ENSP00000455942|ENSP00000390445|ENSP00000456054|ENSP00000457169|ENSP00000475743|ENSP00000475909|ENSP00000455104|ENSP00000455118	CCDS10090.1|CCDS45247.1|.|.|.|.|.|.|.|.	Q9NVX0|Q9NVX0|.|.|.|.|.|.|.|.	ttA/ttG|ttA/ttG|ttA/ttG|.|.|.|.|ttA/ttG|.|.	L|L|L|.|.|.|.|L|.|.	ENST00000260372.7:c.366A>G|ENST00000568876.5:c.273A>G|ENST00000562398.5:c.450A>G|ENST00000391623.8:c.*80A>G|ENST00000563479.5:c.*80A>G|ENST00000567640.5:c.*193A>G|ENST00000568846.6:c.*80A>G|ENST00000607467.1:c.135A>G|ENST00000564279.5:c.*80A>G|ENST00000570178.1:c.256+1971A>G	ENST00000260372.7:c.366A>G(p.%3D)|ENST00000568876.5:c.273A>G(p.%3D)|ENST00000562398.5:c.450A>G(p.%3D)|.|.|.|.|ENST00000607467.1:c.135A>G(p.%3D)|.|.	429|318|485|397|331|430|401|135|470|.	366|273|450|.|.|.|.|135|.|.	122|91|150|.|.|.|.|45|.|.	4/6|3/5|5/6|4/6|3/5|4/6|4/4|2/2|5/7|3/4	+|+|+|+|+|+|+|+|+|+	YES|.|.|.|.|.|.|.|.|.	.|.|.|.|.|.|.|.|.|.	.|.|.|.|.|.|.|.|.|.	.|.|.|.|.|.|.|.|.|.	.|.|.|.|.|.|.|.|.|.	HAUS2(10):3_prime_UTR_variant,NMD_transcript_variant(4)3_prime_UTR_variant(1)synonymous_variant(4)intron_variant,NMD_transcript_variant(1)	.	.	.	.	.	.	.	.	.	.	.	.	.	.	.	.	Y	N	A
15	47771609	C	A	15	48063806	C	A	Y	downstream_gene_variant|downstream_gene_variant|missense_variant|missense_variant|3_prime_UTR_variant|missense_variant|missense_variant|missense_variant|downstream_gene_variant|3_prime_UTR_variant|missense_variant|missense_variant	ENST00000560006|ENST00000559064|ENST00000358066|ENST00000316364|ENST00000355997|ENST00000558014|ENST00000537942|ENST00000536845|ENST00000558431|ENST00000558816|ENST00000389428|ENST00000354744	SEMA6D|SEMA6D|SEMA6D|SEMA6D|SEMA6D|SEMA6D|SEMA6D|SEMA6D|SEMA6D|SEMA6D|SEMA6D|SEMA6D	ENSG00000137872|ENSG00000137872|ENSG00000137872|ENSG00000137872|ENSG00000137872|ENSG00000137872|ENSG00000137872|ENSG00000137872|ENSG00000137872|ENSG00000137872|ENSG00000137872|ENSG00000137872	ENSP00000453689|ENSP00000453518|ENSP00000350770|ENSP00000324857|ENSP00000348276|ENSP00000452815|ENSP00000442040|ENSP00000446152|.|ENSP00000453661|ENSP00000374079|ENSP00000346786	.|.|CCDS32224.1|CCDS32225.1|CCDS32228.1|CCDS32224.1|CCDS32224.1|CCDS32225.1|.|CCDS32228.1|CCDS32227.1|CCDS32226.1	.|.|Q8NFY4|Q8NFY4|Q8NFY4|Q8NFY4|Q8NFY4|Q8NFY4|.|Q8NFY4|Q8NFY4|Q8NFY4	844|4094|Cca/Aca|Cca/Aca|.|Cca/Aca|Cca/Aca|Cca/Aca|4306|.|Cca/Aca|Cca/Aca	.|.|P/T|P/T|.|P/T|P/T|P/T|.|.|P/T|P/T	.|.|ENST00000358066.8:c.2860C>A|ENST00000316364.9:c.3046C>A|ENST00000355997.7:c.*1062C>A|ENST00000558014.5:c.2860C>A|ENST00000537942.5:c.2860C>A|ENST00000536845.6:c.3046C>A|.|ENST00000558816.5:c.*1062C>A|ENST00000389428.7:c.2821C>A|ENST00000354744.8:c.2878C>A	.|.|ENSP00000350770.4:p.Pro954Thr|ENSP00000324857.5:p.Pro1016Thr|.|ENSP00000452815.1:p.Pro954Thr|ENSP00000442040.1:p.Pro954Thr|ENSP00000446152.2:p.Pro1016Thr|.|.|ENSP00000374079.3:p.Pro941Thr|ENSP00000346786.4:p.Pro960Thr	.|.|3299|3485|3295|3416|3101|3430|.|3146|3260|3317	.|.|2860|3046|.|2860|2860|3046|.|.|2821|2878	.|.|954|1016|.|954|954|1016|.|.|941|960	.|.|17/17|19/19|18/18|20/20|19/19|19/19|.|18/18|17/17|18/18	+|+|+|+|+|+|+|+|+|+|+|+	.|.|.|YES|.|.|.|.|.|.|.|.	.|.|.|.|.|.|.|.|.|.|.|.	.|.|.|.|.|.|.|.|.|.|.|.	.|.|.|.|.|.|.|.|.|.|.|.	.|.|.|.|.|.|.|.|.|.|.|.	SEMA6D(18):missense_variant(7)3_prime_UTR_variant(2)downstream_gene_variant(3)	.	.	.	.	.	.	.	.	.	.	.	.	.	.	.	.	Y	N	C
15	47771611	A	T	15	48063808	A	T	Y	synonymous_variant|synonymous_variant|synonymous_variant|synonymous_variant|3_prime_UTR_variant|synonymous_variant|synonymous_variant|downstream_gene_variant|3_prime_UTR_variant|downstream_gene_variant|downstream_gene_variant|synonymous_variant	ENST00000354744|ENST00000389428|ENST00000316364|ENST00000558014|ENST00000355997|ENST00000536845|ENST00000537942|ENST00000558431|ENST00000558816|ENST00000560006|ENST00000559064|ENST00000358066	SEMA6D|SEMA6D|SEMA6D|SEMA6D|SEMA6D|SEMA6D|SEMA6D|SEMA6D|SEMA6D|SEMA6D|SEMA6D|SEMA6D	ENSG00000137872|ENSG00000137872|ENSG00000137872|ENSG00000137872|ENSG00000137872|ENSG00000137872|ENSG00000137872|ENSG00000137872|ENSG00000137872|ENSG00000137872|ENSG00000137872|ENSG00000137872	ENSP00000346786|ENSP00000374079|ENSP00000324857|ENSP00000452815|ENSP00000348276|ENSP00000446152|ENSP00000442040|.|ENSP00000453661|ENSP00000453689|ENSP00000453518|ENSP00000350770	CCDS32226.1|CCDS32227.1|CCDS32225.1|CCDS32224.1|CCDS32228.1|CCDS32225.1|CCDS32224.1|.|CCDS32228.1|.|.|CCDS32224.1	Q8NFY4|Q8NFY4|Q8NFY4|Q8NFY4|Q8NFY4|Q8NFY4|Q8NFY4|.|Q8NFY4|.|.|Q8NFY4	ccA/ccT|ccA/ccT|ccA/ccT|ccA/ccT|.|ccA/ccT|ccA/ccT|4308|.|846|4096|ccA/ccT	P|P|P|P|.|P|P|.|.|.|.|P	ENST00000354744.8:c.2880A>T|ENST00000389428.7:c.2823A>T|ENST00000316364.9:c.3048A>T|ENST00000558014.5:c.2862A>T|ENST00000355997.7:c.*1064A>T|ENST00000536845.6:c.3048A>T|ENST00000537942.5:c.2862A>T|.|ENST00000558816.5:c.*1064A>T|.|.|ENST00000358066.8:c.2862A>T	ENST00000354744.8:c.2880A>T(p.%3D)|ENST00000389428.7:c.2823A>T(p.%3D)|ENST00000316364.9:c.3048A>T(p.%3D)|ENST00000558014.5:c.2862A>T(p.%3D)|.|ENST00000536845.6:c.3048A>T(p.%3D)|ENST00000537942.5:c.2862A>T(p.%3D)|.|.|.|.|ENST00000358066.8:c.2862A>T(p.%3D)	3319|3262|3487|3418|3297|3432|3103|.|3148|.|.|3301	2880|2823|3048|2862|.|3048|2862|.|.|.|.|2862	960|941|1016|954|.|1016|954|.|.|.|.|954	18/18|17/17|19/19|20/20|18/18|19/19|19/19|.|18/18|.|.|17/17	+|+|+|+|+|+|+|+|+|+|+|+	.|.|YES|.|.|.|.|.|.|.|.|.	.|.|.|.|.|.|.|.|.|.|.|.	.|.|.|.|.|.|.|.|.|.|.|.	.|.|.|.|.|.|.|.|.|.|.|.	.|.|.|.|.|.|.|.|.|.|.|.	SEMA6D(18):3_prime_UTR_variant(2)synonymous_variant(7)downstream_gene_variant(3)	.	.	.	.	.	.	.	.	.	.	.	.	.	.	.	.	Y	N	A
15	47771623	T	C	15	48063820	T	C	Y	synonymous_variant|synonymous_variant|synonymous_variant|downstream_gene_variant|downstream_gene_variant|3_prime_UTR_variant|downstream_gene_variant|synonymous_variant|synonymous_variant|synonymous_variant|synonymous_variant|3_prime_UTR_variant	ENST00000354744|ENST00000389428|ENST00000358066|ENST00000559064|ENST00000560006|ENST00000558816|ENST00000558431|ENST00000536845|ENST00000537942|ENST00000316364|ENST00000558014|ENST00000355997	SEMA6D|SEMA6D|SEMA6D|SEMA6D|SEMA6D|SEMA6D|SEMA6D|SEMA6D|SEMA6D|SEMA6D|SEMA6D|SEMA6D	ENSG00000137872|ENSG00000137872|ENSG00000137872|ENSG00000137872|ENSG00000137872|ENSG00000137872|ENSG00000137872|ENSG00000137872|ENSG00000137872|ENSG00000137872|ENSG00000137872|ENSG00000137872	ENSP00000346786|ENSP00000374079|ENSP00000350770|ENSP00000453518|ENSP00000453689|ENSP00000453661|.|ENSP00000446152|ENSP00000442040|ENSP00000324857|ENSP00000452815|ENSP00000348276	CCDS32226.1|CCDS32227.1|CCDS32224.1|.|.|CCDS32228.1|.|CCDS32225.1|CCDS32224.1|CCDS32225.1|CCDS32224.1|CCDS32228.1	Q8NFY4|Q8NFY4|Q8NFY4|.|.|Q8NFY4|.|Q8NFY4|Q8NFY4|Q8NFY4|Q8NFY4|Q8NFY4	caT/caC|caT/caC|caT/caC|4108|858|.|4320|caT/caC|caT/caC|caT/caC|caT/caC|.	H|H|H|.|.|.|.|H|H|H|H|.	ENST00000354744.8:c.2892T>C|ENST00000389428.7:c.2835T>C|ENST00000358066.8:c.2874T>C|.|.|ENST00000558816.5:c.*1076T>C|.|ENST00000536845.6:c.3060T>C|ENST00000537942.5:c.2874T>C|ENST00000316364.9:c.3060T>C|ENST00000558014.5:c.2874T>C|ENST00000355997.7:c.*1076T>C	ENST00000354744.8:c.2892T>C(p.%3D)|ENST00000389428.7:c.2835T>C(p.%3D)|ENST00000358066.8:c.2874T>C(p.%3D)|.|.|.|.|ENST00000536845.6:c.3060T>C(p.%3D)|ENST00000537942.5:c.2874T>C(p.%3D)|ENST00000316364.9:c.3060T>C(p.%3D)|ENST00000558014.5:c.2874T>C(p.%3D)|.	3331|3274|3313|.|.|3160|.|3444|3115|3499|3430|3309	2892|2835|2874|.|.|.|.|3060|2874|3060|2874|.	964|945|958|.|.|.|.|1020|958|1020|958|.	18/18|17/17|17/17|.|.|18/18|.|19/19|19/19|19/19|20/20|18/18	+|+|+|+|+|+|+|+|+|+|+|+	.|.|.|.|.|.|.|.|.|YES|.|.	.|.|.|.|.|.|.|.|.|.|.|.	.|.|.|.|.|.|.|.|.|.|.|.	.|.|.|.|.|.|.|.|.|.|.|.	.|.|.|.|.|.|.|.|.|.|.|.	SEMA6D(18):3_prime_UTR_variant(2)synonymous_variant(7)downstream_gene_variant(3)	.	.	.	.	.	.	.	.	.	.	.	.	.	.	.	.	Y	N	T
15	85747628	A	C	15	86290859	A	C	Y	non_coding_transcript_exon_variant,non_coding_transcript_variant|downstream_gene_variant|intron_variant,non_coding_transcript_variant|3_prime_UTR_variant|downstream_gene_variant|downstream_gene_variant|3_prime_UTR_variant	ENST00000560185|ENST00000361243|ENST00000558375|ENST00000394518|ENST00000560579|ENST00000558637|ENST00000394510	AKAP13|AKAP13|RP11-158M2.3|AKAP13|AKAP13|RP11-158M2.4|AKAP13	ENSG00000170776|ENSG00000170776|ENSG00000259407|ENSG00000170776|ENSG00000170776|ENSG00000259762|ENSG00000170776	.|ENSP00000354718|.|ENSP00000378026|ENSP00000477780|.|ENSP00000378018	.|CCDS32320.1|.|CCDS32319.1|.|.|CCDS73778.1	.|Q12802|.|Q12802|.|.|.	.|2018|.|.|2951|2708|.	.|.|.|.|.|.|.	ENST00000560185.1:n.25A>C|.|ENST00000558375.1:n.258+1280T>G|ENST00000394518.6:c.*2951A>C|.|.|ENST00000394510.6:c.*2951A>C	.|.|.|.|.|.|.	25|.|.|11488|.|.|7398	.|.|.|.|.|.|.	.|.|.|.|.|.|.	1/2|.|2/2|37/37|.|.|29/29	+|+|-|+|+|-|+	.|YES|YES|.|.|YES|.	.|.|.|.|.|.|.	.|.|.|.|.|.|.	.|.|.|.|.|.|.	.|.|.|.|.|.|.	AKAP13(24):non_coding_transcript_exon_variant,non_coding_transcript_variant(1)3_prime_UTR_variant(2)downstream_gene_variant(2)|RP11-158M2.4(1):downstream_gene_variant(1)|RP11-158M2.3(1):intron_variant,non_coding_transcript_variant(1)	.	.	.	.	.	.	.	.	.	.	.	.	.	.	.	.	Y	N	A
16	2771029	T	C	16	2821030	T	C	Y	downstream_gene_variant|downstream_gene_variant|upstream_gene_variant|3_prime_UTR_variant|missense_variant|downstream_gene_variant|downstream_gene_variant|downstream_gene_variant|downstream_gene_variant|downstream_gene_variant|downstream_gene_variant|3_prime_UTR_variant,NMD_transcript_variant|downstream_gene_variant|downstream_gene_variant|downstream_gene_variant|non_coding_transcript_exon_varian…	ENST00000572954|ENST00000576878|ENST00000573583|ENST00000301740|ENST00000570539|ENST00000494946|ENST00000581119|ENST00000409906|ENST00000573311|ENST00000570705|ENST00000262306|ENST00000573692|ENST00000409477|ENST00000571041|ENST00000574593|ENST00000574331|ENST00000574866|ENST00000630499|ENST00000572721|ENST00000572883	TCEB2|SRRM2|SRRM2|SRRM2|SRRM2|TCEB2|AC092117.2|TCEB2|SRRM2|SRRM2|TCEB2|SRRM2|TCEB2|SRRM2|SRRM2|SRRM2|SRRM2|SRRM2|SRRM2|SRRM2	ENSG00000103363|ENSG00000167978|ENSG00000167978|ENSG00000167978|ENSG00000167978|ENSG00000103363|ENSG00000265864|ENSG00000103363|ENSG00000167978|ENSG00000167978|ENSG00000103363|ENSG00000167978|ENSG00000103363|ENSG00000167978|ENSG00000167978|ENSG00000167978|ENSG00000167978|ENSG00000167978|ENSG00000167978|ENSG00000167978	ENSP00000458443|.|.|ENSP00000301740|ENSP00000459157|ENSP00000458213|.|ENSP00000386652|.|.|ENSP00000262306|ENSP00000461535|ENSP00000387189|.|.|.|.|ENSP00000487247|.|ENSP00000460642	.|.|.|CCDS32373.1|.|.|.|CCDS45387.1|.|.|CCDS32374.1|.|.|.|.|.|.|.|.|.	.|.|.|Q9UQ35|.|.|.|Q15370|.|.|Q15370|.|.|.|.|.|.|Q9UQ35|.|.	914|800|249|.|tTc/tCc|912|1080|385|1482|1575|385|.|386|1607|771|.|95|.|2090|1781	.|.|.|.|F/S|.|.|.|.|.|.|.|.|.|.|.|.|.|.|.	.|.|.|ENST00000301740.12:c.*162T>C|ENST00000570539.1:c.119T>C|.|.|.|.|.|.|ENST00000573692.1:c.*162T>C|.|.|.|ENST00000574331.5:n.1378T>C|.|ENST00000630499.2:c.883-275T>C|.|.	.|.|.|.|ENSP00000459157.1:p.Phe40Ser|.|.|.|.|.|.|.|.|.|.|.|.|.|.|.	.|.|.|8970|119|.|.|.|.|.|.|397|.|.|.|1378|.|.|.|.	.|.|.|.|119|.|.|.|.|.|.|.|.|.|.|.|.|.|.|.	.|.|.|.|40|.|.|.|.|.|.|.|.|.|.|.|.|.|.|.	.|.|.|15/15|1/2|.|.|.|.|.|.|3/4|.|.|.|3/3|.|10/10|.|.	-|+|+|+|+|-|+|-|+|+|-|+|-|+|+|+|+|+|+|+	.|.|.|YES|.|.|YES|.|.|.|YES|.|.|.|.|.|.|.|.|.	.|.|.|.|.|.|.|.|.|.|.|.|.|.|.|.|.|.|.|.	.|.|.|.|.|.|.|.|.|.|.|.|.|.|.|.|.|.|.|.	.|.|.|.|.|.|.|.|.|.|.|.|.|.|.|.|.|.|.|.	.|.|.|.|.|.|.|.|.|.|.|.|.|.|.|.|.|.|.|.	SRRM2(31):missense_variant(1)upstream_gene_variant(1)3_prime_UTR_variant,NMD_transcript_variant(1)non_coding_transcript_exon_variant,non_coding_transcript_variant(1)3_prime_UTR_variant(1)downstream_gene_variant(8)intron_variant(1)|AC092117.2(1):downstream_gene_variant(1)|TCEB2(5):downstream_gene_variant(5)	.	.	.	.	.	.	.	.	.	.	.	.	.	.	.	.	Y	N	T
16	9118598	T	C	16	9212455	T	C	Y	3_prime_UTR_variant	ENST00000327827	C16orf72	ENSG00000182831	ENSP00000331720	CCDS10538.1	Q14CZ0	.	.	ENST00000327827.11:c.*1686T>C	.	2911	.	.	2020-04-04	+	YES	.	.	.	.	C16orf72(2):3_prime_UTR_variant(1)	.	.	.	.	.	.	.	.	.	.	.	.	.	.	.	.	Y	N	T
16	23669018	G	T	16	23680339	G	T	Y	upstream_gene_variant|downstream_gene_variant|downstream_gene_variant|downstream_gene_variant|upstream_gene_variant|non_coding_transcript_exon_variant,non_coding_transcript_variant|downstream_gene_variant|3_prime_UTR_variant|downstream_gene_variant	ENST00000565266|ENST00000563188|ENST00000566298|ENST00000568589|ENST00000566996|ENST00000563614|ENST00000563998|ENST00000300087|ENST00000566053	CTD-2196E14.9|DCTN5|DCTN5|DCTN5|CTD-2196E14.9|DCTN5|DCTN5|DCTN5|DCTN5	ENSG00000260482|ENSG00000166847|ENSG00000166847|ENSG00000166847|ENSG00000260482|ENSG00000166847|ENSG00000166847|ENSG00000166847|ENSG00000166847	.|ENSP00000456483|ENSP00000458354|ENSP00000456137|.|.|ENSP00000454691|ENSP00000300087|ENSP00000457585	.|.|.|.|.|.|CCDS58436.1|CCDS10615.1|.	.|.|.|.|.|.|Q9BTE1|Q9BTE1|.	3114|3325|3317|3001|993|.|1647|.|1800	.|.|.|.|.|.|.|.|.	.|.|.|.|.|ENST00000563614.1:n.2551G>T|.|ENST00000300087.6:c.*1874G>T|.	.|.|.|.|.|.|.|.|.	.|.|.|.|.|2551|.|2574|.	.|.|.|.|.|.|.|.|.	.|.|.|.|.|.|.|.|.	.|.|.|.|.|1/1|.|6/6|.	+|+|+|+|+|+|+|+|+	.|.|.|.|YES|.|.|YES|.	.|.|.|.|.|.|.|.|.	.|.|.|.|.|.|.|.|.	.|.|.|.|.|.|.|.|.	.|.|.|.|.|.|.|.|.	DCTN5(8):non_coding_transcript_exon_variant,non_coding_transcript_variant(1)3_prime_UTR_variant(1)downstream_gene_variant(5)|CTD-2196E14.9(2):upstream_gene_variant(2)	.	.	.	.	.	.	.	.	.	.	.	.	.	.	.	.	Y	N	G
16	67098872	A	G	16	67132775	A	G	Y	3_prime_UTR_variant|3_prime_UTR_variant|non_coding_transcript_exon_variant,non_coding_transcript_variant|non_coding_transcript_exon_variant,non_coding_transcript_variant|downstream_gene_variant|3_prime_UTR_variant	ENST00000565389|ENST00000412916|ENST00000566281|ENST00000568858|ENST00000561924|ENST00000290858	CBFB|CBFB|CBFB|CBFB|CBFB|CBFB	ENSG00000067955|ENSG00000067955|ENSG00000067955|ENSG00000067955|ENSG00000067955|ENSG00000067955	ENSP00000462932|ENSP00000415151|.|.|ENSP00000462273|ENSP00000290858	.|CCDS45508.1|.|.|.|CCDS10827.1	.|Q13951|.|.|.|Q13951	.|.|.|.|61|.	.|.|.|.|.|.	ENST00000565389.1:c.*94A>G|ENST00000412916.6:c.*94A>G|ENST00000566281.1:n.387A>G|ENST00000568858.1:n.395A>G|.|ENST00000290858.10:c.*140A>G	.|.|.|.|.|.	275|821|387|395|.|950	.|.|.|.|.|.	.|.|.|.|.|.	3/3|6/6|2/2|2/2|.|6/6	+|+|+|+|+|+	.|YES|.|.|.|.	.|.|.|.|.|.	.|.|.|.|.|.	.|.|.|.|.|.	.|.|.|.|.|.	CBFB(9):non_coding_transcript_exon_variant,non_coding_transcript_variant(2)3_prime_UTR_variant(3)downstream_gene_variant(1)	.	.	.	.	.	.	.	.	.	.	.	.	.	.	.	.	Y	N	A
16	67100369	A	C	16	67134272	A	C	Y	downstream_gene_variant|downstream_gene_variant|3_prime_UTR_variant|downstream_gene_variant|downstream_gene_variant|3_prime_UTR_variant	ENST00000568858|ENST00000566281|ENST00000412916|ENST00000561924|ENST00000565389|ENST00000290858	CBFB|CBFB|CBFB|CBFB|CBFB|CBFB	ENSG00000067955|ENSG00000067955|ENSG00000067955|ENSG00000067955|ENSG00000067955|ENSG00000067955	.|.|ENSP00000415151|ENSP00000462273|ENSP00000462932|ENSP00000290858	.|.|CCDS45508.1|.|.|CCDS10827.1	.|.|Q13951|.|.|Q13951	978|1400|.|1558|926|.	.|.|.|.|.|.	.|.|ENST00000412916.6:c.*1591A>C|.|.|ENST00000290858.10:c.*1637A>C	.|.|.|.|.|.	.|.|2318|.|.|2447	.|.|.|.|.|.	.|.|.|.|.|.	.|.|6/6|.|.|6/6	+|+|+|+|+|+	.|.|YES|.|.|.	.|.|.|.|.|.	.|.|.|.|.|.	.|.|.|.|.|.	.|.|.|.|.|.	CBFB(9):3_prime_UTR_variant(2)downstream_gene_variant(4)	.	.	.	.	.	.	.	.	.	.	.	.	.	.	.	.	Y	N	A
17	7514401	C	T	17	7417718	C	T	Y	3_prime_UTR_variant|downstream_gene_variant|downstream_gene_variant|3_prime_UTR_variant	ENST00000617998|ENST00000576553|ENST00000573603|ENST00000621442	POLR2A|POLR2A|POLR2A|POLR2A	ENSG00000181222|ENSG00000181222|ENSG00000181222|ENSG00000181222	ENSP00000480158|.|.|ENSP00000483957	.|.|.|.	.|.|.|.	.|1920|4474|.	.|.|.|.	ENST00000617998.4:c.*194C>T|.|.|ENST00000621442.4:c.*222C>T	.|.|.|.	6536|.|.|6521	.|.|.|.	.|.|.|.	29/29|.|.|30/30	+|+|+|+	YES|.|.|.	.|.|.|.	.|.|.|.	.|.|.|.	.|.|.|.	POLR2A(10):3_prime_UTR_variant(2)downstream_gene_variant(2)	.	.	.	.	.	.	.	.	.	.	.	.	.	.	.	.	Y	N	C
17	15716503	G	A	17	15619817	G	A	Y	downstream_gene_variant|downstream_gene_variant|intron_variant,non_coding_transcript_variant|missense_variant|upstream_gene_variant|missense_variant|downstream_gene_variant|missense_variant,NMD_transcript_variant|intron_variant,non_coding_transcript_variant|missense_variant|downstream_gene_variant|downstream_gene_variant|missense_variant,NMD_transcript_variant|downstream_gene_variant|downstream_g…	ENST00000581529|ENST00000579694|ENST00000585171|ENST00000464847|ENST00000578920|ENST00000421016|ENST00000472486|ENST00000413242|ENST00000583675|ENST00000583566|ENST00000585194|ENST00000583031|ENST00000412988|ENST00000580393|ENST00000580136|ENST00000395894|ENST00000593105|ENST00000580259	ZNF286A|ZNF286A|TBC1D26|ZNF286A|ZNF286A|ZNF286A|ZNF286A|TBC1D26|TBC1D26|ZNF286A|ZNF286A|ZNF286A|TBC1D26|ZNF286A|ZNF286A|ZNF286A|ZNF286A|ZNF286A	ENSG00000187607|ENSG00000187607|ENSG00000255104|ENSG00000187607|ENSG00000187607|ENSG00000187607|ENSG00000187607|ENSG00000255104|ENSG00000255104|ENSG00000187607|ENSG00000187607|ENSG00000187607|ENSG00000255104|ENSG00000187607|ENSG00000187607|ENSG00000187607|ENSG00000187607|ENSG00000187607	ENSP00000463915|ENSP00000467718|.|ENSP00000464218|.|ENSP00000397163|ENSP00000461982|ENSP00000458062|.|ENSP00000464063|ENSP00000462679|ENSP00000461939|ENSP00000408168|ENSP00000462509|.|ENSP00000379231|ENSP00000466154|ENSP00000462182	.|.|.|CCDS11172.1|.|CCDS11172.1|.|CCDS11172.1|.|CCDS11172.1|.|.|CCDS73997.1|.|.|.|CCDS73997.1|.	.|.|.|Q9HBT8|.|Q9HBT8|.|Q9HBT8|.|Q9HBT8|.|.|Q9HBT8|.|.|.|Q9HBT8|.	105|86|.|cGa/cAa|782|cGa/cAa|13|cGa/cAa|.|cGa/cAa|459|448|cGa/cAa|394|251|.|cGa/cAa|391	.|.|.|R/Q|.|R/Q|.|R/Q|.|R/Q|.|.|R/Q|.|.|.|R/Q|.	.|.|ENST00000585171.5:n.549+8256G>A|ENST00000464847.6:c.779G>A|.|ENST00000421016.5:c.779G>A|.|ENST00000413242.6:c.779G>A|ENST00000583675.5:n.455+8256G>A|ENST00000583566.5:c.779G>A|.|.|ENST00000412988.6:c.749G>A|.|.|ENST00000395894.6:c.*487G>A|ENST00000593105.5:c.749G>A|.	.|.|.|ENSP00000464218.1:p.Arg260Gln|.|ENSP00000397163.1:p.Arg260Gln|.|ENSP00000458062.1:p.Arg260Gln|.|ENSP00000464063.1:p.Arg260Gln|.|.|ENSP00000408168.2:p.Arg250Gln|.|.|.|ENSP00000466154.1:p.Arg250Gln|.	.|.|.|1332|.|1262|.|1098|.|1019|.|.|828|.|.|1159|943|.	.|.|.|779|.|779|.|779|.|779|.|.|749|.|.|.|749|.	.|.|.|260|.|260|.|260|.|260|.|.|250|.|.|.|250|.	.|.|6/6|5/5|.|6/6|.|6/17|5/6|6/6|.|.|5/9|.|.|6/6|5/5|.	+|+|+|+|+|+|+|+|+|+|+|+|+|+|+|+|+|+	.|.|.|YES|.|.|.|.|.|.|.|.|.|.|.|.|.|.	.|.|.|.|.|.|.|.|.|.|.|.|.|.|.|.|.|.	.|.|.|.|.|.|.|.|.|.|.|.|.|.|.|.|.|.	.|.|.|.|.|.|.|.|.|.|.|.|.|.|.|.|.|.	.|.|.|.|.|.|.|.|.|.|.|.|.|.|.|.|.|.	TBC1D26(17):missense_variant,NMD_transcript_variant(2)intron_variant,non_coding_transcript_variant(2)|ZNF286A(21):missense_variant(4)upstream_gene_variant(1)3_prime_UTR_variant(1)downstream_gene_variant(8)	rs771300231	.	.	.	.	.	.	.	.	.	.	.	.	.	.	.	N	N	G
17	32000224	T	A	17	30327243	T	A	Y	3_prime_UTR_variant|downstream_gene_variant|downstream_gene_variant|downstream_gene_variant|3_prime_UTR_variant	ENST00000322652|ENST00000583346|ENST00000578106|ENST00000582184|ENST00000580398	SUZ12|RP11-640N20.1|SUZ12|RP11-640N20.1|SUZ12	ENSG00000178691|ENSG00000264300|ENSG00000178691|ENSG00000264300|ENSG00000178691	ENSP00000316578|.|.|.|ENSP00000463936	CCDS11270.1|.|.|.|.	Q15022|.|.|.|.	.|2979|848|2886|.	.|.|.|.|.	ENST00000322652.9:c.*1221T>A|.|.|.|ENST00000580398.1:c.*1221T>A	.|.|.|.|.	3670|.|.|.|3552	.|.|.|.|.	.|.|.|.|.	16/16|.|.|.|15/15	+|-|+|-|+	YES|.|.|YES|.	.|.|.|.|.	.|.|.|.|.	.|.|.|.|.	.|.|.|.|.	SUZ12(4):3_prime_UTR_variant(2)downstream_gene_variant(1)|RP11-640N20.1(2):downstream_gene_variant(2)	.	.	.	.	.	.	.	.	.	.	.	.	.	.	.	.	Y	N	.
17	41973612	A	C	17	40125630	A	C	Y	non_coding_transcript_exon_variant,non_coding_transcript_variant|downstream_gene_variant|non_coding_transcript_exon_variant,non_coding_transcript_variant|downstream_gene_variant|downstream_gene_variant|downstream_gene_variant|3_prime_UTR_variant|downstream_gene_variant|downstream_gene_variant|synonymous_variant|downstream_gene_variant|synonymous_variant	ENST00000486438|ENST00000588814|ENST00000592105|ENST00000426588|ENST00000592861|ENST00000587679|ENST00000472031|ENST00000587727|ENST00000457167|ENST00000393888|ENST00000316603|ENST00000393892	CNP|DNAJC7|CNP|DNAJC7|CNP|CNP|CNP|DNAJC7|DNAJC7|CNP|DNAJC7|CNP	ENSG00000173786|ENSG00000168259|ENSG00000173786|ENSG00000168259|ENSG00000173786|ENSG00000173786|ENSG00000173786|ENSG00000168259|ENSG00000168259|ENSG00000173786|ENSG00000168259|ENSG00000173786	.|ENSP00000466114|.|ENSP00000394327|.|ENSP00000468198|ENSP00000467641|ENSP00000467702|ENSP00000406463|ENSP00000377466|ENSP00000313311|ENSP00000377470	.|.|.|CCDS45678.1|.|.|.|.|CCDS45677.1|.|CCDS45678.1|CCDS11414.2	.|.|.|Q99615|.|.|.|.|Q99615|P09543|Q99615|P09543	.|2929|.|2867|1815|4943|.|2840|2821|tcA/tcC|3052|tcA/tcC	.|.|.|.|.|.|.|.|.|S|.|S	ENST00000486438.1:n.561A>C|.|ENST00000592105.1:n.367A>C|.|.|.|ENST00000472031.1:c.*131A>C|.|.|ENST00000393888.1:c.894A>C|.|ENST00000393892.7:c.954A>C	.|.|.|.|.|.|.|.|.|ENST00000393888.1:c.894A>C(p.%3D)|.|ENST00000393892.7:c.954A>C(p.%3D)	561|.|367|.|.|.|403|.|.|1019|.|1098	.|.|.|.|.|.|.|.|.|894|.|954	.|.|.|.|.|.|.|.|.|298|.|318	2/2|.|3/3|.|.|.|3/3|.|.|4/4|.|4/4	+|-|+|-|+|+|+|-|-|+|-|+	.|.|.|.|.|.|.|.|YES|.|.|YES	.|.|.|.|.|.|.|.|.|.|.|.	.|.|.|.|.|.|.|.|.|.|.|.	.|.|.|.|.|.|.|.|.|.|.|.	.|.|.|.|.|.|.|.|.|.|.|.	CNP(12):non_coding_transcript_exon_variant,non_coding_transcript_variant(2)3_prime_UTR_variant(1)synonymous_variant(2)downstream_gene_variant(2)|DNAJC7(23):downstream_gene_variant(5)	.	.	.	.	.	.	.	.	.	.	.	.	.	.	.	.	Y	N	A
17	47622078	G	T	17	45699444	G	T	Y	3_prime_UTR_variant|intron_variant,non_coding_transcript_variant|downstream_gene_variant|downstream_gene_variant|downstream_gene_variant|intron_variant,non_coding_transcript_variant|3_prime_UTR_variant,NMD_transcript_variant|non_coding_transcript_exon_variant,non_coding_transcript_variant|downstream_gene_variant|downstream_gene_variant	ENST00000322157|ENST00000582066|ENST00000580045|ENST00000530173|ENST00000525048|ENST00000582389|ENST00000530514|ENST00000584391|ENST00000531486|ENST00000528565	NPEPPS|RP11-580I16.2|RP11-580I16.2|NPEPPS|NPEPPS|RP11-580I16.2|NPEPPS|RP11-580I16.2|NPEPPS|NPEPPS	ENSG00000141279|ENSG00000263766|ENSG00000263766|ENSG00000141279|ENSG00000141279|ENSG00000263766|ENSG00000141279|ENSG00000263766|ENSG00000141279|ENSG00000141279	ENSP00000320324|.|.|ENSP00000433287|ENSP00000432127|.|ENSP00000436733|.|.|ENSP00000433549	CCDS45721.1|.|.|.|.|.|.|.|.|.	P55786|.|.|.|.|.|.|.|.|.	.|.|3928|72|3649|.|.|.|1864|110	.|.|.|.|.|.|.|.|.|.	ENST00000322157.8:c.*158G>T|ENST00000582066.1:n.39+14434C>A|.|.|.|ENST00000582389.5:n.178+4469C>A|ENST00000530514.5:c.*1635G>T|ENST00000584391.5:n.206C>A|.|.	.|.|.|.|.|.|.|.|.|.	3155|.|.|.|.|.|2053|206|.|.	.|.|.|.|.|.|.|.|.|.	.|.|.|.|.|.|.|.|.|.	23/23|1/1|.|.|.|3/3|16/16|4/4|.|.	+|-|-|+|+|-|+|-|+|+	YES|.|YES|.|.|.|.|.|.|.	.|.|.|.|.|.|.|.|.|.	.|.|.|.|.|.|.|.|.|.	.|.|.|.|.|.|.|.|.|.	.|.|.|.|.|.|.|.|.|.	NPEPPS(25):3_prime_UTR_variant,NMD_transcript_variant(1)3_prime_UTR_variant(1)downstream_gene_variant(4)|RP11-580I16.2(4):intron_variant,non_coding_transcript_variant(2)non_coding_transcript_exon_variant,non_coding_transcript_variant(1)downstream_gene_variant(1)	.	.	.	.	.	.	.	.	.	.	.	.	.	.	.	.	Y	N	G
17	57679915	A	G	17	55757276	A	G	Y	downstream_gene_variant|3_prime_UTR_variant|downstream_gene_variant|3_prime_UTR_variant|3_prime_UTR_variant	ENST00000579466|ENST00000416426|ENST00000579505|ENST00000284073|ENST00000442934	MSI2|MSI2|MSI2|MSI2|MSI2	ENSG00000153944|ENSG00000153944|ENSG00000153944|ENSG00000153944|ENSG00000153944	.|ENSP00000414671|.|ENSP00000284073|ENSP00000392607	.|.|.|CCDS11596.1|.	.|.|.|Q96DH6|.	4859|.|4856|.|.	.|.|.|.|.	.|ENST00000416426.6:c.*398A>G|.|ENST00000284073.6:c.*398A>G|ENST00000442934.6:c.*398A>G	.|.|.|.|.	.|1508|.|1594|1242	.|.|.|.|.	.|.|.|.|.	.|14/14|.|14/14|10/10	+|+|+|+|+	.|.|.|YES|.	.|.|.|.|.	.|.|.|.|.	.|.|.|.|.	.|.|.|.|.	MSI2(19):3_prime_UTR_variant(3)downstream_gene_variant(2)	.	.	.	.	.	.	.	.	.	.	.	.	.	.	.	.	Y	N	A
17	72124532	T	C	17	70120673	T	C	Y	intron_variant,non_coding_transcript_variant|upstream_gene_variant|intron_variant,non_coding_transcript_variant|3_prime_UTR_variant	ENST00000628742|ENST00000533232|ENST00000414600|ENST00000245479	SOX9-AS1|SOX9-AS1|SOX9-AS1|SOX9	ENSG00000234899|ENSG00000234899|ENSG00000234899|ENSG00000125398	.|.|.|ENSP00000245479	.|.|.|CCDS11689.1	.|.|.|P48436	.|3739|.|.	.|.|.|.	ENST00000628742.2:n.147-39487A>G|.|ENST00000414600.1:n.96+17153A>G|ENST00000245479.2:c.*145T>C	.|.|.|.	.|.|.|2047	.|.|.|.	.|.|.|.	2/6|.|1/1|3/3	-|-|-|+	.|.|.|YES	.|.|.|.	.|.|.|.	.|.|.|.	.|.|.|.	SOX9(1):3_prime_UTR_variant(1)|SOX9-AS1(19):intron_variant,non_coding_transcript_variant(2)upstream_gene_variant(1)	.	.	.	.	.	.	.	.	.	.	.	.	.	.	.	.	Y	N	T
17	74768829	A	G	17	72764968	A	G	Y	downstream_gene_variant|downstream_gene_variant|downstream_gene_variant|downstream_gene_variant|downstream_gene_variant|downstream_gene_variant|downstream_gene_variant|3_prime_UTR_variant|downstream_gene_variant|downstream_gene_variant|downstream_gene_variant|downstream_gene_variant|downstream_gene_variant|downstream_gene_variant|downstream_gene_variant|downstream_gene_variant|downstream_gene_var…	ENST00000581466|ENST00000579218|ENST00000580301|ENST00000584022|ENST00000580216|ENST00000583689|ENST00000582118|ENST00000262613|ENST00000357814|ENST00000583989|ENST00000580632|ENST00000578947|ENST00000582870|ENST00000583476|ENST00000582359|ENST00000582993|ENST00000578958|ENST00000413388|ENST00000577428|ENST00000583757|ENST00000582168|ENST00000581451|ENST00000578822|ENST00000585240|ENST00000578862…	NAT9|NAT9|NAT9|NAT9|NAT9|NAT9|NAT9|SLC9A3R1|NAT9|NAT9|NAT9|NAT9|NAT9|NAT9|NAT9|NAT9|SLC9A3R1|SLC9A3R1|NAT9|NAT9|NAT9|NAT9|NAT9|NAT9|NAT9|SLC9A3R1|SLC9A3R1|NAT9|NAT9|NAT9|NAT9|NAT9|NAT9	ENSG00000109065|ENSG00000109065|ENSG00000109065|ENSG00000109065|ENSG00000109065|ENSG00000109065|ENSG00000109065|ENSG00000109062|ENSG00000109065|ENSG00000109065|ENSG00000109065|ENSG00000109065|ENSG00000109065|ENSG00000109065|ENSG00000109065|ENSG00000109065|ENSG00000109062|ENSG00000109062|ENSG00000109065|ENSG00000109065|ENSG00000109065|ENSG00000109065|ENSG00000109065|ENSG00000109065|ENSG00000109065…	ENSP00000463760|ENSP00000464142|ENSP00000462019|ENSP00000464681|.|.|.|ENSP00000262613|ENSP00000350467|.|ENSP00000463523|ENSP00000463860|ENSP00000464281|ENSP00000463353|.|.|.|ENSP00000464982|.|ENSP00000462454|.|ENSP00000464505|ENSP00000462835|.|.|ENSP00000464117|ENSP00000464321|.|ENSP00000463824|ENSP00000462120|.|.|.	.|.|CCDS77102.1|.|.|.|.|CCDS11705.1|CCDS11706.1|.|.|.|.|CCDS77104.1|.|.|.|.|.|CCDS77101.1|.|.|.|.|.|.|.|.|.|CCDS77103.1|.|.|.	.|.|Q9BTE0|.|.|.|.|O14745|Q9BTE0|.|.|.|.|.|.|.|.|O14745|.|.|.|.|.|.|.|.|.|.|.|.|.|.|.	3443|2965|1738|2862|3409|3948|4525|.|1718|3437|2729|4074|2831|2939|3844|4482|270|.|3446|2899|4165|4780|2866|3613|3346|26|247|3202|2560|2935|1752|2796|3466	.|.|.|.|.|.|.|.|.|.|.|.|.|.|.|.|.|.|.|.|.|.|.|.|.|.|.|.|.|.|.|.|.	.|.|.|.|.|.|.|ENST00000262613.9:c.*173A>G|.|.|.|.|.|.|.|.|.|ENST00000413388.2:c.*173A>G|.|.|.|.|.|.|.|.|.|.|.|.|.|.|.	.|.|.|.|.|.|.|.|.|.|.|.|.|.|.|.|.|.|.|.|.|.|.|.|.|.|.|.|.|.|.|.|.	.|.|.|.|.|.|.|1445|.|.|.|.|.|.|.|.|.|818|.|.|.|.|.|.|.|.|.|.|.|.|.|.|.	.|.|.|.|.|.|.|.|.|.|.|.|.|.|.|.|.|.|.|.|.|.|.|.|.|.|.|.|.|.|.|.|.	.|.|.|.|.|.|.|.|.|.|.|.|.|.|.|.|.|.|.|.|.|.|.|.|.|.|.|.|.|.|.|.|.	.|.|.|.|.|.|.|6/6|.|.|.|.|.|.|.|.|.|5/5|.|.|.|.|.|.|.|.|.|.|.|.|.|.|.	-|-|-|-|-|-|-|+|-|-|-|-|-|-|-|-|+|+|-|-|-|-|-|-|-|+|+|-|-|-|-|-|-	.|.|.|.|.|.|.|YES|YES|.|.|.|.|.|.|.|.|.|.|.|.|.|.|.|.|.|.|.|.|.|.|.|.	.|.|.|.|.|.|.|.|.|.|.|.|.|.|.|.|.|.|.|.|.|.|.|.|.|.|.|.|.|.|.|.|.	.|.|.|.|.|.|.|.|.|.|.|.|.|.|.|.|.|.|.|.|.|.|.|.|.|.|.|.|.|.|.|.|.	.|.|.|.|.|.|.|.|.|.|.|.|.|.|.|.|.|.|.|.|.|.|.|.|.|.|.|.|.|.|.|.|.	.|.|.|.|.|.|.|.|.|.|.|.|.|.|.|.|.|.|.|.|.|.|.|.|.|.|.|.|.|.|.|.|.	SLC9A3R1(5):3_prime_UTR_variant(2)downstream_gene_variant(3)|NAT9(29):downstream_gene_variant(28)	.	.	.	.	.	.	.	.	.	.	.	.	.	.	.	.	Y	N	A
17	75825208	G	A	17	73821289	G	A	Y	downstream_gene_variant|downstream_gene_variant|downstream_gene_variant|downstream_gene_variant|downstream_gene_variant|downstream_gene_variant|3_prime_UTR_variant	ENST00000589670|ENST00000590856|ENST00000587258|ENST00000586519|ENST00000207549|ENST00000412096|ENST00000589666	UNC13D|UNC13D|UNK|UNC13D|UNC13D|UNC13D|UNK	ENSG00000092929|ENSG00000092929|ENSG00000132478|ENSG00000092929|ENSG00000092929|ENSG00000092929|ENSG00000132478	ENSP00000466758|.|ENSP00000467726|ENSP00000466149|ENSP00000207549|ENSP00000388093|ENSP00000464893	.|.|.|.|CCDS11730.1|.|CCDS45778.2	.|.|.|.|Q70J99|Q70J99|Q9C0B0	2017|4454|879|2749|2017|2056|.	.|.|.|.|.|.|.	.|.|.|.|.|.|ENST00000589666.5:c.*791G>A	.|.|.|.|.|.|.	.|.|.|.|.|.|3334	.|.|.|.|.|.|.	.|.|.|.|.|.|.	.|.|.|.|.|.|16/16	-|-|+|-|-|-|+	.|.|.|.|YES|.|YES	.|.|.|.|.|.|.	.|.|.|.|.|.|.	.|.|.|.|.|.|.	.|.|.|.|.|.|.	UNK(8):3_prime_UTR_variant(1)downstream_gene_variant(1)|UNC13D(17):downstream_gene_variant(5)	.	.	.	.	.	.	.	.	.	.	.	.	.	.	.	.	N	N	g
17	78223702	T	C	17	76219783	T	C	Y	non_coding_transcript_exon_variant,non_coding_transcript_variant|3_prime_UTR_variant|downstream_gene_variant|downstream_gene_variant|downstream_gene_variant|downstream_gene_variant|downstream_gene_variant|3_prime_UTR_variant|3_prime_UTR_variant|downstream_gene_variant	ENST00000589892|ENST00000374948|ENST00000591800|ENST00000590925|ENST00000586192|ENST00000592115|ENST00000587746|ENST00000301633|ENST00000350051|ENST00000592734	BIRC5|BIRC5|BIRC5|BIRC5|BIRC5|BIRC5|BIRC5|BIRC5|BIRC5|BIRC5	ENSG00000089685|ENSG00000089685|ENSG00000089685|ENSG00000089685|ENSG00000089685|ENSG00000089685|ENSG00000089685|ENSG00000089685|ENSG00000089685|ENSG00000089685	.|ENSP00000364086|ENSP00000467259|ENSP00000467336|ENSP00000466063|.|ENSP00000466675|ENSP00000301633|ENSP00000324180|ENSP00000466617	.|CCDS32751.1|.|.|.|.|.|CCDS32752.1|CCDS11755.1|.	.|O15392|.|O15392|.|.|.|.|.|O15392	.|.|723|148|723|723|723|.|.|710	.|.|.|.|.|.|.|.|.|.	ENST00000589892.1:n.593T>C|ENST00000374948.6:c.*45T>C|.|.|.|.|.|ENST00000301633.8:c.*148T>C|ENST00000350051.7:c.*148T>C|.	.|.|.|.|.|.|.|.|.|.	593|512|.|.|.|.|.|777|696|.	.|.|.|.|.|.|.|.|.|.	.|.|.|.|.|.|.|.|.|.	2/2|3/3|.|.|.|.|.|5/5|4/4|.	+|+|+|+|+|+|+|+|+|+	.|.|.|.|.|.|.|YES|.|.	.|.|.|.|.|.|.|.|.|.	.|.|.|.|.|.|.|.|.|.	.|.|.|.|.|.|.|.|.|.	.|.|.|.|.|.|.|.|.|.	BIRC5(11):non_coding_transcript_exon_variant,non_coding_transcript_variant(1)3_prime_UTR_variant(3)downstream_gene_variant(6)	rs2239680	.	.	.	.	.	.	.	.	.	.	.	.	.	.	.	Y	N	T
17	82602424	C	G	17	80560300	C	G	Y	downstream_gene_variant|downstream_gene_variant|downstream_gene_variant|3_prime_UTR_variant|downstream_gene_variant|non_coding_transcript_exon_variant,non_coding_transcript_variant|downstream_gene_variant|upstream_gene_variant	ENST00000571989|ENST00000622867|ENST00000529652|ENST00000335255|ENST00000473637|ENST00000624186|ENST00000576912|ENST00000574694	FOXK2|FOXK2|FOXK2|FOXK2|FOXK2|FOXK2|RP13-638C3.4|FOXK2	ENSG00000141568|ENSG00000141568|ENSG00000141568|ENSG00000141568|ENSG00000141568|ENSG00000141568|ENSG00000261845|ENSG00000141568	.|ENSP00000481132|.|ENSP00000335677|ENSP00000436108|.|.|.	.|.|.|CCDS11813.1|.|.|.|.	.|.|.|Q01167|Q01167|.|.|.	894|32|19|.|32|.|565|1213	.|.|.|.|.|.|.|.	.|.|.|ENST00000335255.9:c.*925C>G|.|ENST00000624186.1:n.3486C>G|.|.	.|.|.|.|.|.|.|.	.|.|.|3082|.|3486|.|.	.|.|.|.|.|.|.|.	.|.|.|.|.|.|.|.	.|.|.|9/9|.|1/1|.|.	+|+|+|+|+|+|-|+	.|.|.|YES|.|.|YES|.	.|.|.|.|.|.|.|.	.|.|.|.|.|.|.|.	.|.|.|.|.|.|.|.	.|.|.|.|.|.|.|.	RP13-638C3.4(1):downstream_gene_variant(1)|FOXK2(13):upstream_gene_variant(1)non_coding_transcript_exon_variant,non_coding_transcript_variant(1)3_prime_UTR_variant(1)downstream_gene_variant(4)	.	.	.	.	.	.	.	.	.	.	.	.	.	.	.	.	Y	N	C
18	3255950	G	C	18	3255948	G	C	Y	3_prime_UTR_variant|3_prime_UTR_variant|downstream_gene_variant|non_coding_transcript_exon_variant,non_coding_transcript_variant|downstream_gene_variant|3_prime_UTR_variant|intron_variant,non_coding_transcript_variant|3_prime_UTR_variant|intron_variant,non_coding_transcript_variant|3_prime_UTR_variant|downstream_gene_variant|downstream_gene_variant	ENST00000536605|ENST00000580887|ENST00000580353|ENST00000578038|ENST00000583449|ENST00000579226|ENST00000581905|ENST00000217652|ENST00000578800|ENST00000578611|ENST00000577510|ENST00000578562	MYL12A|MYL12A|MYL12A|MYL12A|MYL12A|MYL12A|RP13-270P17.1|MYL12A|RP13-270P17.1|MYL12A|MYL12A|MYL12A	ENSG00000101608|ENSG00000101608|ENSG00000101608|ENSG00000101608|ENSG00000101608|ENSG00000101608|ENSG00000264235|ENSG00000101608|ENSG00000264235|ENSG00000101608|ENSG00000101608|ENSG00000101608	ENSP00000441231|ENSP00000464359|.|.|ENSP00000462865|ENSP00000462171|.|ENSP00000217652|.|ENSP00000463614|.|ENSP00000463009	CCDS11830.1|CCDS77145.1|.|.|.|CCDS11830.1|.|CCDS11830.1|.|CCDS11830.1|.|.	P19105|.|.|.|.|P19105|.|P19105|.|P19105|.|.	.|.|2262|.|2666|.|.|.|.|.|2202|1900	.|.|.|.|.|.|.|.|.|.|.|.	ENST00000536605.1:c.*32G>C|ENST00000580887.5:c.*32G>C|.|ENST00000578038.1:n.287G>C|.|ENST00000579226.5:c.*32G>C|ENST00000581905.1:n.323-112C>G|ENST00000217652.7:c.*32G>C|ENST00000578800.5:n.633-112C>G|ENST00000578611.5:c.*32G>C|.|.	.|.|.|.|.|.|.|.|.|.|.|.	614|614|.|287|.|670|.|943|.|743|.|.	.|.|.|.|.|.|.|.|.|.|.|.	.|.|.|.|.|.|.|.|.|.|.|.	4/4|4/4|.|2/2|.|4/4|2/2|4/4|2/2|5/5|.|.	+|+|+|+|+|+|-|+|-|+|+|+	.|YES|.|.|.|.|.|.|YES|.|.|.	.|.|.|.|.|.|.|.|.|.|.|.	.|.|.|.|.|.|.|.|.|.|.|.	.|.|.|.|.|.|.|.|.|.|.|.	.|.|.|.|.|.|.|.|.|.|.|.	RP13-270P17.1(2):intron_variant,non_coding_transcript_variant(2)|MYL12A(12):non_coding_transcript_exon_variant,non_coding_transcript_variant(1)3_prime_UTR_variant(5)downstream_gene_variant(4)	.	.	.	.	.	.	.	.	.	.	.	.	.	.	.	.	Y	N	G
18	12325432	C	G	18	12325431	C	G	Y	3_prime_UTR_variant,NMD_transcript_variant|3_prime_UTR_variant|downstream_gene_variant|downstream_gene_variant|non_coding_transcript_exon_variant,non_coding_transcript_variant|intron_variant|intron_variant|downstream_gene_variant|downstream_gene_variant|missense_variant|downstream_gene_variant|downstream_gene_variant|missense_variant|intron_variant	ENST00000586810|ENST00000591208|ENST00000590388|ENST00000586653|ENST00000417736|ENST00000586691|ENST00000591909|ENST00000590693|ENST00000591463|ENST00000590103|ENST00000592683|ENST00000269143|ENST00000317702|ENST00000590967	TUBB6|TUBB6|TUBB6|TUBB6|TUBB6|TUBB6|TUBB6|TUBB6|TUBB6|TUBB6|TUBB6|AFG3L2|TUBB6|TUBB6	ENSG00000176014|ENSG00000176014|ENSG00000176014|ENSG00000176014|ENSG00000176014|ENSG00000176014|ENSG00000176014|ENSG00000176014|ENSG00000176014|ENSG00000176014|ENSG00000176014|ENSG00000141385|ENSG00000176014|ENSG00000176014	ENSP00000467348|ENSP00000466849|ENSP00000468179|ENSP00000468820|.|ENSP00000465448|ENSP00000465040|ENSP00000465891|ENSP00000468571|ENSP00000468777|ENSP00000467969|ENSP00000269143|ENSP00000318697|ENSP00000465386	.|.|.|.|.|.|CCDS77153.1|.|.|.|.|CCDS11859.1|CCDS11858.1|.	.|.|.|.|.|.|.|.|.|.|.|Q9Y4W6|Q9BUF5|.	.|.|235|165|.|.|.|251|79|Ctg/Gtg|308|3512|Ctg/Gtg|.	.|.|.|.|.|.|.|.|.|L/V|.|.|L/V|.	ENST00000586810.5:c.*684C>G|ENST00000591208.1:c.*150C>G|.|.|ENST00000417736.2:n.1032C>G|ENST00000586691.1:c.87+14379C>G|ENST00000591909.5:c.278-3714C>G|.|.|ENST00000590103.5:c.532C>G|.|.|ENST00000317702.9:c.643C>G|ENST00000590967.5:c.278-11681C>G	.|.|.|.|.|.|.|.|.|ENSP00000468777.1:p.Leu178Val|.|.|ENSP00000318697.4:p.Leu215Val|.	1162|592|.|.|1032|.|.|.|.|593|.|.|877|.	.|.|.|.|.|.|.|.|.|532|.|.|643|.	.|.|.|.|.|.|.|.|.|178|.|.|215|.	5/5|5/5|.|.|3/3|1/1|3/3|.|.|3/3|.|.|4/4|3/3	+|+|+|+|+|+|+|+|+|+|+|-|+|+	.|.|.|.|.|.|.|.|.|.|.|YES|YES|.	.|.|.|.|.|.|.|.|.|.|.|.|.|.	.|.|.|.|.|.|.|.|.|.|.|.|.|.	.|.|.|.|.|.|.|.|.|.|.|.|.|.	.|.|.|.|.|.|.|.|.|.|.|.|.|.	AFG3L2(4):downstream_gene_variant(1)|TUBB6(14):missense_variant(2)3_prime_UTR_variant,NMD_transcript_variant(1)non_coding_transcript_exon_variant,non_coding_transcript_variant(1)3_prime_UTR_variant(1)downstream_gene_variant(5)intron_variant(3)	.	.	.	.	.	.	.	.	.	.	.	.	.	.	.	.	Y	N	C
18	13099564	T	G	18	13099563	T	G	Y	missense_variant,NMD_transcript_variant|missense_variant,NMD_transcript_variant|3_prime_UTR_variant|missense_variant|downstream_gene_variant|non_coding_transcript_exon_variant,non_coding_transcript_variant|missense_variant|upstream_gene_variant|3_prime_UTR_variant,NMD_transcript_variant|missense_variant	ENST00000510237|ENST00000589993|ENST00000430049|ENST00000325971|ENST00000508150|ENST00000540847|ENST00000506447|ENST00000508539|ENST00000513432|ENST00000511820	CEP192|CEP192|CEP192|CEP192|CEP192|CEP192|CEP192|CEP192|CEP192|CEP192	ENSG00000101639|ENSG00000101639|ENSG00000101639|ENSG00000101639|ENSG00000101639|ENSG00000101639|ENSG00000101639|ENSG00000101639|ENSG00000101639|ENSG00000101639	ENSP00000423147|ENSP00000467297|ENSP00000389190|ENSP00000317156|ENSP00000468047|.|ENSP00000427550|.|ENSP00000424671|ENSP00000467038	.|.|.|.|.|.|CCDS32792.2|.|.|.	.|.|.|.|.|.|Q8TEP8|.|.|.	Tgt/Ggt|Tgt/Ggt|.|Tgt/Ggt|3879|.|Tgt/Ggt|3945|.|Tgt/Ggt	C/G|C/G|.|C/G|.|.|C/G|.|.|C/G	ENST00000510237.5:c.5446T>G|ENST00000589993.5:c.2289T>G|ENST00000430049.6:c.*638T>G|ENST00000325971.12:c.5221T>G|.|ENST00000540847.6:n.1251T>G|ENST00000506447.5:c.6646T>G|.|ENST00000513432.5:c.*6162T>G|ENST00000511820.6:c.5262T>G	ENSP00000423147.1:p.Cys1816Gly|ENSP00000467297.1:p.Cys764Gly|.|ENSP00000317156.9:p.Cys1741Gly|.|.|ENSP00000427550.1:p.Cys2216Gly|.|.|ENSP00000467038.1:p.Cys1755Gly	5446|2289|2293|6516|.|1251|6726|.|7385|5262	5446|2290|.|5221|.|.|6646|.|.|5263	1816|764|.|1741|.|.|2216|.|.|1755	28/35|17/23|17/23|36/44|.|9/17|37/45|.|31/39|27/35	+|+|+|+|+|+|+|+|+|+	.|.|.|.|.|.|YES|.|.|.	.|.|.|.|.|.|.|.|.|.	.|.|.|.|.|.|.|.|.|.	.|.|.|.|.|.|.|.|.|.	.|.|.|.|.|.|.|.|.|.	CEP192(15):missense_variant,NMD_transcript_variant(2)missense_variant(3)upstream_gene_variant(1)3_prime_UTR_variant,NMD_transcript_variant(1)non_coding_transcript_exon_variant,non_coding_transcript_variant(1)3_prime_UTR_variant(1)downstream_gene_variant(1)	.	.	.	.	.	.	.	.	.	.	.	.	.	.	.	.	Y	N	T
18	13116477	C	T	18	13116476	C	T	Y	non_coding_transcript_exon_variant,non_coding_transcript_variant|stop_gained|3_prime_UTR_variant,NMD_transcript_variant|3_prime_UTR_variant|non_coding_transcript_exon_variant,non_coding_transcript_variant|stop_gained|3_prime_UTR_variant,NMD_transcript_variant|stop_gained|3_prime_UTR_variant,NMD_transcript_variant|non_coding_transcript_exon_variant,non_coding_transcript_variant	ENST00000508539|ENST00000511820|ENST00000513432|ENST00000430049|ENST00000540847|ENST00000506447|ENST00000589993|ENST00000325971|ENST00000510237|ENST00000513183	CEP192|CEP192|CEP192|CEP192|CEP192|CEP192|CEP192|CEP192|CEP192|CEP192	ENSG00000101639|ENSG00000101639|ENSG00000101639|ENSG00000101639|ENSG00000101639|ENSG00000101639|ENSG00000101639|ENSG00000101639|ENSG00000101639|ENSG00000101639	.|ENSP00000467038|ENSP00000424671|ENSP00000389190|.|ENSP00000427550|ENSP00000467297|ENSP00000317156|ENSP00000423147|.	.|.|.|.|.|CCDS32792.2|.|.|.|.	.|.|.|.|.|Q8TEP8|.|.|.|.	.|Cga/Tga|.|.|.|Cga/Tga|.|Cga/Tga|.|.	.|R/*|.|.|.|R/*|.|R/*|.|.	ENST00000508539.2:n.397C>T|ENST00000511820.6:c.6006C>T|ENST00000513432.5:c.*6906C>T|ENST00000430049.6:c.*1143C>T|ENST00000540847.6:n.1995C>T|ENST00000506447.5:c.7390C>T|ENST00000589993.5:c.*92C>T|ENST00000325971.12:c.5965C>T|ENST00000510237.5:c.*248C>T|ENST00000513183.1:n.74C>T	.|ENSP00000467038.1:p.Arg2003Ter|.|.|.|ENSP00000427550.1:p.Arg2464Ter|.|ENSP00000317156.9:p.Arg1989Ter|.|.	397|6006|8129|2798|1995|7470|2794|7260|6044|74	.|6007|.|.|.|7390|.|5965|.|.	.|2003|.|.|.|2464|.|1989|.|.	4/5|33/35|37/39|21/23|15/17|43/45|21/23|42/44|33/35|1/3	+|+|+|+|+|+|+|+|+|+	.|.|.|.|.|YES|.|.|.|.	.|LC|.|.|.|LC|.|LC|.|.	.|END_TRUNC|.|.|.|END_TRUNC|.|END_TRUNC|.|.	.|.|.|.|.|.|.|.|.|.	.|POSITION:0.964205457463884|.|.|.|POSITION:0.970580509587602|.|POSITION:0.963806753918242|.|.	CEP192(15):3_prime_UTR_variant,NMD_transcript_variant(3)stop_gained(3)non_coding_transcript_exon_variant,non_coding_transcript_variant(3)3_prime_UTR_variant(1)	rs781480656	.	.	.	.	.	.	.	.	.	.	.	.	.	.	.	Y	N	C
18	46265737	T	C	18	43845700	T	C	Y	3_prime_UTR_variant|3_prime_UTR_variant	ENST00000619301|ENST00000615052	C18orf25|C18orf25	ENSG00000152242|ENSG00000152242	ENSP00000480074|ENSP00000481626	CCDS42431.1|CCDS42430.1	Q96B23|.	.|.	.|.	ENST00000619301.4:c.*2619T>C|ENST00000615052.4:c.*2619T>C	.|.	4018|4208	.|.	.|.	4/4|5/5	+|+	.|YES	.|.	.|.	.|.	.|.	C18orf25(6):3_prime_UTR_variant(2)	.	.	.	.	.	.	.	.	.	.	.	.	.	.	.	.	Y	N	T
18	46335561	T	A	18	43915524	T	A	Y	intron_variant,NMD_transcript_variant|intron_variant|intron_variant|intron_variant|3_prime_UTR_variant|intron_variant|intron_variant	ENST00000586604|ENST00000543885|ENST00000587853|ENST00000590330|ENST00000588679|ENST00000593230|ENST00000269439	RNF165|RNF165|RNF165|RNF165|RNF165|RNF165|RNF165	ENSG00000141622|ENSG00000141622|ENSG00000141622|ENSG00000141622|ENSG00000141622|ENSG00000141622|ENSG00000141622	ENSP00000468365|ENSP00000444285|ENSP00000466208|ENSP00000466809|ENSP00000467609|ENSP00000467730|ENSP00000269439	.|CCDS58621.1|.|.|.|.|CCDS32823.1	.|Q6ZSG1|.|.|.|.|Q6ZSG1	.|.|.|.|.|.|.	.|.|.|.|.|.|.	ENST00000586604.5:c.61+1226T>A|ENST00000543885.2:c.-92+1226T>A|ENST00000587853.1:c.62-327T>A|ENST00000590330.1:c.62-327T>A|ENST00000588679.1:c.*1080T>A|ENST00000593230.5:c.-141+8614T>A|ENST00000269439.11:c.61+1226T>A	.|.|.|.|.|.|.	.|.|.|.|1338|.|.	.|.|.|.|.|.|.	.|.|.|.|.|.|.	1/5|1/5|2/2|1/1|1/1|1/4|1/7	+|+|+|+|+|+|+	.|.|.|.|.|.|YES	.|.|.|.|.|.|.	.|.|.|.|.|.|.	.|.|.|.|.|.|.	.|.|.|.|.|.|.	RNF165(8):3_prime_UTR_variant(1)intron_variant,NMD_transcript_variant(1)intron_variant(5)	.	.	.	.	.	.	.	.	.	.	.	.	.	.	.	.	Y	N	T
18	58396587	A	T	18	56063819	A	T	Y	3_prime_UTR_variant|downstream_gene_variant|3_prime_UTR_variant|3_prime_UTR_variant|downstream_gene_variant|3_prime_UTR_variant|3_prime_UTR_variant|downstream_gene_variant|downstream_gene_variant|downstream_gene_variant|downstream_gene_variant|3_prime_UTR_variant|downstream_gene_variant|downstream_gene_variant|non_coding_transcript_exon_variant,non_coding_transcript_variant	ENST00000400345|ENST00000435432|ENST00000382850|ENST00000456173|ENST00000256830|ENST00000456986|ENST00000589054|ENST00000587881|ENST00000431212|ENST00000590318|ENST00000356462|ENST00000357895|ENST00000586263|ENST00000588712|ENST00000590506	NEDD4L|NEDD4L|NEDD4L|NEDD4L|NEDD4L|NEDD4L|NEDD4L|NEDD4L|NEDD4L|RP11-845C23.3|NEDD4L|NEDD4L|NEDD4L|NEDD4L|NEDD4L	ENSG00000049759|ENSG00000049759|ENSG00000049759|ENSG00000049759|ENSG00000049759|ENSG00000049759|ENSG00000049759|ENSG00000049759|ENSG00000049759|ENSG00000267396|ENSG00000049759|ENSG00000049759|ENSG00000049759|ENSG00000049759|ENSG00000049759	ENSP00000383199|ENSP00000393395|ENSP00000372301|ENSP00000405440|ENSP00000256830|ENSP00000411947|ENSP00000465669|ENSP00000468332|ENSP00000389406|.|ENSP00000348847|ENSP00000350569|ENSP00000468546|.|.	CCDS45872.1|CCDS45876.1|CCDS45873.1|CCDS45876.1|.|CCDS45875.1|.|.|CCDS45875.1|.|CCDS58632.1|CCDS45874.1|CCDS59323.1|.|.	Q96PU5|Q96PU5|Q96PU5|Q96PU5|Q96PU5|Q96PU5|.|.|Q96PU5|.|Q96PU5|Q96PU5|Q96PU5|.|.	.|36|.|.|14|.|.|254|9|2076|13|.|14|7|.	.|.|.|.|.|.|.|.|.|.|.|.|.|.|.	ENST00000400345.7:c.*318A>T|.|ENST00000382850.8:c.*318A>T|ENST00000456173.6:c.*318A>T|.|ENST00000456986.5:c.*318A>T|ENST00000589054.5:c.*318A>T|.|.|.|.|ENST00000357895.9:c.*318A>T|.|.|ENST00000590506.1:n.1173A>T	.|.|.|.|.|.|.|.|.|.|.|.|.|.|.	3529|.|3299|3408|.|3483|916|.|.|.|.|3425|.|.|1173	.|.|.|.|.|.|.|.|.|.|.|.|.|.|.	.|.|.|.|.|.|.|.|.|.|.|.|.|.|.	31/31|.|30/30|29/29|.|31/31|4/4|.|.|.|.|31/31|.|.|3/3	+|+|+|+|+|+|+|+|+|-|+|+|+|+|+	YES|.|.|.|.|.|.|.|.|YES|.|.|.|.|.	.|.|.|.|.|.|.|.|.|.|.|.|.|.|.	.|.|.|.|.|.|.|.|.|.|.|.|.|.|.	.|.|.|.|.|.|.|.|.|.|.|.|.|.|.	.|.|.|.|.|.|.|.|.|.|.|.|.|.|.	NEDD4L(37):non_coding_transcript_exon_variant,non_coding_transcript_variant(1)3_prime_UTR_variant(6)downstream_gene_variant(7)|RP11-845C23.3(1):downstream_gene_variant(1)	.	.	.	.	.	.	.	.	.	.	.	.	.	.	.	.	Y	N	A
19	1038564	G	T	19	1038563	G	T	Y	non_coding_transcript_exon_variant,non_coding_transcript_variant|upstream_gene_variant|downstream_gene_variant|downstream_gene_variant|downstream_gene_variant|downstream_gene_variant|3_prime_UTR_variant|3_prime_UTR_variant|upstream_gene_variant|downstream_gene_variant|upstream_gene_variant|upstream_gene_variant|upstream_gene_variant|downstream_gene_variant|upstream_gene_variant|upstream_gene_vari…	ENST00000564572|ENST00000524850|ENST00000562075|ENST00000568865|ENST00000607102|ENST00000569352|ENST00000263097|ENST00000565096|ENST00000263094|ENST00000623459|ENST00000527496|ENST00000530703|ENST00000435683|ENST00000566695|ENST00000526885|ENST00000611490|ENST00000348419|ENST00000562958|ENST00000525238|ENST00000606983|ENST00000433129|ENST00000531467	CNN2|ABCA7|CNN2|CNN2|CNN2|CNN2|CNN2|CNN2|ABCA7|AC011558.5|ABCA7|ABCA7|ABCA7|CNN2|ABCA7|ABCA7|CNN2|CNN2|ABCA7|CNN2|ABCA7|ABCA7	ENSG00000064666|ENSG00000064687|ENSG00000064666|ENSG00000064666|ENSG00000064666|ENSG00000064666|ENSG00000064666|ENSG00000064666|ENSG00000064687|ENSG00000279753|ENSG00000064687|ENSG00000064687|ENSG00000064687|ENSG00000064666|ENSG00000064687|ENSG00000064687|ENSG00000064666|ENSG00000064666|ENSG00000064687|ENSG00000064666|ENSG00000064687|ENSG00000064687	.|ENSP00000431473|ENSP00000455777|ENSP00000458137|ENSP00000475175|ENSP00000468577|ENSP00000263097|ENSP00000457968|ENSP00000263094|.|.|.|ENSP00000465322|ENSP00000484533|.|ENSP00000478857|ENSP00000340129|ENSP00000456436|.|ENSP00000484749|ENSP00000414062|ENSP00000433545	.|.|.|.|.|.|CCDS12053.1|CCDS77204.1|CCDS12055.1|.|.|.|.|.|.|.|CCDS12054.1|CCDS77205.1|.|.|CCDS12055.1|.	.|.|.|.|.|.|Q99439|.|Q8IZY2|.|.|.|Q8IZY2|.|.|.|Q99439|.|.|.|Q8IZY2|.	.|1556|1887|255|1876|932|.|.|1539|163|2641|1552|4061|831|1539|1537|.|.|1554|2092|2682|2638	.|.|.|.|.|.|.|.|.|.|.|.|.|.|.|.|.|.|.|.|.|.	ENST00000564572.1:n.1766G>T|.|.|.|.|.|ENST00000263097.8:c.*664G>T|ENST00000565096.6:c.*664G>T|.|.|.|.|.|.|.|.|ENST00000348419.7:c.*664G>T|ENST00000562958.6:c.*664G>T|.|.|.|.	.|.|.|.|.|.|.|.|.|.|.|.|.|.|.|.|.|.|.|.|.|.	1766|.|.|.|.|.|1675|1605|.|.|.|.|.|.|.|.|1529|1690|.|.|.|.	.|.|.|.|.|.|.|.|.|.|.|.|.|.|.|.|.|.|.|.|.|.	.|.|.|.|.|.|.|.|.|.|.|.|.|.|.|.|.|.|.|.|.|.	1/1|.|.|.|.|.|7/7|7/7|.|.|.|.|.|.|.|.|6/6|7/7|.|.|.|.	+|+|+|+|+|+|+|+|+|-|+|+|+|+|+|+|+|+|+|+|+|+	.|.|.|.|.|.|.|.|YES|YES|.|.|.|.|.|.|.|YES|.|.|.|.	.|.|.|.|.|.|.|.|.|.|.|.|.|.|.|.|.|.|.|.|.|.	.|.|.|.|.|.|.|.|.|.|.|.|.|.|.|.|.|.|.|.|.|.	.|.|.|.|.|.|.|.|.|.|.|.|.|.|.|.|.|.|.|.|.|.	.|.|.|.|.|.|.|.|.|.|.|.|.|.|.|.|.|.|.|.|.|.	CNN2(12):non_coding_transcript_exon_variant,non_coding_transcript_variant(1)3_prime_UTR_variant(4)downstream_gene_variant(6)|AC011558.5(1):downstream_gene_variant(1)|ABCA7(19):upstream_gene_variant(10)	.	.	.	.	.	.	.	.	.	.	.	.	.	.	.	.	Y	N	G
19	10643562	T	A	19	10754238	T	A	Y	3_prime_UTR_variant|downstream_gene_variant|downstream_gene_variant|3_prime_UTR_variant|3_prime_UTR_variant|3_prime_UTR_variant|downstream_gene_variant|non_coding_transcript_exon_variant,non_coding_transcript_variant	ENST00000586078|ENST00000590475|ENST00000588214|ENST00000335757|ENST00000407327|ENST00000586549|ENST00000591194|ENST00000589561	SLC44A2|SLC44A2|SLC44A2|SLC44A2|SLC44A2|SLC44A2|SLC44A2|SLC44A2	ENSG00000129353|ENSG00000129353|ENSG00000129353|ENSG00000129353|ENSG00000129353|ENSG00000129353|ENSG00000129353|ENSG00000129353	ENSP00000466664|.|.|ENSP00000336888|ENSP00000385135|ENSP00000468812|ENSP00000466575|.	.|.|.|CCDS12245.1|CCDS54216.1|.|.|.	Q8IWA5|.|.|Q8IWA5|Q8IWA5|.|.|.	.|164|1177|.|.|.|34|.	.|.|.|.|.|.|.|.	ENST00000586078.5:c.*544T>A|.|.|ENST00000335757.9:c.*177T>A|ENST00000407327.8:c.*177T>A|ENST00000586549.1:c.*287T>A|.|ENST00000589561.5:n.1584T>A	.|.|.|.|.|.|.|.	2789|.|.|2674|2313|732|.|1584	.|.|.|.|.|.|.|.	.|.|.|.|.|.|.|.	22/22|.|.|22/22|22/22|7/7|.|8/8	+|+|+|+|+|+|+|+	.|.|.|YES|.|.|.|.	.|.|.|.|.|.|.|.	.|.|.|.|.|.|.|.	.|.|.|.|.|.|.|.	.|.|.|.|.|.|.|.	SLC44A2(15):non_coding_transcript_exon_variant,non_coding_transcript_variant(1)3_prime_UTR_variant(4)downstream_gene_variant(3)	.	.	.	.	.	.	.	.	.	.	.	.	.	.	.	.	Y	N	t
19	10684465	G	C	19	10795141	G	C	Y	upstream_gene_variant|downstream_gene_variant|3_prime_UTR_variant|intron_variant|intron_variant|downstream_gene_variant|intron_variant|downstream_gene_variant|non_coding_transcript_exon_variant,non_coding_transcript_variant|downstream_gene_variant|intron_variant|upstream_gene_variant|downstream_gene_variant|downstream_gene_variant|downstream_gene_variant|intron_variant|intron_variant|stop_lost|st…	ENST00000591649|ENST00000587840|ENST00000592763|ENST00000250241|ENST00000593061|ENST00000585835|ENST00000449870|ENST00000587505|ENST00000587928|ENST00000589485|ENST00000590869|ENST00000586544|ENST00000590009|ENST00000589173|ENST00000589416|ENST00000590261|ENST00000588657|ENST00000589998|ENST00000407004	ILF3|ILF3|ILF3|ILF3|ILF3|ILF3|ILF3|ILF3|ILF3|ILF3|ILF3|ILF3|ILF3|ILF3|ILF3|ILF3|ILF3|ILF3|ILF3	ENSG00000129351|ENSG00000129351|ENSG00000129351|ENSG00000129351|ENSG00000129351|ENSG00000129351|ENSG00000129351|ENSG00000129351|ENSG00000129351|ENSG00000129351|ENSG00000129351|ENSG00000129351|ENSG00000129351|ENSG00000129351|ENSG00000129351|ENSG00000129351|ENSG00000129351|ENSG00000129351|ENSG00000129351	.|ENSP00000467704|ENSP00000465515|ENSP00000250241|ENSP00000466724|ENSP00000467950|ENSP00000404121|ENSP00000466991|.|ENSP00000467372|ENSP00000466235|.|ENSP00000465654|.|ENSP00000465831|ENSP00000468156|ENSP00000468181|ENSP00000465219|ENSP00000384660	.|.|.|CCDS45966.1|.|.|CCDS45965.1|.|.|.|.|.|.|.|.|CCDS12246.1|CCDS45965.1|CCDS12247.1|CCDS45967.1	.|.|Q12906|Q12906|.|.|Q12906|.|.|.|.|.|.|.|.|Q12906|Q12906|Q12906|Q12906	1463|3159|.|.|.|2350|.|3437|.|3151|.|3140|4634|2909|3154|.|.|taG/taC|taG/taC	.|.|.|.|.|.|.|.|.|.|.|.|.|.|.|.|.|*/Y|*/Y	.|.|ENST00000592763.5:c.*469G>C|ENST00000250241.12:c.2060-394G>C|ENST00000593061.5:c.234-457G>C|.|ENST00000449870.5:c.2071+495G>C|.|ENST00000587928.5:n.3058G>C|.|ENST00000590869.1:c.88+495G>C|.|.|.|.|ENST00000590261.5:c.2059+495G>C|ENST00000588657.5:c.2071+495G>C|ENST00000589998.5:c.2109G>C|ENST00000407004.7:c.2121G>C	.|.|.|.|.|.|.|.|.|.|.|.|.|.|.|.|.|ENSP00000465219.1:p.Ter703TyrextTer3|ENSP00000384660.2:p.Ter707TyrextTer3	.|.|2566|.|.|.|.|.|3058|.|.|.|.|.|.|.|.|2326|2371	.|.|.|.|.|.|.|.|.|.|.|.|.|.|.|.|.|2109|2121	.|.|.|.|.|.|.|.|.|.|.|.|.|.|.|.|.|703|707	.|.|16/16|16/16|3/3|.|17/19|.|17/20|.|2/3|.|.|.|.|16/18|16/18|18/18|18/18	+|+|+|+|+|+|+|+|+|+|+|+|+|+|+|+|+|+|+	.|.|.|.|.|.|YES|.|.|.|.|.|.|.|.|.|.|.|.	.|.|.|.|.|.|.|.|.|.|.|.|.|.|.|.|.|.|.	.|.|.|.|.|.|.|.|.|.|.|.|.|.|.|.|.|.|.	.|.|.|.|.|.|.|.|.|.|.|.|.|.|.|.|.|.|.	.|.|.|.|.|.|.|.|.|.|.|.|.|.|.|.|.|.|.	ILF3(24):upstream_gene_variant(2)non_coding_transcript_exon_variant,non_coding_transcript_variant(1)stop_lost(2)3_prime_UTR_variant(1)downstream_gene_variant(7)intron_variant(6)	.	.	.	.	.	.	.	.	.	.	.	.	.	.	.	.	Y	N	G
19	10684827	G	A	19	10795503	G	A	Y	intron_variant|downstream_gene_variant|intron_variant,non_coding_transcript_variant|downstream_gene_variant|intron_variant|3_prime_UTR_variant|downstream_gene_variant|intron_variant|intron_variant|downstream_gene_variant|downstream_gene_variant|downstream_gene_variant|upstream_gene_variant|upstream_gene_variant|downstream_gene_variant|intron_variant|intron_variant|downstream_gene_variant|3_prime_…	ENST00000590869|ENST00000589485|ENST00000587928|ENST00000587505|ENST00000449870|ENST00000407004|ENST00000589416|ENST00000590261|ENST00000588657|ENST00000589998|ENST00000589173|ENST00000590009|ENST00000586544|ENST00000591649|ENST00000585835|ENST00000593061|ENST00000250241|ENST00000587840|ENST00000592763	ILF3|ILF3|ILF3|ILF3|ILF3|ILF3|ILF3|ILF3|ILF3|ILF3|ILF3|ILF3|ILF3|ILF3|ILF3|ILF3|ILF3|ILF3|ILF3	ENSG00000129351|ENSG00000129351|ENSG00000129351|ENSG00000129351|ENSG00000129351|ENSG00000129351|ENSG00000129351|ENSG00000129351|ENSG00000129351|ENSG00000129351|ENSG00000129351|ENSG00000129351|ENSG00000129351|ENSG00000129351|ENSG00000129351|ENSG00000129351|ENSG00000129351|ENSG00000129351|ENSG00000129351	ENSP00000466235|ENSP00000467372|.|ENSP00000466991|ENSP00000404121|ENSP00000384660|ENSP00000465831|ENSP00000468156|ENSP00000468181|ENSP00000465219|.|ENSP00000465654|.|.|ENSP00000467950|ENSP00000466724|ENSP00000250241|ENSP00000467704|ENSP00000465515	.|.|.|.|CCDS45965.1|CCDS45967.1|.|CCDS12246.1|CCDS45965.1|CCDS12247.1|.|.|.|.|.|.|CCDS45966.1|.|.	.|.|.|.|Q12906|Q12906|.|Q12906|Q12906|Q12906|.|.|.|.|.|.|Q12906|.|Q12906	.|3513|.|3799|.|.|3516|.|.|66|3271|4996|2778|1101|2712|.|.|3521|.	.|.|.|.|.|.|.|.|.|.|.|.|.|.|.|.|.|.|.	ENST00000590869.1:c.88+857G>A|.|ENST00000587928.5:n.3069+351G>A|.|ENST00000449870.5:c.2071+857G>A|ENST00000407004.7:c.*362G>A|.|ENST00000590261.5:c.2059+857G>A|ENST00000588657.5:c.2071+857G>A|.|.|.|.|.|.|ENST00000593061.5:c.234-95G>A|ENST00000250241.12:c.2060-32G>A|.|ENST00000592763.5:c.*831G>A	.|.|.|.|.|.|.|.|.|.|.|.|.|.|.|.|.|.|.	.|.|.|.|.|2733|.|.|.|.|.|.|.|.|.|.|.|.|2928	.|.|.|.|.|.|.|.|.|.|.|.|.|.|.|.|.|.|.	.|.|.|.|.|.|.|.|.|.|.|.|.|.|.|.|.|.|.	2/3|.|17/19|.|17/19|18/18|.|16/18|16/18|.|.|.|.|.|.|3/3|16/16|.|16/16	+|+|+|+|+|+|+|+|+|+|+|+|+|+|+|+|+|+|+	.|.|.|.|YES|.|.|.|.|.|.|.|.|.|.|.|.|.|.	.|.|.|.|.|.|.|.|.|.|.|.|.|.|.|.|.|.|.	.|.|.|.|.|.|.|.|.|.|.|.|.|.|.|.|.|.|.	.|.|.|.|.|.|.|.|.|.|.|.|.|.|.|.|.|.|.	.|.|.|.|.|.|.|.|.|.|.|.|.|.|.|.|.|.|.	ILF3(24):intron_variant,non_coding_transcript_variant(1)upstream_gene_variant(2)3_prime_UTR_variant(2)downstream_gene_variant(8)intron_variant(6)	rs375693738	.	.	.	.	.	.	.	.	.	.	.	.	.	.	.	Y	N	G
19	32385181	G	A	19	32876087	G	A	Y	downstream_gene_variant|3_prime_UTR_variant|downstream_gene_variant|3_prime_UTR_variant|downstream_gene_variant	ENST00000355898|ENST00000311921|ENST00000586664|ENST00000544431|ENST00000592680	ZNF507|ZNF507|ZNF507|ZNF507|AC007773.2	ENSG00000168813|ENSG00000168813|ENSG00000168813|ENSG00000168813|ENSG00000267213	ENSP00000348162|ENSP00000312277|.|ENSP00000441549|.	CCDS32985.1|CCDS32985.1|.|.|.	Q8TCN5|Q8TCN5|.|.|.	1927|.|1933|.|4869	.|.|.|.|.	.|ENST00000311921.8:c.*2098G>A|.|ENST00000544431.5:c.*2098G>A|.	.|.|.|.|.	.|5152|.|5180|.	.|.|.|.|.	.|.|.|.|.	.|6/6|.|8/8|.	+|+|+|+|-	.|YES|.|.|YES	.|.|.|.|.	.|.|.|.|.	.|.|.|.|.	.|.|.|.|.	ZNF507(5):3_prime_UTR_variant(2)downstream_gene_variant(2)|AC007773.2(1):downstream_gene_variant(1)	.	.	.	.	.	.	.	.	.	.	.	.	.	.	.	.	Y	N	G
19	32712741	T	C	19	33203647	T	C	Y	3_prime_UTR_variant	ENST00000397061	NUDT19	ENSG00000213965	ENSP00000380251	CCDS42543.1	A8MXV4	.	.	ENST00000397061.3:c.*784T>C	.	1912	.	.	2020-03-03	+	YES	.	.	.	.	NUDT19(1):3_prime_UTR_variant(1)	.	.	.	.	.	.	.	.	.	.	.	.	.	.	.	.	Y	N	T
19	42376799	G	T	19	42880951	G	T	Y	3_prime_UTR_variant|3_prime_UTR_variant|3_prime_UTR_variant|downstream_gene_variant|3_prime_UTR_variant|intron_variant	ENST00000251268|ENST00000334370|ENST00000593647|ENST00000599787|ENST00000378073|ENST00000598762	MEGF8|MEGF8|MEGF8|MEGF8|MEGF8|MEGF8	ENSG00000105429|ENSG00000105429|ENSG00000105429|ENSG00000105429|ENSG00000105429|ENSG00000105429	ENSP00000251268|ENSP00000334219|ENSP00000470620|.|ENSP00000367313|ENSP00000471370	CCDS62693.1|CCDS12604.2|.|.|.|.	Q7Z7M0|Q7Z7M0|.|.|.|.	.|.|.|837|.|.	.|.|.|.|.|.	ENST00000251268.10:c.*24G>T|ENST00000334370.8:c.*24G>T|ENST00000593647.1:c.*1151G>T|.|ENST00000378073.5:c.*24G>T|ENST00000598762.1:c.162-1901G>T	.|.|.|.|.|.	8562|8996|1688|.|9064|.	.|.|.|.|.|.	.|.|.|.|.|.	42/42|41/41|4/4|.|41/41|2/2	+|+|+|+|+|+	YES|.|.|.|.|.	.|.|.|.|.|.	.|.|.|.|.|.	.|.|.|.|.|.	.|.|.|.|.|.	MEGF8(7):3_prime_UTR_variant(4)downstream_gene_variant(1)intron_variant(1)	.	.	.	.	.	.	.	.	.	.	.	.	.	.	.	.	Y	N	G
19	43460881	T	C	19	43965033	T	C	Y	downstream_gene_variant|downstream_gene_variant|downstream_gene_variant|3_prime_UTR_variant	ENST00000594326|ENST00000597741|ENST00000595970|ENST00000244333	LYPD3|LYPD3|LYPD3|LYPD3	ENSG00000124466|ENSG00000124466|ENSG00000124466|ENSG00000124466	.|.|.|ENSP00000244333	.|.|.|CCDS12620.1	.|.|.|O95274	920|562|3124|.	.|.|.|.	.|.|.|ENST00000244333.3:c.*470A>G	.|.|.|.	.|.|.|1600	.|.|.|.	.|.|.|.	.|.|.|5/5	-|-|-|-	.|.|.|YES	.|.|.|.	.|.|.|.	.|.|.|.	.|.|.|.	LYPD3(4):3_prime_UTR_variant(1)downstream_gene_variant(3)	.	.	.	.	.	.	.	.	.	.	.	.	.	.	.	.	Y	Y	.
19	45302387	T	G	19	45805645	T	G	Y	synonymous_variant|3_prime_UTR_variant|downstream_gene_variant|5_prime_UTR_variant|missense_variant	ENST00000300843|ENST00000620044|ENST00000221476|ENST00000622871|ENST00000262891	MARK4|MARK4|CKM|MARK4|MARK4	ENSG00000007047|ENSG00000007047|ENSG00000104879|ENSG00000007047|ENSG00000007047	ENSP00000300843|ENSP00000480702|ENSP00000221476|ENSP00000484974|ENSP00000262891	CCDS12658.1|.|CCDS12659.1|.|CCDS56097.1	Q96L34|.|P06732|.|Q96L34	ctT/ctG|.|4027|.|Tgg/Ggg	L|.|.|.|W/G	ENST00000300843.8:c.2016T>G|ENST00000620044.4:c.*315T>G|.|ENST00000622871.1:c.-84T>G|ENST00000262891.8:c.1936T>G	ENST00000300843.8:c.2016T>G(p.%3D)|.|.|.|ENSP00000262891.3:p.Trp646Gly	2313|811|.|165|2267	2016|.|.|.|1936	672|.|.|.|646	18/18|7/7|.|4/4|17/17	+|+|-|+|+	.|.|YES|.|YES	.|.|.|.|.	.|.|.|.|.	.|.|.|.|.	.|.|.|.|.	CKM(1):downstream_gene_variant(1)|MARK4(11):missense_variant(1)5_prime_UTR_variant(1)3_prime_UTR_variant(1)synonymous_variant(1)	.	.	.	.	.	.	.	.	.	.	.	.	.	.	.	.	Y	N	T
19	52321724	C	G	19	52824977	C	G	Y	missense_variant,NMD_transcript_variant|missense_variant|intron_variant,non_coding_transcript_variant|downstream_gene_variant|3_prime_UTR_variant|missense_variant|missense_variant	ENST00000468240|ENST00000334564|ENST00000594379|ENST00000598016|ENST00000490272|ENST00000335090|ENST00000595962	ZNF480|ZNF480|CTD-2525I3.6|ZNF480|ZNF480|ZNF480|ZNF480	ENSG00000198464|ENSG00000198464|ENSG00000269535|ENSG00000198464|ENSG00000198464|ENSG00000198464|ENSG00000198464	ENSP00000417424|ENSP00000334164|.|ENSP00000473023|ENSP00000418618|ENSP00000335670|ENSP00000471754	CCDS12850.2|CCDS77346.1|.|.|.|CCDS74437.1|CCDS12850.2	Q8WV37|.|.|.|.|Q8WV37|Q8WV37	atC/atG|atC/atG|.|77|.|atC/atG|atC/atG	I/M|I/M|.|.|.|I/M|I/M	ENST00000468240.6:c.474C>G|ENST00000334564.11:c.345C>G|ENST00000594379.1:n.332+4100G>C|.|ENST00000490272.1:c.*32C>G|ENST00000335090.6:c.243C>G|ENST00000595962.5:c.474C>G	ENSP00000417424.1:p.Ile158Met|ENSP00000334164.6:p.Ile115Met|.|.|.|ENSP00000335670.6:p.Ile81Met|ENSP00000471754.1:p.Ile158Met	540|409|.|.|282|366|540	474|345|.|.|.|243|474	158|115|.|.|.|81|158	5/6|4/4|3/6|.|3/3|3/3|5/5	+|+|-|+|+|+|+	.|.|YES|.|.|.|YES	.|.|.|.|.|.|.	.|.|.|.|.|.|.	.|.|.|.|.|.|.	.|.|.|.|.|.|.	CTD-2525I3.6(1):intron_variant,non_coding_transcript_variant(1)|ZNF480(6):missense_variant,NMD_transcript_variant(1)missense_variant(3)3_prime_UTR_variant(1)downstream_gene_variant(1)	rs201507498	.	.	.	.	.	.	.	.	.	.	.	.	.	.	.	Y	N	C
20	4700121	C	T	20	4680767	C	T	Y	3_prime_UTR_variant|downstream_gene_variant|downstream_gene_variant|3_prime_UTR_variant	ENST00000430350|ENST00000457586|ENST00000424424|ENST00000379440	PRNP|PRNP|PRNP|PRNP	ENSG00000171867|ENSG00000171867|ENSG00000171867|ENSG00000171867	ENSP00000399376|ENSP00000415284|ENSP00000411599|ENSP00000368752	CCDS13080.1|.|.|CCDS13080.1	P04156|.|.|P04156	.|250|154|.	.|.|.|.	ENST00000430350.2:c.*139C>T|.|.|ENST00000379440.8:c.*139C>T	.|.|.|.	1070|.|.|1188	.|.|.|.	.|.|.|.	2/2|.|.|2/2	+|+|+|+	.|.|.|YES	.|.|.|.	.|.|.|.	.|.|.|.	.|.|.|.	PRNP(4):3_prime_UTR_variant(2)downstream_gene_variant(2)	.	.	.	.	.	.	.	.	.	.	.	.	.	.	.	.	Y	N	C
20	32235687	G	T	20	30823490	G	T	Y	3_prime_UTR_variant|intron_variant,non_coding_transcript_variant|upstream_gene_variant|downstream_gene_variant|downstream_gene_variant	ENST00000375749|ENST00000434904|ENST00000408740|ENST00000465791|ENST00000486717	POFUT1|POFUT1|MIR1825|POFUT1|POFUT1	ENSG00000101346|ENSG00000101346|ENSG00000221667|ENSG00000101346|ENSG00000101346	ENSP00000364902|.|.|.|.	CCDS13198.1|.|.|.|.	Q9H488|.|.|.|.	.|.|2108|4351|1119	.|.|.|.|.	ENST00000375749.7:c.*1026G>T|ENST00000434904.1:n.209+565G>T|.|.|.	.|.|.|.|.	2255|.|.|.|.	.|.|.|.|.	.|.|.|.|.	7/7|1/1|.|.|.	+|+|+|+|+	YES|.|YES|.|.	.|.|.|.|.	.|.|.|.|.	.|.|.|.|.	.|.|.|.|.	POFUT1(5):intron_variant,non_coding_transcript_variant(1)3_prime_UTR_variant(1)downstream_gene_variant(2)|MIR1825(1):upstream_gene_variant(1)	.	.	.	.	.	.	.	.	.	.	.	.	.	.	.	.	Y	N	G
20	32237799	A	C	20	30825602	A	C	Y	downstream_gene_variant|downstream_gene_variant|3_prime_UTR_variant|non_coding_transcript_exon_variant,non_coding_transcript_variant	ENST00000434904|ENST00000486717|ENST00000375749|ENST00000408740	POFUT1|POFUT1|POFUT1|MIR1825	ENSG00000101346|ENSG00000101346|ENSG00000101346|ENSG00000221667	.|.|ENSP00000364902|.	.|.|CCDS13198.1|.	.|.|Q9H488|.	1083|3231|.|.	.|.|.|.	.|.|ENST00000375749.7:c.*3138A>C|ENST00000408740.1:n.5A>C	.|.|.|.	.|.|4367|5	.|.|.|.	.|.|.|.	.|.|7/7|1/1	+|+|+|+	.|.|YES|YES	.|.|.|.	.|.|.|.	.|.|.|.	.|.|.|.	POFUT1(5):3_prime_UTR_variant(1)downstream_gene_variant(2)|MIR1825(1):non_coding_transcript_exon_variant,non_coding_transcript_variant(1)	.	.	.	.	.	.	.	.	.	.	.	.	.	.	.	.	Y	Y	A
20	50753017	A	G	20	49369554	A	G	Y	intron_variant|3_prime_UTR_variant	ENST00000396039|ENST00000371610	PARD6B|PARD6B	ENSG00000124171|ENSG00000124171	ENSP00000379354|ENSP00000360672	.|CCDS33485.1	Q9BYG5|Q9BYG5	.|.	.|.	ENST00000396039.1:c.290-3668A>G|ENST00000371610.6:c.*2529A>G	.|.	.|3891	.|.	.|.	2/2|3/3	+|+	.|YES	.|.	.|.	.|.	.|.	PARD6B(2):3_prime_UTR_variant(1)intron_variant(1)	rs1050861474	.	.	.	.	.	.	.	.	.	.	.	.	.	.	.	Y	N	A
20	57407705	C	T	20	55982761	C	T	Y	3_prime_UTR_variant|synonymous_variant|3_prime_UTR_variant,NMD_transcript_variant|synonymous_variant|3_prime_UTR_variant,NMD_transcript_variant	ENST00000440234|ENST00000356208|ENST00000342690|ENST00000371219|ENST00000344785	RBM38|RBM38|RBM38|RBM38|RBM38	ENSG00000132819|ENSG00000132819|ENSG00000132819|ENSG00000132819|ENSG00000132819	ENSP00000407848|ENSP00000348538|ENSP00000343718|ENSP00000360263|ENSP00000345248	CCDS46618.1|CCDS46617.1|.|.|.	Q9H0Z9|Q9H0Z9|.|.|.	.|gcC/gcT|.|gcC/gcT|.	.|A|.|A|.	ENST00000440234.6:c.*158C>T|ENST00000356208.9:c.579C>T|ENST00000342690.4:c.*418C>T|ENST00000371219.2:c.336C>T|ENST00000344785.10:c.*179C>T	.|ENST00000356208.9:c.579C>T(p.%3D)|.|ENST00000371219.2:c.336C>T(p.%3D)|.	678|754|781|605|565	.|579|.|336|.	.|193|.|112|.	3/3|4/4|5/5|4/4|5/5	+|+|+|+|+	.|YES|.|.|.	.|.|.|.|.	.|.|.|.|.	.|.|.|.|.	.|.|.|.|.	RBM38(5):3_prime_UTR_variant,NMD_transcript_variant(2)3_prime_UTR_variant(1)synonymous_variant(2)	rs572196610	.	.	.	.	.	.	.	.	.	.	.	.	.	.	.	N	N	C
20	58910079	A	C	20	57485134	A	C	Y	missense_variant,splice_region_variant|downstream_gene_variant|downstream_gene_variant|missense_variant,splice_region_variant|downstream_gene_variant|splice_region_variant,non_coding_transcript_exon_variant,non_coding_transcript_variant|missense_variant,splice_region_variant|downstream_gene_variant|downstream_gene_variant|missense_variant,splice_region_variant|downstream_gene_variant|splice_regio…	ENST00000371095|ENST00000487981|ENST00000480232|ENST00000371085|ENST00000492907|ENST00000488546|ENST00000371102|ENST00000488652|ENST00000603546|ENST00000354359|ENST00000493958|ENST00000480975|ENST00000490374|ENST00000464624|ENST00000475610|ENST00000371100|ENST00000477931|ENST00000485673|ENST00000349036|ENST00000419558|ENST00000464788|ENST00000313949|ENST00000476196|ENST00000470512|ENST00000482112…	GNAS|GNAS|GNAS|GNAS|GNAS|GNAS|GNAS|GNAS|GNAS|GNAS|GNAS|GNAS|GNAS|GNAS|GNAS|GNAS|GNAS|GNAS|GNAS|GNAS|GNAS|GNAS|GNAS|GNAS|GNAS|GNAS|GNAS|GNAS|GNAS|GNAS|GNAS|GNAS|GNAS|GNAS|GNAS|GNAS|GNAS|GNAS|GNAS|GNAS|GNAS|GNAS	ENSG00000087460|ENSG00000087460|ENSG00000087460|ENSG00000087460|ENSG00000087460|ENSG00000087460|ENSG00000087460|ENSG00000087460|ENSG00000087460|ENSG00000087460|ENSG00000087460|ENSG00000087460|ENSG00000087460|ENSG00000087460|ENSG00000087460|ENSG00000087460|ENSG00000087460|ENSG00000087460|ENSG00000087460|ENSG00000087460|ENSG00000087460|ENSG00000087460|ENSG00000087460|ENSG00000087460|ENSG00000087460…	ENSP00000360136|.|.|ENSP00000360126|.|.|ENSP00000360143|.|ENSP00000474802|ENSP00000346328|.|.|.|.|.|ENSP00000360141|.|.|ENSP00000265621|ENSP00000416234|.|ENSP00000323571|.|.|.|ENSP00000265620|.|.|ENSP00000304472|.|.|ENSP00000412424|.|.|.|ENSP00000360115|.|ENSP00000474219|.|.|.|.	CCDS46624.1|.|.|CCDS13472.1|.|.|.|.|.|CCDS46623.1|.|.|.|.|.|CCDS46622.1|.|.|.|.|.|CCDS13471.1|.|.|.|CCDS42892.1|.|.|.|.|.|.|.|.|.|CCDS13471.1|.|.|.|.|.|.	P63092|.|.|P63092|.|.|Q5JWF2|.|.|P63092|.|.|.|.|.|Q5JWF2|.|.|.|.|.|O95467|.|.|.|P63092|.|.|.|.|.|.|.|.|.|O95467|.|.|.|.|.|.	gAt/gCt|367|94|gAt/gCt|275|.|gAt/gCt|105|910|gAt/gCt|303|.|891|.|.|gAt/gCt|.|4659|4599|4599|660|.|.|275|685|gAt/gCt|863|500|gAt/gCt|.|364|896|275|504|.|.|275|656|4599|.|713|656	D/A|.|.|D/A|.|.|D/A|.|.|D/A|.|.|.|.|.|D/A|.|.|.|.|.|.|.|.|.|D/A|.|.|D/A|.|.|.|.|.|.|.|.|.|.|.|.|.	ENST00000371095.7:c.926A>C|.|.|ENST00000371085.7:c.968A>C|.|ENST00000488546.5:n.827A>C|ENST00000371102.8:c.2855A>C|.|.|ENST00000354359.11:c.971A>C|.|ENST00000480975.5:n.967A>C|.|ENST00000464624.6:n.3184A>C|ENST00000475610.1:n.72A>C|ENST00000371100.8:c.2897A>C|ENST00000477931.5:n.1083A>C|.|.|.|.|ENST00000313949.11:c.*871A>C|ENST00000476196.5:n.1261A>C|.|.|ENST00000265620.11:c.923A>C|.|.|ENST000003…	ENSP00000360136.3:p.Asp309Ala|.|.|ENSP00000360126.3:p.Asp323Ala|.|.|ENSP00000360143.4:p.Asp952Ala|.|.|ENSP00000346328.7:p.Asp324Ala|.|.|.|.|.|ENSP00000360141.3:p.Asp966Ala|.|.|.|.|.|.|.|.|.|ENSP00000265620.7:p.Asp308Ala|.|.|ENSP00000304472.11:p.Asp87Ala|.|.|.|.|.|.|.|.|.|.|.|.|.	1351|.|.|1392|.|827|2858|.|.|1395|.|967|.|3184|72|3449|1083|.|.|.|.|1998|1261|.|.|1286|.|.|260|2257|.|.|.|.|523|1971|.|.|.|1202|.|.	926|.|.|968|.|.|2855|.|.|971|.|.|.|.|.|2897|.|.|.|.|.|.|.|.|.|923|.|.|260|.|.|.|.|.|.|.|.|.|.|.|.|.	309|.|.|323|.|.|952|.|.|324|.|.|.|.|.|966|.|.|.|.|.|.|.|.|.|308|.|.|87|.|.|.|.|.|.|.|.|.|.|.|.|.	10/12|.|.|11/13|.|10/11|10/12|.|.|11/13|.|10/12|.|12/14|1/2|11/13|11/13|.|.|.|.|11/13|8/10|.|.|10/12|.|.|3/5|9/11|.|.|.|.|5/6|11/13|.|.|.|9/11|.|.	+|+|+|+|+|+|+|+|+|+|+|+|+|+|+|+|+|+|+|+|+|+|+|+|+|+|+|+|+|+|+|+|+|+|+|+|+|+|+|+|+|+	.|.|.|.|.|.|.|.|.|.|.|.|.|.|.|YES|.|.|.|.|.|.|.|.|.|.|.|.|.|.|.|.|.|.|.|.|.|.|.|.|.|.	.|.|.|.|.|.|.|.|.|.|.|.|.|.|.|.|.|.|.|.|.|.|.|.|.|.|.|.|.|.|.|.|.|.|.|.|.|.|.|.|.|.	.|.|.|.|.|.|.|.|.|.|.|.|.|.|.|.|.|.|.|.|.|.|.|.|.|.|.|.|.|.|.|.|.|.|.|.|.|.|.|.|.|.	.|.|.|.|.|.|.|.|.|.|.|.|.|.|.|.|.|.|.|.|.|.|.|.|.|.|.|.|.|.|.|.|.|.|.|.|.|.|.|.|.|.	.|.|.|.|.|.|.|.|.|.|.|.|.|.|.|.|.|.|.|.|.|.|.|.|.|.|.|.|.|.|.|.|.|.|.|.|.|.|.|.|.|.	GNAS(57):splice_region_variant,3_prime_UTR_variant(2)missense_variant,splice_region_variant(7)splice_region_variant,non_coding_transcript_exon_variant,non_coding_transcript_variant(8)non_coding_transcript_exon_variant,non_coding_transcript_variant(1)downstream_gene_variant(24)	.	.	.	.	.	.	.	.	.	.	.	.	.	.	.	.	Y	N	A
20	58910804	A	G	20	57485859	A	G	Y	downstream_gene_variant|non_coding_transcript_exon_variant,non_coding_transcript_variant|non_coding_transcript_exon_variant,non_coding_transcript_variant|non_coding_transcript_exon_variant,non_coding_transcript_variant|missense_variant|downstream_gene_variant|missense_variant|downstream_gene_variant|downstream_gene_variant|downstream_gene_variant|downstream_gene_variant|missense_variant|downstrea…	ENST00000490374|ENST00000480975|ENST00000477931|ENST00000464624|ENST00000371100|ENST00000475610|ENST00000354359|ENST00000488652|ENST00000603546|ENST00000493958|ENST00000492907|ENST00000371102|ENST00000488546|ENST00000480232|ENST00000371085|ENST00000371095|ENST00000487981|ENST00000487862|ENST00000467227|ENST00000604005|ENST00000472183|ENST00000476935|ENST00000450130|ENST00000496934|ENST00000479025…	GNAS|GNAS|GNAS|GNAS|GNAS|GNAS|GNAS|GNAS|GNAS|GNAS|GNAS|GNAS|GNAS|GNAS|GNAS|GNAS|GNAS|GNAS|GNAS|GNAS|GNAS|GNAS|GNAS|GNAS|GNAS|GNAS|GNAS|GNAS|GNAS|GNAS|GNAS|GNAS|GNAS|GNAS|GNAS|GNAS|GNAS|GNAS	ENSG00000087460|ENSG00000087460|ENSG00000087460|ENSG00000087460|ENSG00000087460|ENSG00000087460|ENSG00000087460|ENSG00000087460|ENSG00000087460|ENSG00000087460|ENSG00000087460|ENSG00000087460|ENSG00000087460|ENSG00000087460|ENSG00000087460|ENSG00000087460|ENSG00000087460|ENSG00000087460|ENSG00000087460|ENSG00000087460|ENSG00000087460|ENSG00000087460|ENSG00000087460|ENSG00000087460|ENSG00000087460…	.|.|.|.|ENSP00000360141|.|ENSP00000346328|.|ENSP00000474802|.|.|ENSP00000360143|.|.|ENSP00000360126|ENSP00000360136|.|.|.|ENSP00000474219|.|.|ENSP00000412424|.|.|ENSP00000360115|.|.|.|.|ENSP00000265620|ENSP00000304472|.|.|.|.|ENSP00000323571|.	.|.|.|.|CCDS46622.1|.|CCDS46623.1|.|.|.|.|.|.|.|CCDS13472.1|CCDS46624.1|.|.|.|.|.|.|.|.|.|CCDS13471.1|.|.|.|.|CCDS42892.1|.|.|.|.|.|CCDS13471.1|.	.|.|.|.|Q5JWF2|.|P63092|.|.|.|.|Q5JWF2|.|.|P63092|P63092|.|.|.|.|.|.|.|.|.|O95467|.|.|.|.|P63092|.|.|.|.|.|O95467|.	1616|.|.|.|cAc/cGc|23|cAc/cGc|830|1635|1028|1000|cAc/cGc|403|819|cAc/cGc|cAc/cGc|1092|.|1438|1381|1381|1000|1621|.|1089|.|1000|1229|439|1588|cAc/cGc|cAc/cGc|1225|.|1410|1000|.|1385	.|.|.|.|H/R|.|H/R|.|.|.|.|H/R|.|.|H/R|H/R|.|.|.|.|.|.|.|.|.|.|.|.|.|.|H/R|H/R|.|.|.|.|.|.	.|ENST00000480975.5:n.1159A>G|ENST00000477931.5:n.1275A>G|ENST00000464624.6:n.3376A>G|ENST00000371100.8:c.3089A>G|.|ENST00000354359.11:c.1163A>G|.|.|.|.|ENST00000371102.8:c.3047A>G|.|.|ENST00000371085.7:c.1160A>G|ENST00000371095.7:c.1118A>G|.|ENST00000487862.5:n.1394A>G|.|.|.|.|.|ENST00000496934.5:n.2449A>G|.|ENST00000371075.7:c.*1066A>G|.|.|.|.|ENST00000265620.11:c.1115A>G|ENST00000306090.11:c.4…	.|.|.|.|ENSP00000360141.3:p.His1030Arg|.|ENSP00000346328.7:p.His388Arg|.|.|.|.|ENSP00000360143.4:p.His1016Arg|.|.|ENSP00000360126.3:p.His387Arg|ENSP00000360136.3:p.His373Arg|.|.|.|.|.|.|.|.|.|.|.|.|.|.|ENSP00000265620.7:p.His372Arg|ENSP00000304472.11:p.His151Arg|.|.|.|.|.|.	.|1159|1275|3376|3641|.|1587|.|.|.|.|3050|.|.|1584|1543|.|1394|.|.|.|.|.|2449|.|2163|.|.|.|.|1478|452|.|1453|.|.|2190|.	.|.|.|.|3089|.|1163|.|.|.|.|3047|.|.|1160|1118|.|.|.|.|.|.|.|.|.|.|.|.|.|.|1115|452|.|.|.|.|.|.	.|.|.|.|1030|.|388|.|.|.|.|1016|.|.|387|373|.|.|.|.|.|.|.|.|.|.|.|.|.|.|372|151|.|.|.|.|.|.	.|12/12|13/13|14/14|13/13|.|13/13|.|.|.|.|12/12|.|.|13/13|12/12|.|11/11|.|.|.|.|.|11/11|.|13/13|.|.|.|.|12/12|5/5|.|10/10|.|.|13/13|.	+|+|+|+|+|+|+|+|+|+|+|+|+|+|+|+|+|+|+|+|+|+|+|+|+|+|+|+|+|+|+|+|+|+|+|+|+|+	.|.|.|.|YES|.|.|.|.|.|.|.|.|.|.|.|.|.|.|.|.|.|.|.|.|.|.|.|.|.|.|.|.|.|.|.|.|.	.|.|.|.|.|.|.|.|.|.|.|.|.|.|.|.|.|.|.|.|.|.|.|.|.|.|.|.|.|.|.|.|.|.|.|.|.|.	.|.|.|.|.|.|.|.|.|.|.|.|.|.|.|.|.|.|.|.|.|.|.|.|.|.|.|.|.|.|.|.|.|.|.|.|.|.	.|.|.|.|.|.|.|.|.|.|.|.|.|.|.|.|.|.|.|.|.|.|.|.|.|.|.|.|.|.|.|.|.|.|.|.|.|.	.|.|.|.|.|.|.|.|.|.|.|.|.|.|.|.|.|.|.|.|.|.|.|.|.|.|.|.|.|.|.|.|.|.|.|.|.|.	GNAS(57):missense_variant(7)non_coding_transcript_exon_variant,non_coding_transcript_variant(6)3_prime_UTR_variant(2)downstream_gene_variant(23)	.	.	.	.	.	.	.	.	.	.	.	.	.	.	.	.	Y	N	A
20	62182034	A	C	20	60757090	A	C	Y	upstream_gene_variant|upstream_gene_variant|downstream_gene_variant|upstream_gene_variant|3_prime_UTR_variant|upstream_gene_variant|downstream_gene_variant|upstream_gene_variant	ENST00000448254|ENST00000466933|ENST00000492466|ENST00000370823|ENST00000331758|ENST00000471352|ENST00000370848|ENST00000467101	MTG2|MTG2|SS18L1|MTG2|SS18L1|MTG2|SS18L1|MTG2	ENSG00000101181|ENSG00000101181|ENSG00000184402|ENSG00000101181|ENSG00000184402|ENSG00000101181|ENSG00000184402|ENSG00000101181	ENSP00000414693|.|ENSP00000434451|ENSP00000359859|ENSP00000333012|.|ENSP00000359885|ENSP00000435214	.|.|.|CCDS13492.1|CCDS13491.1|.|.|.	.|.|.|Q9H4K7|O75177|.|O75177|.	1017|995|1750|1011|.|1008|1754|1010	.|.|.|.|.|.|.|.	.|.|.|.|ENST00000331758.7:c.*2826A>C|.|.|.	.|.|.|.|.|.|.|.	.|.|.|.|4043|.|.|.	.|.|.|.|.|.|.|.	.|.|.|.|.|.|.|.	.|.|.|.|11/11|.|.|.	+|+|+|+|+|+|+|+	.|.|.|YES|YES|.|.|.	.|.|.|.|.|.|.|.	.|.|.|.|.|.|.|.	.|.|.|.|.|.|.|.	.|.|.|.|.|.|.|.	MTG2(10):upstream_gene_variant(5)|SS18L1(5):3_prime_UTR_variant(1)downstream_gene_variant(2)	.	.	.	.	.	.	.	.	.	.	.	.	.	.	.	.	Y	N	A
21	29345005	C	A	21	30717326	C	A	Y	intron_variant|intron_variant|3_prime_UTR_variant|3_prime_UTR_variant	ENST00000468059|ENST00000422809|ENST00000399921|ENST00000286800	BACH1|BACH1|BACH1|BACH1	ENSG00000156273|ENSG00000156273|ENSG00000156273|ENSG00000156273	ENSP00000470673|ENSP00000416569|ENSP00000382805|ENSP00000286800	.|.|CCDS13585.1|CCDS13585.1	.|.|O14867|O14867	.|.|.|.	.|.|.|.	ENST00000468059.1:c.325+15312C>A|ENST00000422809.5:c.472+15312C>A|ENST00000399921.5:c.*2172C>A|ENST00000286800.7:c.*2172C>A	.|.|.|.	.|.|4626|4526	.|.|.|.	.|.|.|.	2/3|2/4|5/5|5/5	+|+|+|+	.|.|YES|.	.|.|.|.	.|.|.|.	.|.|.|.	.|.|.|.	BACH1(13):3_prime_UTR_variant(2)intron_variant(2)	.	.	.	.	.	.	.	.	.	.	.	.	.	.	.	.	Y	N	C
21	33263350	A	G	21	34635655	A	G	Y	3_prime_UTR_variant|downstream_gene_variant|downstream_gene_variant|upstream_gene_variant|synonymous_variant|intron_variant,NMD_transcript_variant|3_prime_UTR_variant|downstream_gene_variant|intron_variant|upstream_gene_variant|downstream_gene_variant|downstream_gene_variant|upstream_gene_variant|downstream_gene_variant|upstream_gene_variant	ENST00000404220|ENST00000443073|ENST00000382264|ENST00000422891|ENST00000342136|ENST00000432231|ENST00000342101|ENST00000411998|ENST00000433395|ENST00000493295|ENST00000413881|ENST00000417007|ENST00000498371|ENST00000382238|ENST00000290200	IFNAR2|IFNAR2|IFNAR2|IL10RB|IFNAR2|AP000295.9|IFNAR2|IL10RB-AS1|AP000295.9|IL10RB|IFNAR2|IFNAR2|IL10RB|IFNAR2|IL10RB	ENSG00000159110|ENSG00000159110|ENSG00000159110|ENSG00000243646|ENSG00000159110|ENSG00000249624|ENSG00000159110|ENSG00000223799|ENSG00000249624|ENSG00000243646|ENSG00000159110|ENSG00000159110|ENSG00000243646|ENSG00000159110|ENSG00000243646	ENSP00000384309|ENSP00000403569|ENSP00000371699|ENSP00000414682|ENSP00000343957|ENSP00000413946|ENSP00000343289|.|ENSP00000388223|.|ENSP00000413160|ENSP00000398799|.|ENSP00000371673|ENSP00000290200	CCDS13622.1|.|CCDS13622.1|.|CCDS13621.1|.|CCDS74782.1|.|.|.|.|.|.|.|CCDS13623.1	P48551|.|P48551|.|P48551|.|P48551|.|.|.|.|.|.|.|Q08334	.|495|594|3032|caA/caG|.|.|523|.|4578|495|593|4932|495|3008	.|.|.|.|Q|.|.|.|.|.|.|.|.|.|.	ENST00000404220.7:c.*634A>G|.|.|.|ENST00000342136.8:c.1398A>G|ENST00000432231.1:c.309+10520A>G|ENST00000342101.7:c.*547A>G|.|ENST00000433395.6:c.433-5044A>G|.|.|.|.|.|.	.|.|.|.|ENST00000342136.8:c.1398A>G(p.%3D)|.|.|.|.|.|.|.|.|.|.	1959|.|.|.|1724|.|1431|.|.|.|.|.|.|.|.	.|.|.|.|1398|.|.|.|.|.|.|.|.|.|.	.|.|.|.|466|.|.|.|.|.|.|.|.|.|.	9/9|.|.|.|9/9|2/4|8/8|.|3/6|.|.|.|.|.|.	+|+|+|+|+|+|+|-|+|+|+|+|+|+|+	.|.|.|.|YES|.|.|YES|YES|.|.|.|.|.|YES	.|.|.|.|.|.|.|.|.|.|.|.|.|.|.	.|.|.|.|.|.|.|.|.|.|.|.|.|.|.	.|.|.|.|.|.|.|.|.|.|.|.|.|.|.	.|.|.|.|.|.|.|.|.|.|.|.|.|.|.	IFNAR2(10):3_prime_UTR_variant(2)synonymous_variant(1)downstream_gene_variant(5)|IL10RB(5):upstream_gene_variant(4)|AP000295.9(2):intron_variant,NMD_transcript_variant(1)intron_variant(1)|IL10RB-AS1(1):downstream_gene_variant(1)	rs45580331	.	.	.	.	.	.	.	.	.	.	.	.	.	.	.	Y	N	A
21	34103227	T	A	21	35475526	T	A	Y	intron_variant,non_coding_transcript_variant|intron_variant,non_coding_transcript_variant|intron_variant,non_coding_transcript_variant|3_prime_UTR_variant|intron_variant	ENST00000362077|ENST00000488492|ENST00000477091|ENST00000381151|ENST00000399312	AP000320.7|MRPS6|MRPS6|SLC5A3|MRPS6	ENSG00000272657|ENSG00000243927|ENSG00000243927|ENSG00000198743|ENSG00000243927	.|.|.|ENSP00000370543|ENSP00000382250	.|.|.|CCDS33549.1|CCDS33548.1	.|.|.|P53794|P82932	.|.|.|.|.	.|.|.|.|.	ENST00000362077.4:n.155-22114T>A|ENST00000488492.5:n.120-270T>A|ENST00000477091.5:n.272-270T>A|ENST00000381151.3:c.*5872T>A|ENST00000399312.2:c.46-22114T>A	.|.|.|.|.	.|.|.|8541|.	.|.|.|.|.	.|.|.|.|.	1/5|2/4|2/4|2/2|1/2	+|+|+|+|+	YES|.|.|YES|YES	.|.|.|.|.	.|.|.|.|.	.|.|.|.|.	.|.|.|.|.	AP000320.7(1):intron_variant,non_coding_transcript_variant(1)|MRPS6(5):intron_variant,non_coding_transcript_variant(2)intron_variant(1)|SLC5A3(1):3_prime_UTR_variant(1)	.	.	.	.	.	.	.	.	.	.	.	.	.	.	.	.	Y	N	T
21	37512204	G	T	21	38884507	G	T	Y	3_prime_UTR_variant|missense_variant|missense_variant|downstream_gene_variant	ENST00000338785|ENST00000339659|ENST00000398960|ENST00000398956	DYRK1A|DYRK1A|DYRK1A|DYRK1A	ENSG00000157540|ENSG00000157540|ENSG00000157540|ENSG00000157540	ENSP00000342690|ENSP00000340373|ENSP00000381932|ENSP00000381929	CCDS42926.1|CCDS13653.1|CCDS42925.1|CCDS13654.1	Q13627|Q13627|Q13627|Q13627	.|atG/atT|atG/atT|250	.|M/I|M/I|.	ENST00000338785.7:c.*341G>T|ENST00000339659.8:c.1938G>T|ENST00000398960.6:c.1965G>T|.	.|ENSP00000340373.3:p.Met646Ile|ENSP00000381932.2:p.Met655Ile|.	2325|3408|2040|.	.|1938|1965|.	.|646|655|.	13/13|11/11|11/11|.	+|+|+|+	.|.|YES|.	.|.|.|.	.|.|.|.	.|.|.|.	.|.|.|.	DYRK1A(9):missense_variant(2)3_prime_UTR_variant(1)downstream_gene_variant(1)	.	.	.	.	.	.	.	.	.	.	.	.	.	.	.	.	Y	N	G
22	29057047	A	C	22	29453035	A	C	Y	downstream_gene_variant|downstream_gene_variant|3_prime_UTR_variant|downstream_gene_variant	ENST00000406323|ENST00000216071|ENST00000544604|ENST00000402174	ZNRF3|C22orf31|ZNRF3|ZNRF3	ENSG00000183579|ENSG00000100249|ENSG00000183579|ENSG00000183579	ENSP00000384553|ENSP00000216071|ENSP00000443824|ENSP00000384456	CCDS42999.1|CCDS13848.1|CCDS56225.1|CCDS42999.1	Q9ULT6|O95567|Q9ULT6|Q9ULT6	3082|1625|.|3362	.|.|.|.	.|.|ENST00000544604.6:c.*3425A>C|.	.|.|.|.	.|.|6411|.	.|.|.|.	.|.|.|.	.|.|9/9|.	+|-|+|+	.|YES|YES|.	.|.|.|.	.|.|.|.	.|.|.|.	.|.|.|.	ZNRF3(3):3_prime_UTR_variant(1)downstream_gene_variant(2)|C22orf31(1):downstream_gene_variant(1)	.	.	.	.	.	.	.	.	.	.	.	.	.	.	.	.	Y	N	A
22	38075652	A	T	22	38471659	A	T	Y	downstream_gene_variant|downstream_gene_variant|downstream_gene_variant|downstream_gene_variant|3_prime_UTR_variant|downstream_gene_variant|downstream_gene_variant|3_prime_UTR_variant|upstream_gene_variant|downstream_gene_variant|non_coding_transcript_exon_variant,non_coding_transcript_variant|downstream_gene_variant	ENST00000320521|ENST00000432756|ENST00000469516|ENST00000426258|ENST00000356976|ENST00000468288|ENST00000472724|ENST00000404072|ENST00000445483|ENST00000494434|ENST00000484021|ENST00000424694	SLC16A8|PICK1|SLC16A8|PICK1|PICK1|PICK1|PICK1|PICK1|RP5-1039K5.13|PICK1|PICK1|PICK1	ENSG00000100156|ENSG00000100151|ENSG00000100156|ENSG00000100151|ENSG00000100151|ENSG00000100151|ENSG00000100151|ENSG00000100151|ENSG00000233739|ENSG00000100151|ENSG00000100151|ENSG00000100151	ENSP00000321735|ENSP00000387861|.|ENSP00000413962|ENSP00000349465|.|.|ENSP00000385205|.|.|.|ENSP00000398141	CCDS13966.1|.|.|.|CCDS13965.1|.|.|CCDS13965.1|.|.|.|.	O95907|.|.|.|Q9NRD5|.|.|Q9NRD5|.|.|.|.	2482|3924|2482|4761|.|4761|3645|.|1712|3118|.|3044	.|.|.|.|.|.|.|.|.|.|.|.	.|.|.|.|ENST00000356976.7:c.*520A>T|.|.|ENST00000404072.7:c.*520A>T|.|.|ENST00000484021.5:n.2490A>T|.	.|.|.|.|.|.|.|.|.|.|.|.	.|.|.|.|2006|.|.|2115|.|.|2490|.	.|.|.|.|.|.|.|.|.|.|.|.	.|.|.|.|.|.|.|.|.|.|.|.	.|.|.|.|13/13|.|.|13/13|.|.|12/12|.	-|+|-|+|+|+|+|+|-|+|+|+	YES|.|.|.|.|.|.|YES|YES|.|.|.	.|.|.|.|.|.|.|.|.|.|.|.	.|.|.|.|.|.|.|.|.|.|.|.	.|.|.|.|.|.|.|.|.|.|.|.	.|.|.|.|.|.|.|.|.|.|.|.	RP5-1039K5.13(1):upstream_gene_variant(1)|PICK1(15):non_coding_transcript_exon_variant,non_coding_transcript_variant(1)3_prime_UTR_variant(2)downstream_gene_variant(6)|SLC16A8(3):downstream_gene_variant(2)	.	.	.	.	.	.	.	.	.	.	.	.	.	.	.	.	Y	N	a
[truncated: 171 more columns]
