# Supplementary material for: Identification of MicroRNA-Related Tumorigenesis Variants and Genes in the Cancer Genome Atlas (TCGA) Data
Source: Genes (Basel). 2020 Aug 19;11(9):953. doi: 10.3390/genes11090953 (PMC7565843; doi:10.3390/genes11090953)
Supplement: Supplementary file 1 [file genes-11-00953-s001.zip › Table S4.xlsx]

## Sheet: Sheet1
Table S4. 65 candidate SNVs identified from dbNSFP
chr	pos(1-based)	ref	alt	aaref	aaalt	rs_dbSNP151	hg19_chr	hg19_pos(1-based)	hg18_chr	hg18_pos(1-based)	aapos	genename	Ensembl_geneid	Ensembl_transcriptid	Ensembl_proteinid	Uniprot_acc	Uniprot_entry	HGVSc_ANNOVAR	HGVSp_ANNOVAR	HGVSc_snpEff	HGVSp_snpEff	HGVSc_VEP	HGVSp_VEP	APPRIS	GENCODE_basic	TSL	VEP_canonical	cds_strand	refcodon	codonpos	codon_degeneracy	Ancestral_allele	AltaiNeandertal	Denisova	VindijiaNeandertal	SIFT_score	SIFT_converted_rankscore	SIFT_pred	SIFT4G_score	SIFT4G_converted_rankscore	SIFT4G_pred	Polyphen2_HDIV_score	Polyphen2_HDIV_rankscore	Polyphen2_HDIV_pred	Polyphen2_HVAR_score	Polyphen2_HVAR_rankscore	Polyphen2_HVAR_pred	LRT_score	LRT_converted_rankscore
1	17027802	A	G	S	P	rs33927012	1	17354297	1	17226884	163;149;106	SDHB	ENSG00000117118;ENSG00000117118;ENSG00000117118	ENST00000375499;ENST00000491274;ENST00000463045	ENSP00000364649;ENSP00000480482;ENSP00000481376	P21912;A0A087WWT1;A0A087WXX8	SDHB_HUMAN;A0A087WWT1_HUMAN;A0A087WXX8_HUMAN	c.487T>C;.;.	p.S163P;.;.	c.487T>C;c.445T>C;c.316T>C	p.Ser163Pro;p.Ser149Pro;p.Ser106Pro	c.487T>C;c.445T>C;c.316T>C	p.Ser163Pro;p.Ser149Pro;p.Ser106Pro	principal1;.;.	Y;.;.	1;5;3	YES;.;.	-	TCT	1	0	A	A/A	A/A	A/A	0.773;.;.	0.03354	T;.;.	1.0;1.0;1.0	0.01155	T;T;T	0.0;.;.	0.02946	B;.;.	0.0;.;.	0.01387	B;.;.	0	0.8433
1	22906853	G	A	D	N	rs28936395	1	23233346	1	23105933	678;678;679;673	EPHB2	ENSG00000133216;ENSG00000133216;ENSG00000133216;ENSG00000133216	ENST00000374630;ENST00000400191;ENST00000374632;ENST00000374627	ENSP00000363761;ENSP00000383053;ENSP00000363763;ENSP00000363758	P29323-2;P29323;P29323-3;B1AKC9	EPHB2_HUMAN;EPHB2_HUMAN;EPHB2_HUMAN;B1AKC9_HUMAN	c.2032G>A;c.2032G>A;c.2035G>A;c.2017G>A	p.D678N;p.D678N;p.D679N;p.D673N	c.2032G>A;c.2032G>A;c.2035G>A;c.2017G>A	p.Asp678Asn;p.Asp678Asn;p.Asp679Asn;p.Asp673Asn	c.2032G>A;c.2032G>A;c.2035G>A;c.2017G>A	p.Asp678Asn;p.Asp678Asn;p.Asp679Asn;p.Asp673Asn	alternative1;.;principal4;.	Y;Y;Y;Y	1;1;1;5	.;YES;.;.	+	GAC	1	0	G	G/G	G/G	G/G	0.03;0.028;0.03;0.032	0.46129	D;D;D;D	0.104;0.106;0.105;0.097	0.3919	T;T;T;T	.;1.0;0.936;.	0.90584	.;D;P;.	.;1.0;0.774;.	0.97372	.;D;P;.	0	0.8433
2	47373890	G	C	Q	H	rs146480420	2	47601029	2	47454533	117;89;165	EPCAM	ENSG00000119888;ENSG00000119888;ENSG00000119888	ENST00000405271;ENST00000263735;ENST00000419334	ENSP00000385476;ENSP00000263735;ENSP00000389028	B5MCA4;P16422;C9JKY3	B5MCA4_HUMAN;EPCAM_HUMAN;C9JKY3_HUMAN	c.351G>C;c.267G>C;.	p.Q117H;p.Q89H;.	c.351G>C;c.267G>C;c.495G>C	p.Gln117His;p.Gln89His;p.Gln165His	c.351G>C;c.267G>C;c.495G>C	p.Gln117His;p.Gln89His;p.Gln165His	.;principal1;.	Y;Y;.	5;1;3	.;YES;.	+	CAG	3	2	G	G/G	G/G	G/G	0.016;0.014;0.025	0.53172	D;D;D	0.026;0.016;0.041	0.60972	D;D;D	0.996;0.927;.	0.68779	D;P;.	0.921;0.69;.	0.65636	D;P;.	0.003297	0.35154
2	214730440	G	A	R	C	rs3738888	2	215595164	2	215303409	658;145;639;188;207;48;207	BARD1	ENSG00000138376;ENSG00000138376;ENSG00000138376;ENSG00000138376;ENSG00000138376;ENSG00000138376;ENSG00000138376	ENST00000260947;ENST00000619009;ENST00000617164;ENST00000613374;ENST00000613706;ENST00000613192;ENST00000421162	ENSP00000260947;ENSP00000482293;ENSP00000480470;ENSP00000484464;ENSP00000484976;ENSP00000483275;ENSP00000392245	Q99728;A0A087WZ19;Q99728-2;F6MDI1;A0A087X2H0;A0A087X0C6;C9IYG1	BARD1_HUMAN;A0A087WZ19_HUMAN;BARD1_HUMAN;F6MDI1_HUMAN;A0A087X2H0_HUMAN;A0A087X0C6_HUMAN;C9IYG1_HUMAN	c.1972C>T;c.433C>T;c.1915C>T;c.562C>T;c.619C>T;c.142C>T;.	p.R658C;p.R145C;p.R639C;p.R188C;p.R207C;p.R48C;.	c.1972C>T;c.433C>T;c.1915C>T;c.562C>T;c.619C>T;c.142C>T;c.619C>T	p.Arg658Cys;p.Arg145Cys;p.Arg639Cys;p.Arg188Cys;p.Arg207Cys;p.Arg48Cys;p.Arg207Cys	c.1972C>T;c.433C>T;c.1915C>T;c.562C>T;c.619C>T;c.142C>T;c.619C>T	p.Arg658Cys;p.Arg145Cys;p.Arg639Cys;p.Arg188Cys;p.Arg207Cys;p.Arg48Cys;p.Arg207Cys	principal1;.;.;.;.;.;.	Y;Y;Y;Y;Y;Y;.	1;1;1;1;1;1;3	YES;.;.;.;.;.;.	-	CGC	1	0	G	G/G	G/G	G/G	0.008;.;.;.;.;.;0.004	0.65419	D;.;.;.;.;.;D	0.003;0.005;0.003;0.01;0.007;0.013;0.008	0.76473	D;D;D;D;D;D;D	0.995;.;.;.;.;.;.	0.67487	D;.;.;.;.;.;.	0.264;.;.;.;.;.;.	0.39629	B;.;.;.;.;.;.	0.006586	0.31929
3	9750423	G	A	R	Q	rs104893751	3	9792107	3	9767107	46;46;46;46;46;46;46;46	OGG1	ENSG00000114026;ENSG00000114026;ENSG00000114026;ENSG00000114026;ENSG00000114026;ENSG00000114026;ENSG00000114026;ENSG00000114026	ENST00000302003;ENST00000344629;ENST00000349503;ENST00000302036;ENST00000339511;ENST00000449570;ENST00000302008;ENST00000383826	ENSP00000305584;ENSP00000342851;ENSP00000303132;ENSP00000306561;ENSP00000345520;ENSP00000403598;ENSP00000305527;ENSP00000373337	O15527-3;O15527;O15527-5;O15527-4;O15527-2;O15527-8;O15527-7;O15527-6	OGG1_HUMAN;OGG1_HUMAN;OGG1_HUMAN;OGG1_HUMAN;OGG1_HUMAN;OGG1_HUMAN;OGG1_HUMAN;OGG1_HUMAN	c.137G>A;c.137G>A;c.137G>A;c.137G>A;c.137G>A;c.137G>A;c.137G>A;c.137G>A	p.R46Q;p.R46Q;p.R46Q;p.R46Q;p.R46Q;p.R46Q;p.R46Q;p.R46Q	c.137G>A;c.137G>A;c.137G>A;c.137G>A;c.137G>A;c.137G>A;c.137G>A;c.137G>A	p.Arg46Gln;p.Arg46Gln;p.Arg46Gln;p.Arg46Gln;p.Arg46Gln;p.Arg46Gln;p.Arg46Gln;p.Arg46Gln	c.137G>A;c.137G>A;c.137G>A;c.137G>A;c.137G>A;c.137G>A;c.137G>A;c.137G>A	p.Arg46Gln;p.Arg46Gln;p.Arg46Gln;p.Arg46Gln;p.Arg46Gln;p.Arg46Gln;p.Arg46Gln;p.Arg46Gln	alternative2;alternative2;.;principal4;alternative2;alternative2;alternative2;.	Y;Y;Y;Y;Y;Y;Y;Y	1;1;5;1;2;5;5;5	.;.;.;YES;.;.;.;.	+	CGG	2	0	G	G/G	G/G	G/G	0.001;0.002;0.002;0.003;0.002;0.002;0.002;0.005	0.7849	D;D;D;D;D;D;D;D	0.005;0.006;0.005;0.005;0.006;0.006;0.006;0.008	0.72224	D;D;D;D;D;D;D;D	.;1.0;.;.;1.0;.;.;.	0.90584	.;D;.;.;D;.;.;.	.;0.998;.;.;0.997;.;.;.	0.88582	.;D;.;.;D;.;.;.	0	0.8433
3	69964940	G	A	E	K	rs149617956	3	70014091	3	70096781	419;425;419;367;418;403;312;318;256	MITF	ENSG00000187098;ENSG00000187098;ENSG00000187098;ENSG00000187098;ENSG00000187098;ENSG00000187098;ENSG00000187098;ENSG00000187098;ENSG00000187098	ENST00000352241;ENST00000448226;ENST00000642352;ENST00000472437;ENST00000328528;ENST00000314589;ENST00000314557;ENST00000394351;ENST00000531774	ENSP00000295600;ENSP00000391803;ENSP00000494105;ENSP00000418845;ENSP00000327867;ENSP00000324443;ENSP00000324246;ENSP00000377880;ENSP00000435909	O75030-2;O75030;O75030-2;O75030-12;O75030-6;O75030-8;O75030-10;O75030-9;O75030-11	MITF_HUMAN;MITF_HUMAN;MITF_HUMAN;MITF_HUMAN;MITF_HUMAN;MITF_HUMAN;MITF_HUMAN;MITF_HUMAN;MITF_HUMAN	c.1255G>A;c.1273G>A;.;c.1099G>A;c.1252G>A;c.1207G>A;c.934G>A;c.952G>A;c.766G>A	p.E419K;p.E425K;.;p.E367K;p.E418K;p.E403K;p.E312K;p.E318K;p.E256K	c.1255G>A;c.1273G>A;.;c.1099G>A;c.1252G>A;c.1207G>A;c.934G>A;c.952G>A;c.766G>A	p.Glu419Lys;p.Glu425Lys;.;p.Glu367Lys;p.Glu418Lys;p.Glu403Lys;p.Glu312Lys;p.Glu318Lys;p.Glu256Lys	c.1255G>A;c.1273G>A;c.1255G>A;c.1099G>A;c.1252G>A;c.1207G>A;c.934G>A;c.952G>A;c.766G>A	p.Glu419Lys;p.Glu425Lys;p.Glu419Lys;p.Glu367Lys;p.Glu418Lys;p.Glu403Lys;p.Glu312Lys;p.Glu318Lys;p.Glu256Lys	principal3;alternative1;principal3;.;.;alternative1;.;.;.	Y;Y;Y;Y;Y;Y;Y;Y;Y	1;5;.;2;5;2;1;1;1	YES;.;.;.;.;.;.;.;.	+	GAA	1	0	G	G/G	G/G	G/G	0.039;0.037;.;0.024;0.076;0.025;0.028;0.027;0.024	0.47745	D;D;.;D;T;D;D;D;D	0.081;0.08;.;0.069;0.131;0.075;0.126;0.084;0.097	0.43913	T;T;.;T;T;T;T;T;T	0.984;.;0.984;.;0.968;0.992;0.984;0.984;.	0.64738	D;.;D;.;D;D;D;D;.	0.853;.;0.853;.;0.89;0.939;0.837;0.804;.	0.67449	P;.;P;.;P;D;P;P;.	0	0.8433
4	168668190	A	T	R	S	rs138897963	4	169589341	4	169825916	303;303;282	PALLD	ENSG00000129116;ENSG00000129116;ENSG00000129116	ENST00000261509;ENST00000505667;ENST00000508898	ENSP00000261509;ENSP00000425556;ENSP00000423063	Q8WX93-2;Q8WX93-9;H0Y952	PALLD_HUMAN;PALLD_HUMAN;H0Y952_HUMAN	c.909A>T;c.909A>T;.	p.R303S;p.R303S;.	c.909A>T;c.909A>T;c.846A>T	p.Arg303Ser;p.Arg303Ser;p.Arg282Ser	c.909A>T;c.909A>T;c.846A>T	p.Arg303Ser;p.Arg303Ser;p.Arg282Ser	principal3;alternative2;.	Y;Y;.	1;1;2	.;YES;.	+	AGA	3	2	A	A/A	A/A	A/A	0.068;0.046;0.013	0.539	T;D;D	0.035;0.015;0.065	0.61642	D;D;T	.;.;.	.	.;.;.	.;.;.	.	.;.;.	0.003702	0.34585
4	168668321	C	T	T	M	rs150711066	4	169589472	4	169826047	347;347;326	PALLD	ENSG00000129116;ENSG00000129116;ENSG00000129116	ENST00000261509;ENST00000505667;ENST00000508898	ENSP00000261509;ENSP00000425556;ENSP00000423063	Q8WX93-2;Q8WX93-9;H0Y952	PALLD_HUMAN;PALLD_HUMAN;H0Y952_HUMAN	c.1040C>T;c.1040C>T;.	p.T347M;p.T347M;.	c.1040C>T;c.1040C>T;c.977C>T	p.Thr347Met;p.Thr347Met;p.Thr326Met	c.1040C>T;c.1040C>T;c.977C>T	p.Thr347Met;p.Thr347Met;p.Thr326Met	principal3;alternative2;.	Y;Y;.	1;1;2	.;YES;.	+	ACG	2	0	C	C/C	C/C	C/C	0.002;0.002;0.001	0.7849	D;D;D	0.001;0.001;0.002	0.83351	D;D;D	.;.;.	.	.;.;.	.;.;.	.	.;.;.	0.005519	0.32736
4	168685497	A	T	T	S	rs140454899	4	169606648	4	169843223	425;425;404;43;43;43;43	PALLD	ENSG00000129116;ENSG00000129116;ENSG00000129116;ENSG00000129116;ENSG00000129116;ENSG00000129116;ENSG00000129116	ENST00000261509;ENST00000505667;ENST00000508898;ENST00000504519;ENST00000512127;ENST00000513245;ENST00000503457	ENSP00000261509;ENSP00000425556;ENSP00000423063;ENSP00000424121;ENSP00000426947;ENSP00000422016;ENSP00000424288	Q8WX93-2;Q8WX93-9;H0Y952;D6RBH5;Q8WX93-8;D6R9Z5;D6RBB1	PALLD_HUMAN;PALLD_HUMAN;H0Y952_HUMAN;D6RBH5_HUMAN;PALLD_HUMAN;D6R9Z5_HUMAN;D6RBB1_HUMAN	c.1273A>T;c.1273A>T;.;.;c.127A>T;.;.	p.T425S;p.T425S;.;.;p.T43S;.;.	c.1273A>T;c.1273A>T;c.1210A>T;c.127A>T;c.127A>T;c.127A>T;c.127A>T	p.Thr425Ser;p.Thr425Ser;p.Thr404Ser;p.Thr43Ser;p.Thr43Ser;p.Thr43Ser;p.Thr43Ser	c.1273A>T;c.1273A>T;c.1210A>T;c.127A>T;c.127A>T;c.127A>T;c.127A>T	p.Thr425Ser;p.Thr425Ser;p.Thr404Ser;p.Thr43Ser;p.Thr43Ser;p.Thr43Ser;p.Thr43Ser	principal3;alternative2;.;.;.;.;.	Y;Y;.;.;Y;.;.	1;1;2;4;2;4;3	.;YES;.;.;.;.;.	+	ACT	1	0	A	A/A	A/A	A/A	0.045;0.038;0.012;0.014;0.263;0.018;0.01	0.56456	D;D;D;D;T;D;D	0.214;0.226;0.215;0.16;0.367;0.038;0.147	0.51421	T;T;T;T;T;D;T	.;.;.;.;.;.;.	.	.;.;.;.;.;.;.	.;.;.;.;.;.;.	.	.;.;.;.;.;.;.	0.005513	0.32736
5	75547107	G	A	E	K	rs148960463	5	74842932	5	74878688	29;29;29;29;29	POLK	ENSG00000122008;ENSG00000122008;ENSG00000122008;ENSG00000122008;ENSG00000122008	ENST00000241436;ENST00000514296;ENST00000515295;ENST00000504026;ENST00000508526	ENSP00000241436;ENSP00000425208;ENSP00000424174;ENSP00000425075;ENSP00000426853	Q9UBT6;D6RDX9;Q9UBT6-2;Q9UBT6-6;Q9UBT6-3	POLK_HUMAN;D6RDX9_HUMAN;POLK_HUMAN;POLK_HUMAN;POLK_HUMAN	c.85G>A;.;c.85G>A;c.85G>A;c.85G>A	p.E29K;.;p.E29K;p.E29K;p.E29K	c.85G>A;c.85G>A;c.85G>A;c.85G>A;c.85G>A	p.Glu29Lys;p.Glu29Lys;p.Glu29Lys;p.Glu29Lys;p.Glu29Lys	c.85G>A;c.85G>A;c.85G>A;c.85G>A;c.85G>A	p.Glu29Lys;p.Glu29Lys;p.Glu29Lys;p.Glu29Lys;p.Glu29Lys	principal1;.;.;.;.	Y;.;Y;Y;Y	1;5;1;1;1	YES;.;.;.;.	+	GAA	1	0	G	G/G	G/G	G/G	0.027;0.106;0.133;0.099;0.052	0.46513	D;T;T;T;T	0.06;0.016;0.266;0.213;0.051	0.60972	T;D;T;T;T	0.96;.;0.936;.;0.765	0.55278	D;.;P;.;P	0.754;.;0.742;.;0.553	0.56161	P;.;P;.;P	0	0.8433
5	112819272	C	T	R	C	rs137854567	5	112154969	5	112182868	396;414;414;414	APC	ENSG00000134982;ENSG00000134982;ENSG00000134982;ENSG00000134982	ENST00000507379;ENST00000257430;ENST00000508376;ENST00000512211	ENSP00000423224;ENSP00000257430;ENSP00000427089;ENSP00000423828	A0A2Q2SV78;P25054;P25054;E9PFT7	A0A2Q2SV78_HUMAN;APC_HUMAN;APC_HUMAN;E9PFT7_HUMAN	.;c.1240C>T;c.1240C>T;.	.;p.R414C;p.R414C;.	c.1186C>T;c.1240C>T;c.1240C>T;c.1240C>T	p.Arg396Cys;p.Arg414Cys;p.Arg414Cys;p.Arg414Cys	c.1186C>T;c.1240C>T;c.1240C>T;c.1240C>T	p.Arg396Cys;p.Arg414Cys;p.Arg414Cys;p.Arg414Cys	.;principal1;principal1;.	.;Y;Y;.	2;5;1;2	.;YES;.;.	+	CGC	1	0	C	C/C	C/C	C/C	0.0;0.0;0.0;0.0	0.91255	D;D;D;D	0.004;0.001;0.001;0.004	0.83351	D;D;D;D	.;1.0;1.0;.	0.90584	.;D;D;.	.;0.999;0.999;.	0.92359	.;D;D;.	1e-06	0.8433
5	112828860	T	C	I	T	rs144056494	5	112164557	5	112192456	526;544;544;544;107	APC	ENSG00000134982;ENSG00000134982;ENSG00000134982;ENSG00000134982;ENSG00000134982	ENST00000507379;ENST00000257430;ENST00000508376;ENST00000512211;ENST00000504915	ENSP00000423224;ENSP00000257430;ENSP00000427089;ENSP00000423828;ENSP00000473355	A0A2Q2SV78;P25054;P25054;E9PFT7;R4GMU6	A0A2Q2SV78_HUMAN;APC_HUMAN;APC_HUMAN;E9PFT7_HUMAN;R4GMU6_HUMAN	.;.;.;.;.	.;.;.;.;.	c.1577T>C;c.1631T>C;c.1631T>C;c.1631T>C;c.320T>C	p.Ile526Thr;p.Ile544Thr;p.Ile544Thr;p.Ile544Thr;p.Ile107Thr	c.1577T>C;c.1631T>C;c.1631T>C;c.1631T>C;c.320T>C	p.Ile526Thr;p.Ile544Thr;p.Ile544Thr;p.Ile544Thr;p.Ile107Thr	.;principal1;principal1;.;.	.;Y;Y;.;.	2;5;1;2;5	.;YES;.;.;.	+	ATT	2	0	T	T/T	T/T	T/T	0.447;0.271;0.271;0.34;.	0.15984	T;T;T;T;.	0.43;0.133;0.133;0.312;0.793	0.34359	T;T;T;T;T	.;0.429;0.429;.;.	0.35556	.;B;B;.;.	.;0.522;0.522;.;.	0.48285	.;P;P;.;.	0	0.8433
5	112838767	A	G	D	G	rs148725540	5	112174464	5	112202363	1040;1058;1058;1058	APC	ENSG00000134982;ENSG00000134982;ENSG00000134982;ENSG00000134982	ENST00000507379;ENST00000257430;ENST00000508376;ENST00000512211	ENSP00000423224;ENSP00000257430;ENSP00000427089;ENSP00000423828	A0A2Q2SV78;P25054;P25054;E9PFT7	A0A2Q2SV78_HUMAN;APC_HUMAN;APC_HUMAN;E9PFT7_HUMAN	.;c.3173A>G;c.3173A>G;.	.;p.D1058G;p.D1058G;.	c.3119A>G;c.3173A>G;c.3173A>G;c.3173A>G	p.Asp1040Gly;p.Asp1058Gly;p.Asp1058Gly;p.Asp1058Gly	c.3119A>G;c.3173A>G;c.3173A>G;c.3173A>G	p.Asp1040Gly;p.Asp1058Gly;p.Asp1058Gly;p.Asp1058Gly	.;principal1;principal1;.	.;Y;Y;.	2;5;1;2	.;YES;.;.	+	GAT	2	0	A	A/A	A/A	A/A	0.005;0.004;0.004;0.004	0.65419	D;D;D;D	0.026;0.026;0.026;0.097	0.55759	D;D;D;T	.;0.376;0.376;.	0.3424	.;B;B;.	.;0.141;0.141;.	0.33616	.;B;B;.	0.000127	0.49741
5	112838980	T	C	L	S	rs143638171	5	112174677	5	112202576	1111;1129;1129;1129	APC	ENSG00000134982;ENSG00000134982;ENSG00000134982;ENSG00000134982	ENST00000507379;ENST00000257430;ENST00000508376;ENST00000512211	ENSP00000423224;ENSP00000257430;ENSP00000427089;ENSP00000423828	A0A2Q2SV78;P25054;P25054;E9PFT7	A0A2Q2SV78_HUMAN;APC_HUMAN;APC_HUMAN;E9PFT7_HUMAN	.;c.3386T>C;c.3386T>C;.	.;p.L1129S;p.L1129S;.	c.3332T>C;c.3386T>C;c.3386T>C;c.3386T>C	p.Leu1111Ser;p.Leu1129Ser;p.Leu1129Ser;p.Leu1129Ser	c.3332T>C;c.3386T>C;c.3386T>C;c.3386T>C	p.Leu1111Ser;p.Leu1129Ser;p.Leu1129Ser;p.Leu1129Ser	.;principal1;principal1;.	.;Y;Y;.	2;5;1;2	.;YES;.;.	+	TTG	2	0	T	T/T	T/T	T/T	0.003;0.003;0.003;0.003	0.68238	D;D;D;D	0.433;0.189;0.189;0.514	0.28575	T;T;T;T	.;0.421;0.421;.	0.35387	.;B;B;.	.;0.157;0.157;.	0.34536	.;B;B;.	0.014	0.28669
5	112839543	G	C	E	Q	rs1801166	5	112175240	5	112203139	1317;1317	APC	ENSG00000134982;ENSG00000134982	ENST00000257430;ENST00000508376	ENSP00000257430;ENSP00000427089	P25054;P25054	APC_HUMAN;APC_HUMAN	c.3949G>C;c.3949G>C	p.E1317Q;p.E1317Q	c.3949G>C;c.3949G>C	p.Glu1317Gln;p.Glu1317Gln	c.3949G>C;c.3949G>C	p.Glu1317Gln;p.Glu1317Gln	principal1;principal1	Y;Y	5;1	YES;.	+	GAA	1	0	G	G/G	G/G	G/G	0.154;0.154	0.24277	T;T	0.11;0.11	0.3731	T;T	0.001;0.001	0.07471	B;B	0.003;0.003	0.087	B;B	0.042028	0.23885
5	112839831	A	G	M	V	rs141519952	5	112175528	5	112203427	1413;1413	APC	ENSG00000134982;ENSG00000134982	ENST00000257430;ENST00000508376	ENSP00000257430;ENSP00000427089	P25054;P25054	APC_HUMAN;APC_HUMAN	c.4237A>G;c.4237A>G	p.M1413V;p.M1413V	c.4237A>G;c.4237A>G	p.Met1413Val;p.Met1413Val	c.4237A>G;c.4237A>G	p.Met1413Val;p.Met1413Val	principal1;principal1	Y;Y	5;1	YES;.	+	ATG	1	0	A	A/A	A/A	A/A	0.01;0.01	0.56456	D;D	0.055;0.055	0.46862	T;T	0.017;0.017	0.17573	B;B	0.022;0.022	0.19653	B;B	0	0.8433
5	112840734	G	A	D	N	rs148275069	5	112176431	5	112204330	1714;1714	APC	ENSG00000134982;ENSG00000134982	ENST00000257430;ENST00000508376	ENSP00000257430;ENSP00000427089	P25054;P25054	APC_HUMAN;APC_HUMAN	c.5140G>A;c.5140G>A	p.D1714N;p.D1714N	c.5140G>A;c.5140G>A	p.Asp1714Asn;p.Asp1714Asn	c.5140G>A;c.5140G>A	p.Asp1714Asn;p.Asp1714Asn	principal1;principal1	Y;Y	5;1	YES;.	+	GAT	1	0	G	G/G	G/G	G/G	0.009;0.009	0.5748	D;D	0.013;0.013	0.63109	D;D	0.361;0.361	0.33905	B;B	0.102;0.102	0.30857	B;B	3.3e-05	0.55875
7	2225526	G	A	R	C	rs121908982	7	2265161	7	2231687	59;59;59;59	MAD1L1	ENSG00000002822;ENSG00000002822;ENSG00000002822;ENSG00000002822	ENST00000265854;ENST00000399654;ENST00000406869;ENST00000429779	ENSP00000265854;ENSP00000382562;ENSP00000385334;ENSP00000395457	Q9Y6D9;Q9Y6D9;Q9Y6D9;C9JJ38	MD1L1_HUMAN;MD1L1_HUMAN;MD1L1_HUMAN;C9JJ38_HUMAN	c.175C>T;c.175C>T;c.175C>T;.	p.R59C;p.R59C;p.R59C;.	c.175C>T;c.175C>T;c.175C>T;c.175C>T	p.Arg59Cys;p.Arg59Cys;p.Arg59Cys;p.Arg59Cys	c.175C>T;c.175C>T;c.175C>T;c.175C>T	p.Arg59Cys;p.Arg59Cys;p.Arg59Cys;p.Arg59Cys	principal1;principal1;principal1;.	Y;Y;Y;.	1;5;1;4	.;.;YES;.	-	CGT	1	0	G	G/G	G/G	G/G	0.009;0.009;0.009;0.001	0.7849	D;D;D;D	0.04;0.04;0.04;0.005	0.72224	D;D;D;D	0.999;0.999;0.999;.	0.77913	D;D;D;.	0.877;0.877;0.877;.	0.62241	P;P;P;.	0.001141	0.40136
7	116699985	A	G	T	A	rs201687037	7	116340039	7	116127275	301;301;301	MET	ENSG00000105976;ENSG00000105976;ENSG00000105976	ENST00000397752;ENST00000318493;ENST00000436117	ENSP00000380860;ENSP00000317272;ENSP00000410980	P08581;P08581-2;P08581-3	MET_HUMAN;MET_HUMAN;MET_HUMAN	c.901A>G;c.901A>G;c.901A>G	p.T301A;p.T301A;p.T301A	c.901A>G;c.901A>G;c.901A>G	p.Thr301Ala;p.Thr301Ala;p.Thr301Ala	c.901A>G;c.901A>G;c.901A>G	p.Thr301Ala;p.Thr301Ala;p.Thr301Ala	principal3;alternative2;.	Y;Y;Y	1;1;1	.;YES;.	+	ACA	1	0	A	./.	./.	./.	0.054;0.048;0.14	0.40068	T;D;T	0.397;0.387;0.0	0.92824	T;T;D	0.999;0.994;.	0.77913	D;D;.	0.998;0.928;.	0.88582	D;D;.	0	0.8433
7	116700123	G	A	A	T	rs200074800	7	116340177	7	116127413	347;347;347	MET	ENSG00000105976;ENSG00000105976;ENSG00000105976	ENST00000397752;ENST00000318493;ENST00000436117	ENSP00000380860;ENSP00000317272;ENSP00000410980	P08581;P08581-2;P08581-3	MET_HUMAN;MET_HUMAN;MET_HUMAN	c.1039G>A;c.1039G>A;c.1039G>A	p.A347T;p.A347T;p.A347T	c.1039G>A;c.1039G>A;c.1039G>A	p.Ala347Thr;p.Ala347Thr;p.Ala347Thr	c.1039G>A;c.1039G>A;c.1039G>A	p.Ala347Thr;p.Ala347Thr;p.Ala347Thr	principal3;alternative2;.	Y;Y;Y	1;1;1	.;YES;.	+	GCA	1	0	G	G/G	G/G	G/G	0.002;0.002;0.003	0.72154	D;D;D	0.007;0.007;0.009	0.69154	D;D;D	0.99;0.999;.	0.77913	D;D;.	0.833;0.918;.	0.65394	P;D;.	0	0.8433
7	116700160	G	A	R	Q	rs201274041	7	116340214	7	116127450	359;359;359	MET	ENSG00000105976;ENSG00000105976;ENSG00000105976	ENST00000397752;ENST00000318493;ENST00000436117	ENSP00000380860;ENSP00000317272;ENSP00000410980	P08581;P08581-2;P08581-3	MET_HUMAN;MET_HUMAN;MET_HUMAN	c.1076G>A;c.1076G>A;c.1076G>A	p.R359Q;p.R359Q;p.R359Q	c.1076G>A;c.1076G>A;c.1076G>A	p.Arg359Gln;p.Arg359Gln;p.Arg359Gln	c.1076G>A;c.1076G>A;c.1076G>A	p.Arg359Gln;p.Arg359Gln;p.Arg359Gln	principal3;alternative2;.	Y;Y;Y	1;1;1	.;YES;.	+	CGA	2	0	G	G/G	G/G	G/G	0.051;0.043;0.034	0.44029	T;D;D	0.409;0.397;0.015	0.61642	T;T;D	0.999;0.966;.	0.77913	D;D;.	0.915;0.591;.	0.65091	D;P;.	2e-06	0.62929
7	116771869	C	T	R	C	rs34589476	7	116411923	7	116199159	970;988	MET	ENSG00000105976;ENSG00000105976	ENST00000397752;ENST00000318493	ENSP00000380860;ENSP00000317272	P08581;P08581-2	MET_HUMAN;MET_HUMAN	c.2908C>T;c.2962C>T	p.R970C;p.R988C	c.2908C>T;c.2962C>T	p.Arg970Cys;p.Arg988Cys	c.2908C>T;c.2962C>T	p.Arg970Cys;p.Arg988Cys	principal3;alternative2	Y;Y	1;1	.;YES	+	CGC	1	0	C	C/C	C/C	C/C	0.027;0.024	0.47745	D;D	0.179;0.179	0.2954	T;T	0.026;0.012	0.19406	B;B	0.01;0.016	0.17743	B;B	7e-06	0.62929
7	116771936	C	T	T	I	rs56391007	7	116411990	7	116199226	992;1010	MET	ENSG00000105976;ENSG00000105976	ENST00000397752;ENST00000318493	ENSP00000380860;ENSP00000317272	P08581;P08581-2	MET_HUMAN;MET_HUMAN	c.2975C>T;c.3029C>T	p.T992I;p.T1010I	c.2975C>T;c.3029C>T	p.Thr992Ile;p.Thr1010Ile	c.2975C>T;c.3029C>T	p.Thr992Ile;p.Thr1010Ile	principal3;alternative2	Y;Y	1;1	.;YES	+	ACT	2	0	C	C/C	C/C	C/C	0.004;0.003	0.68238	D;D	0.031;0.03	0.54159	D;D	0.999;1.0	0.90584	D;D	0.997;0.999	0.92359	D;D	0	0.8433
7	116778791	G	C	G	A	rs201037977	7	116418845	7	116206081	1119;1137	MET	ENSG00000105976;ENSG00000105976	ENST00000397752;ENST00000318493	ENSP00000380860;ENSP00000317272	P08581;P08581-2	MET_HUMAN;MET_HUMAN	c.3356G>C;c.3410G>C	p.G1119A;p.G1137A	c.3356G>C;c.3410G>C	p.Gly1119Ala;p.Gly1137Ala	c.3356G>C;c.3410G>C	p.Gly1119Ala;p.Gly1137Ala	principal3;alternative2	Y;Y	1;1	.;YES	+	GGA	2	0	G	G/G	G/G	G/G	0.155;0.16	0.24183	T;T	0.078;0.084	0.42261	T;T	0.212;0.032	0.30008	B;B	0.146;0.012	0.33945	B;B	4.2e-05	0.53742
8	89978293	T	C	I	V	rs61754966	8	90990521	8	91059697	171;89;89;89	NBN	ENSG00000104320;ENSG00000104320;ENSG00000104320;ENSG00000104320	ENST00000265433;ENST00000409330;ENST00000517772;ENST00000517337	ENSP00000265433;ENSP00000386924;ENSP00000428717;ENSP00000429971	O60934;A0A0C4DG07;E5RGR7;E5RGN7	NBN_HUMAN;A0A0C4DG07_HUMAN;E5RGR7_HUMAN;E5RGN7_HUMAN	c.511A>G;c.265A>G;.;.	p.I171V;p.I89V;.;.	c.511A>G;c.265A>G;c.265A>G;c.265A>G	p.Ile171Val;p.Ile89Val;p.Ile89Val;p.Ile89Val	c.511A>G;c.265A>G;c.265A>G;c.265A>G	p.Ile171Val;p.Ile89Val;p.Ile89Val;p.Ile89Val	principal1;.;.;.	Y;Y;.;.	1;5;3;4	YES;.;.;.	-	ATT	1	0	T	T/T	T/T	T/T	0.0;0.0;0.098;0.067	0.91255	D;D;T;T	0.0;0.0;.;0.0	0.92824	D;D;.;D	1.0;.;.;.	0.90584	D;.;.;.	0.994;.;.;.	0.82059	D;.;.;.	0	0.8433
9	27204929	G	C	G	A	rs202131936	9	27204927	9	27194927	596;743;700	TEK	ENSG00000120156;ENSG00000120156;ENSG00000120156	ENST00000519097;ENST00000380036;ENST00000406359	ENSP00000430686;ENSP00000369375;ENSP00000383977	Q02763-3;Q02763;Q02763-2	TIE2_HUMAN;TIE2_HUMAN;TIE2_HUMAN	c.1787G>C;c.2228G>C;c.2099G>C	p.G596A;p.G743A;p.G700A	c.1787G>C;c.2228G>C;c.2099G>C	p.Gly596Ala;p.Gly743Ala;p.Gly700Ala	c.1787G>C;c.2228G>C;c.2099G>C	p.Gly596Ala;p.Gly743Ala;p.Gly700Ala	.;principal1;.	Y;Y;Y	2;1;2	.;YES;.	+	GGG	2	0	G	./.	./.	./.	0.977;0.837;0.972	0.02832	T;T;T	0.938;0.988;0.952	0.02709	T;T;T	.;0.518;.	0.37483	.;P;.	.;0.138;.	0.33406	.;B;.	0.069259	0.21617
9	95446932	G	A	R	W	rs143464326	9	98209214	9	97249035	1442;1291;1291;1376;1376;1291;1441	PTCH1	ENSG00000185920;ENSG00000185920;ENSG00000185920;ENSG00000185920;ENSG00000185920;ENSG00000185920;ENSG00000185920	ENST00000331920;ENST00000418258;ENST00000421141;ENST00000437951;ENST00000430669;ENST00000429896;ENST00000375274	ENSP00000332353;ENSP00000396135;ENSP00000399981;ENSP00000389744;ENSP00000410287;ENSP00000414823;ENSP00000364423	Q13635;Q13635-4;Q13635-4;Q13635-3;Q13635-3;Q13635-4;Q13635-2	PTC1_HUMAN;PTC1_HUMAN;PTC1_HUMAN;PTC1_HUMAN;PTC1_HUMAN;PTC1_HUMAN;PTC1_HUMAN	c.4324C>T;c.3871C>T;c.3871C>T;c.4126C>T;c.4126C>T;c.3871C>T;c.4321C>T	p.R1442W;p.R1291W;p.R1291W;p.R1376W;p.R1376W;p.R1291W;p.R1441W	c.4324C>T;c.3871C>T;c.3871C>T;c.4126C>T;c.4126C>T;c.3871C>T;c.4321C>T	p.Arg1442Trp;p.Arg1291Trp;p.Arg1291Trp;p.Arg1376Trp;p.Arg1376Trp;p.Arg1291Trp;p.Arg1441Trp	c.4324C>T;c.3871C>T;c.3871C>T;c.4126C>T;c.4126C>T;c.3871C>T;c.4321C>T	p.Arg1442Trp;p.Arg1291Trp;p.Arg1291Trp;p.Arg1376Trp;p.Arg1376Trp;p.Arg1291Trp;p.Arg1441Trp	principal3;alternative2;alternative2;alternative2;alternative2;alternative2;alternative2	Y;Y;Y;Y;Y;Y;Y	5;5;5;5;5;1;5	YES;.;.;.;.;.;.	-	CGG	1	2	G	./.	./.	./.	0.14;0.138;0.138;0.139;0.139;0.138;0.137	0.25979	T;T;T;T;T;T;T	0.02;0.02;0.02;0.02;0.02;0.02;0.016	0.60972	D;D;D;D;D;D;D	0.001;.;.;0.0;0.0;.;0.0	0.07471	B;.;.;B;B;.;B	0.0;.;.;0.0;0.0;.;0.0	0.01387	B;.;.;B;B;.;B	0.161594	0.17647
9	95447016	C	T	V	M	rs149667902	9	98209298	9	97249119	1414;1263;1263;1348;1348;1263;1413	PTCH1	ENSG00000185920;ENSG00000185920;ENSG00000185920;ENSG00000185920;ENSG00000185920;ENSG00000185920;ENSG00000185920	ENST00000331920;ENST00000418258;ENST00000421141;ENST00000437951;ENST00000430669;ENST00000429896;ENST00000375274	ENSP00000332353;ENSP00000396135;ENSP00000399981;ENSP00000389744;ENSP00000410287;ENSP00000414823;ENSP00000364423	Q13635;Q13635-4;Q13635-4;Q13635-3;Q13635-3;Q13635-4;Q13635-2	PTC1_HUMAN;PTC1_HUMAN;PTC1_HUMAN;PTC1_HUMAN;PTC1_HUMAN;PTC1_HUMAN;PTC1_HUMAN	c.4240G>A;c.3787G>A;c.3787G>A;c.4042G>A;c.4042G>A;c.3787G>A;c.4237G>A	p.V1414M;p.V1263M;p.V1263M;p.V1348M;p.V1348M;p.V1263M;p.V1413M	c.4240G>A;c.3787G>A;c.3787G>A;c.4042G>A;c.4042G>A;c.3787G>A;c.4237G>A	p.Val1414Met;p.Val1263Met;p.Val1263Met;p.Val1348Met;p.Val1348Met;p.Val1263Met;p.Val1413Met	c.4240G>A;c.3787G>A;c.3787G>A;c.4042G>A;c.4042G>A;c.3787G>A;c.4237G>A	p.Val1414Met;p.Val1263Met;p.Val1263Met;p.Val1348Met;p.Val1348Met;p.Val1263Met;p.Val1413Met	principal3;alternative2;alternative2;alternative2;alternative2;alternative2;alternative2	Y;Y;Y;Y;Y;Y;Y	5;5;5;5;5;1;5	YES;.;.;.;.;.;.	-	GTG	1	0	C	C/C	C/C	C/C	0.007;0.008;0.008;0.008;0.008;0.008;0.007	0.59928	D;D;D;D;D;D;D	0.019;0.025;0.025;0.026;0.026;0.025;0.017	0.60337	D;D;D;D;D;D;D	1.0;.;.;1.0;1.0;.;1.0	0.90584	D;.;.;D;D;.;D	0.994;.;.;0.996;0.996;.;0.998	0.88582	D;.;.;D;D;.;D	0	0.8433
9	95449903	C	T	G	S	rs113663584	9	98212185	9	97252006	1163;1012;1012;1097;1097;1012;1162	PTCH1	ENSG00000185920;ENSG00000185920;ENSG00000185920;ENSG00000185920;ENSG00000185920;ENSG00000185920;ENSG00000185920	ENST00000331920;ENST00000418258;ENST00000421141;ENST00000437951;ENST00000430669;ENST00000429896;ENST00000375274	ENSP00000332353;ENSP00000396135;ENSP00000399981;ENSP00000389744;ENSP00000410287;ENSP00000414823;ENSP00000364423	Q13635;Q13635-4;Q13635-4;Q13635-3;Q13635-3;Q13635-4;Q13635-2	PTC1_HUMAN;PTC1_HUMAN;PTC1_HUMAN;PTC1_HUMAN;PTC1_HUMAN;PTC1_HUMAN;PTC1_HUMAN	c.3487G>A;c.3034G>A;c.3034G>A;c.3289G>A;c.3289G>A;c.3034G>A;c.3484G>A	p.G1163S;p.G1012S;p.G1012S;p.G1097S;p.G1097S;p.G1012S;p.G1162S	c.3487G>A;c.3034G>A;c.3034G>A;c.3289G>A;c.3289G>A;c.3034G>A;c.3484G>A	p.Gly1163Ser;p.Gly1012Ser;p.Gly1012Ser;p.Gly1097Ser;p.Gly1097Ser;p.Gly1012Ser;p.Gly1162Ser	c.3487G>A;c.3034G>A;c.3034G>A;c.3289G>A;c.3289G>A;c.3034G>A;c.3484G>A	p.Gly1163Ser;p.Gly1012Ser;p.Gly1012Ser;p.Gly1097Ser;p.Gly1097Ser;p.Gly1012Ser;p.Gly1162Ser	principal3;alternative2;alternative2;alternative2;alternative2;alternative2;alternative2	Y;Y;Y;Y;Y;Y;Y	5;5;5;5;5;1;5	YES;.;.;.;.;.;.	-	GGC	1	0	C	C/C	C/C	C/C	0.071;0.078;0.078;0.079;0.079;0.078;0.065	0.3631	T;T;T;T;T;T;T	0.08;0.083;0.083;0.084;0.084;0.083;0.086	0.41913	T;T;T;T;T;T;T	1.0;.;.;0.999;0.999;.;1.0	0.90584	D;.;.;D;D;.;D	0.988;.;.;0.98;0.98;.;1.0	0.97372	D;.;.;D;D;.;D	0	0.8433
9	95478096	C	T	D	N	rs142274954	9	98240378	9	97280199	436;285;285;370;370;285;435;153	PTCH1	ENSG00000185920;ENSG00000185920;ENSG00000185920;ENSG00000185920;ENSG00000185920;ENSG00000185920;ENSG00000185920;ENSG00000185920	ENST00000331920;ENST00000418258;ENST00000421141;ENST00000437951;ENST00000430669;ENST00000429896;ENST00000375274;ENST00000375271	ENSP00000332353;ENSP00000396135;ENSP00000399981;ENSP00000389744;ENSP00000410287;ENSP00000414823;ENSP00000364423;ENSP00000364420	Q13635;Q13635-4;Q13635-4;Q13635-3;Q13635-3;Q13635-4;Q13635-2;H0Y3B8	PTC1_HUMAN;PTC1_HUMAN;PTC1_HUMAN;PTC1_HUMAN;PTC1_HUMAN;PTC1_HUMAN;PTC1_HUMAN;H0Y3B8_HUMAN	c.1306G>A;c.853G>A;c.853G>A;c.1108G>A;c.1108G>A;c.853G>A;c.1303G>A;.	p.D436N;p.D285N;p.D285N;p.D370N;p.D370N;p.D285N;p.D435N;.	c.1306G>A;c.853G>A;c.853G>A;c.1108G>A;c.1108G>A;c.853G>A;c.1303G>A;c.457G>A	p.Asp436Asn;p.Asp285Asn;p.Asp285Asn;p.Asp370Asn;p.Asp370Asn;p.Asp285Asn;p.Asp435Asn;p.Asp153Asn	c.1306G>A;c.853G>A;c.853G>A;c.1108G>A;c.1108G>A;c.853G>A;c.1303G>A;c.457G>A	p.Asp436Asn;p.Asp285Asn;p.Asp285Asn;p.Asp370Asn;p.Asp370Asn;p.Asp285Asn;p.Asp435Asn;p.Asp153Asn	principal3;alternative2;alternative2;alternative2;alternative2;alternative2;alternative2;.	Y;Y;Y;Y;Y;Y;Y;.	5;5;5;5;5;1;5;1	YES;.;.;.;.;.;.;.	-	GAC	1	0	C	C/C	C/C	C/C	0.149;0.136;0.136;0.14;0.14;0.136;0.14;0.222	0.26085	T;T;T;T;T;T;T;T	0.459;0.496;0.496;0.509;0.509;0.496;0.286;.	0.21277	T;T;T;T;T;T;T;.	0.115;0.652;0.652;0.094;0.094;0.652;0.176;.	0.40767	B;P;P;B;B;P;B;.	0.066;0.334;0.334;0.039;0.039;0.334;0.144;.	0.42203	B;B;B;B;B;B;B;.	0	0.8433
9	98831947	G	A	D	N	rs145236923	9	101594229	9	100634050	303	GALNT12	ENSG00000119514	ENST00000375011	ENSP00000364150	Q8IXK2	GLT12_HUMAN	c.907G>A	p.D303N	c.907G>A	p.Asp303Asn	c.907G>A	p.Asp303Asn	principal1	Y	1	YES	+	GAT	1	0	G	G/G	G/G	G/G	0.05	0.39575	D	0.088	0.40586	T	1	0.90584	D	0.999	0.92359	D	0	0.8433
9	132903665	G	A	H	Y	rs118203657	9	135779052	9	134768873	732;681;732;311;726;732;731;732;731;727;681	TSC1	ENSG00000165699;ENSG00000165699;ENSG00000165699;ENSG00000165699;ENSG00000165699;ENSG00000165699;ENSG00000165699;ENSG00000165699;ENSG00000165699;ENSG00000165699;ENSG00000165699	ENST00000298552;ENST00000545250;ENST00000440111;ENST00000644184;ENST00000642627;ENST00000646625;ENST00000644097;ENST00000643875;ENST00000642617;ENST00000643583;ENST00000643072	ENSP00000298552;ENSP00000444017;ENSP00000394524;ENSP00000495428;ENSP00000496772;ENSP00000496263;ENSP00000494682;ENSP00000495158;ENSP00000493773;ENSP00000494685;ENSP00000496691	Q92574;Q92574-2;Q92574;A0A2R8Y6S1;A0A2R8YFV7;Q92574;A0A2R8Y5S3;Q92574;A0A2R8Y5S3;A0A2R8Y5N2;Q92574-2	TSC1_HUMAN;TSC1_HUMAN;TSC1_HUMAN;A0A2R8Y6S1_HUMAN;A0A2R8YFV7_HUMAN;TSC1_HUMAN;A0A2R8Y5S3_HUMAN;TSC1_HUMAN;A0A2R8Y5S3_HUMAN;A0A2R8Y5N2_HUMAN;TSC1_HUMAN	c.2194C>T;c.2041C>T;c.2194C>T;.;.;.;.;.;.;.;.	p.H732Y;p.H681Y;p.H732Y;.;.;.;.;.;.;.;.	c.2194C>T;c.2041C>T;c.2194C>T;.;.;.;.;.;.;.;.	p.His732Tyr;p.His681Tyr;p.His732Tyr;.;.;.;.;.;.;.;.	c.2194C>T;c.2041C>T;c.2194C>T;c.931C>T;c.2176C>T;c.2194C>T;c.2191C>T;c.2194C>T;c.2191C>T;c.2179C>T;c.2041C>T	p.His732Tyr;p.His681Tyr;p.His732Tyr;p.His311Tyr;p.His726Tyr;p.His732Tyr;p.His731Tyr;p.His732Tyr;p.His731Tyr;p.His727Tyr;p.His681Tyr	principal2;.;principal2;.;alternative2;principal2;alternative2;principal2;alternative2;alternative2;.	Y;Y;Y;.;Y;Y;Y;Y;Y;Y;Y	1;5;1;.;.;.;.;.;.;.;.	YES;.;.;.;.;.;.;.;.;.;.	-	CAT	1	0	G	G/G	G/G	G/G	0.008;0.013;0.008;.;.;.;.;.;.;.;.	0.58626	D;D;D;.;.;.;.;.;.;.;.	0.037;0.037;0.037;.;.;.;.;.;.;.;.	0.51737	D;D;D;.;.;.;.;.;.;.;.	0.995;.;0.995;.;.;0.995;.;0.995;.;.;.	0.67487	D;.;D;.;.;D;.;D;.;.;.	0.795;.;0.795;.;.;0.795;.;0.795;.;.;.	0.5794	P;.;P;.;.;P;.;P;.;.;.	0	0.8433
10	43114546	C	T	S	L	rs148935214	10	43609994	10	42930000	649;166;649	RET	ENSG00000165731;ENSG00000165731;ENSG00000165731	ENST00000355710;ENST00000498820;ENST00000340058	ENSP00000347942;ENSP00000419080;ENSP00000344798	P07949;C9JYL6;P07949-2	RET_HUMAN;C9JYL6_HUMAN;RET_HUMAN	c.1946C>T;.;c.1946C>T	p.S649L;.;p.S649L	c.1946C>T;c.497C>T;c.1946C>T	p.Ser649Leu;p.Ser166Leu;p.Ser649Leu	c.1946C>T;c.497C>T;c.1946C>T	p.Ser649Leu;p.Ser166Leu;p.Ser649Leu	principal3;.;alternative2	Y;.;Y	5;3;1	YES;.;.	+	TCG	2	0	C	C/C	C/C	C/C	0.012;0.0;0.03	0.91255	D;D;D	0.046;0.0;0.038	0.92824	D;D;D	1.0;.;1.0	0.90584	D;.;D	0.997;.;0.999	0.92359	D;.;D	2e-06	0.62929
10	43118460	A	T	Y	F	rs77724903	10	43613908	10	42933914	791;791	RET	ENSG00000165731;ENSG00000165731	ENST00000355710;ENST00000340058	ENSP00000347942;ENSP00000344798	P07949;P07949-2	RET_HUMAN;RET_HUMAN	c.2372A>T;c.2372A>T	p.Y791F;p.Y791F	c.2372A>T;c.2372A>T	p.Tyr791Phe;p.Tyr791Phe	c.2372A>T;c.2372A>T	p.Tyr791Phe;p.Tyr791Phe	principal3;alternative2	Y;Y	5;1	YES;.	+	TAT	2	0	A	A/A	A/A	A/A	0.031;0.04	0.45039	D;D	0.055;0.062	0.46862	T;T	0.563;0.741	0.42992	P;P	0.467;0.45	0.46683	P;P	1e-06	0.62929
10	49482860	G	A	R	C	rs61760163	10	50690906	10	50360912	666	ERCC6	ENSG00000225830	ENST00000355832	ENSP00000348089	Q03468	ERCC6_HUMAN	c.1996C>T	p.R666C	c.1996C>T	p.Arg666Cys	c.1996C>T	p.Arg666Cys	principal1	Y	1	YES	-	CGC	1	0	G	G/G	G/G	G/G	0.003	0.68238	D	0.006	0.70582	D	1	0.90584	D	0.987	0.77487	D	.	.
10	86921596	G	A	E	K	rs140592056	10	88681353	10	88671333	415	BMPR1A	ENSG00000107779	ENST00000372037	ENSP00000361107	P36894	BMR1A_HUMAN	c.1243G>A	p.E415K	c.1243G>A	p.Glu415Lys	c.1243G>A	p.Glu415Lys	principal1	Y	1	YES	+	GAA	1	0	G	./.	./.	./.	0.002	0.72154	D	0.005	0.72224	D	0.998	0.7322	D	0.961	0.70482	D	0	0.8433
10	86921680	C	T	R	C	rs35619497	10	88681437	10	88671417	443	BMPR1A	ENSG00000107779	ENST00000372037	ENSP00000361107	P36894	BMR1A_HUMAN	c.1327C>T	p.R443C	c.1327C>T	p.Arg443Cys	c.1327C>T	p.Arg443Cys	principal1	Y	1	YES	+	CGT	1	0	C	./.	./.	./.	0	0.91255	D	0	0.92824	D	1	0.90584	D	1	0.97372	D	0	0.8433
11	32428521	G	A	P	S	rs2234584	11	32450067	11	32406643	37;249;37;249;249;249;249;249	WT1	ENSG00000184937;ENSG00000184937;ENSG00000184937;ENSG00000184937;ENSG00000184937;ENSG00000184937;ENSG00000184937;ENSG00000184937	ENST00000379079;ENST00000332351;ENST00000530998;ENST00000452863;ENST00000448076;ENST00000639563;ENST00000639907;ENST00000640146	ENSP00000368370;ENSP00000331327;ENSP00000435307;ENSP00000415516;ENSP00000413452;ENSP00000492269;ENSP00000491511;ENSP00000491984	P19544-6;J3KNN9;P19544-9;A0A0A0MT54;H0Y7K5;A0A1W2PQQ0;A0A1W2PPP2;A0A1W2PR07	WT1_HUMAN;J3KNN9_HUMAN;WT1_HUMAN;A0A0A0MT54_HUMAN;H0Y7K5_HUMAN;A0A1W2PQQ0_HUMAN;A0A1W2PPP2_HUMAN;A0A1W2PR07_HUMAN	c.109C>T;c.745C>T;c.109C>T;c.745C>T;c.745C>T;c.745C>T;c.745C>T;c.745C>T	p.P37S;p.P249S;p.P37S;p.P249S;p.P249S;p.P249S;p.P249S;p.P249S	c.109C>T;c.745C>T;c.109C>T;c.745C>T;c.745C>T;.;.;.	p.Pro37Ser;p.Pro249Ser;p.Pro37Ser;p.Pro249Ser;p.Pro249Ser;.;.;.	c.109C>T;c.745C>T;c.109C>T;c.745C>T;c.745C>T;c.745C>T;c.745C>T;c.745C>T	p.Pro37Ser;p.Pro249Ser;p.Pro37Ser;p.Pro249Ser;p.Pro249Ser;p.Pro249Ser;p.Pro249Ser;p.Pro249Ser	.;alternative2;alternative2;alternative2;alternative2;alternative2;alternative2;principal3	Y;Y;Y;Y;Y;Y;Y;Y	1;1;2;1;2;1;2;1	.;YES;.;.;.;.;.;.	-	CCC	1	0	G	G/G	G/G	G/G	0.142;0.113;0.149;0.123;0.115;.;.;.	0.28772	T;T;T;T;T;.;.;.	0.801;0.255;0.862;0.277;0.167;.;.;.	0.30729	T;T;T;T;T;.;.;.	0.004;.;.;.;.;.;.;.	0.12183	B;.;.;.;.;.;.;.	0.006;.;.;.;.;.;.;.	0.12133	B;.;.;.;.;.;.;.	0.065908	0.21847
11	108249096	T	C	V	A	rs56128736	11	108119823	11	107625033	410;410;410	ATM	ENSG00000149311;ENSG00000149311;ENSG00000149311	ENST00000527805;ENST00000278616;ENST00000452508	ENSP00000435747;ENSP00000278616;ENSP00000388058	E9PIN0;Q13315;Q13315	E9PIN0_HUMAN;ATM_HUMAN;ATM_HUMAN	.;c.1229T>C;c.1229T>C	.;p.V410A;p.V410A	c.1229T>C;c.1229T>C;c.1229T>C	p.Val410Ala;p.Val410Ala;p.Val410Ala	c.1229T>C;c.1229T>C;c.1229T>C	p.Val410Ala;p.Val410Ala;p.Val410Ala	.;principal1;principal1	.;Y;Y	1;5;1	.;YES;.	+	GTG	2	0	T	T/T	T/T	T/T	0.004;0.004;0.004	0.65419	D;D;D	0.007;0.004;0.004	0.7415	D;D;D	.;0.434;0.434	0.35666	.;B;B	.;0.067;0.067	0.27542	.;B;B	3.4e-05	0.55875
11	108271261	T	C	S	P	rs139552233	11	108141988	11	107647198	978;978;978	ATM	ENSG00000149311;ENSG00000149311;ENSG00000149311	ENST00000527805;ENST00000278616;ENST00000452508	ENSP00000435747;ENSP00000278616;ENSP00000388058	E9PIN0;Q13315;Q13315	E9PIN0_HUMAN;ATM_HUMAN;ATM_HUMAN	.;c.2932T>C;c.2932T>C	.;p.S978P;p.S978P	c.2932T>C;c.2932T>C;c.2932T>C	p.Ser978Pro;p.Ser978Pro;p.Ser978Pro	c.2932T>C;c.2932T>C;c.2932T>C	p.Ser978Pro;p.Ser978Pro;p.Ser978Pro	.;principal1;principal1	.;Y;Y	1;5;1	.;YES;.	+	TCT	1	0	T	T/T	T/T	T/T	0.0;0.004;0.004	0.91255	D;D;D	0.0;0.0;0.0	0.92824	D;D;D	.;1.0;1.0	0.90584	.;D;D	.;0.998;0.998	0.88582	.;D;D	1e-06	0.62929
11	108289753	T	G	F	C	rs138327406	11	108160480	11	107665690	1463;1463;132	ATM	ENSG00000149311;ENSG00000149311;ENSG00000149311	ENST00000278616;ENST00000452508;ENST00000531525	ENSP00000278616;ENSP00000388058;ENSP00000434327	Q13315;Q13315;H0YDU7	ATM_HUMAN;ATM_HUMAN;H0YDU7_HUMAN	c.4388T>G;c.4388T>G;.	p.F1463C;p.F1463C;.	c.4388T>G;c.4388T>G;c.395T>G	p.Phe1463Cys;p.Phe1463Cys;p.Phe132Cys	c.4388T>G;c.4388T>G;c.395T>G	p.Phe1463Cys;p.Phe1463Cys;p.Phe132Cys	principal1;principal1;.	Y;Y;.	5;1;1	YES;.;.	+	TTT	2	0	T	T/T	T/T	T/T	0.001;0.001;.	0.7849	D;D;.	0.001;0.001;0.0	0.92824	D;D;D	1.0;1.0;.	0.90584	D;D;.	0.996;0.996;.	0.84481	D;D;.	0	0.8433
11	108289789	A	G	Y	C	rs34640941	11	108160516	11	107665726	1475;1475;144	ATM	ENSG00000149311;ENSG00000149311;ENSG00000149311	ENST00000278616;ENST00000452508;ENST00000531525	ENSP00000278616;ENSP00000388058;ENSP00000434327	Q13315;Q13315;H0YDU7	ATM_HUMAN;ATM_HUMAN;H0YDU7_HUMAN	c.4424A>G;c.4424A>G;.	p.Y1475C;p.Y1475C;.	c.4424A>G;c.4424A>G;c.431A>G	p.Tyr1475Cys;p.Tyr1475Cys;p.Tyr144Cys	c.4424A>G;c.4424A>G;c.431A>G	p.Tyr1475Cys;p.Tyr1475Cys;p.Tyr144Cys	principal1;principal1;.	Y;Y;.	5;1;1	YES;.;.	+	TAT	2	0	A	A/A	A/A	A/A	0.085;0.085;.	0.32769	T;T;.	0.09;0.09;0.031	0.53788	T;T;D	0.874;0.874;.	0.48047	P;P;.	0.302;0.302;.	0.41118	B;B;.	2e-06	0.62929
11	108312467	A	C	K	T	rs150757822	11	108183194	11	107688404	1992;1992	ATM	ENSG00000149311;ENSG00000149311	ENST00000278616;ENST00000452508	ENSP00000278616;ENSP00000388058	Q13315;Q13315	ATM_HUMAN;ATM_HUMAN	c.5975A>C;c.5975A>C	p.K1992T;p.K1992T	c.5975A>C;c.5975A>C	p.Lys1992Thr;p.Lys1992Thr	c.5975A>C;c.5975A>C	p.Lys1992Thr;p.Lys1992Thr	principal1;principal1	Y;Y	5;1	YES;.	+	AAA	2	0	A	./.	./.	./.	0.054;0.054	0.38633	T;T	0.102;0.102	0.3845	T;T	0.73;0.73	0.42641	P;P	0.209;0.209	0.3726	B;B	0	0.8433
11	108315883	G	A	G	R	rs11212587	11	108186610	11	107691820	2023;2023	ATM	ENSG00000149311;ENSG00000149311	ENST00000278616;ENST00000452508	ENSP00000278616;ENSP00000388058	Q13315;Q13315	ATM_HUMAN;ATM_HUMAN	c.6067G>A;c.6067G>A	p.G2023R;p.G2023R	c.6067G>A;c.6067G>A	p.Gly2023Arg;p.Gly2023Arg	c.6067G>A;c.6067G>A	p.Gly2023Arg;p.Gly2023Arg	principal1;principal1	Y;Y	5;1	YES;.	+	GGA	1	0	G	G/G	G/G	G/G	0.003;0.003	0.68238	D;D	0.003;0.003	0.76473	D;D	1.0;1.0	0.90584	D;D	0.972;0.972	0.72692	D;D	0	0.8433
11	108326070	G	A	A	T	rs567060474	11	108196797	11	107702007	2274;2274	ATM	ENSG00000149311;ENSG00000149311	ENST00000278616;ENST00000452508	ENSP00000278616;ENSP00000388058	Q13315;Q13315	ATM_HUMAN;ATM_HUMAN	c.6820G>A;c.6820G>A	p.A2274T;p.A2274T	c.6820G>A;c.6820G>A	p.Ala2274Thr;p.Ala2274Thr	c.6820G>A;c.6820G>A	p.Ala2274Thr;p.Ala2274Thr	principal1;principal1	Y;Y	5;1	YES;.	+	GCA	1	0	G	G/G	G/G	G/G	0.005;0.005	0.63226	D;D	0.006;0.006	0.70582	D;D	1.0;1.0	0.90584	D;D	0.998;0.998	0.88582	D;D	0	0.8433
11	112087857	C	T	A	V	rs192332761	11	111958581	11	111463791	18;18;18;18;18;18	SDHD	ENSG00000204370;ENSG00000204370;ENSG00000204370;ENSG00000204370;ENSG00000204370;ENSG00000204370	ENST00000375549;ENST00000614349;ENST00000528182;ENST00000528048;ENST00000528021;ENST00000526592	ENSP00000364699;ENSP00000480666;ENSP00000435475;ENSP00000436217;ENSP00000432465;ENSP00000432005	O14521;O14521-4;E9PK73;O14521-3;G3V173;O14521-4	DHSD_HUMAN;DHSD_HUMAN;E9PK73_HUMAN;DHSD_HUMAN;G3V173_HUMAN;DHSD_HUMAN	c.53C>T;c.53C>T;c.53C>T;c.53C>T;c.53C>T;c.53C>T	p.A18V;p.A18V;p.A18V;p.A18V;p.A18V;p.A18V	c.53C>T;c.53C>T;c.53C>T;c.53C>T;c.53C>T;c.53C>T	p.Ala18Val;p.Ala18Val;p.Ala18Val;p.Ala18Val;p.Ala18Val;p.Ala18Val	c.53C>T;c.53C>T;c.53C>T;c.53C>T;c.53C>T;c.53C>T	p.Ala18Val;p.Ala18Val;p.Ala18Val;p.Ala18Val;p.Ala18Val;p.Ala18Val	principal1;.;.;.;.;.	Y;Y;Y;Y;Y;Y	1;5;3;1;3;3	YES;.;.;.;.;.	+	GCT	2	0	C	./.	./.	./.	0.081;.;0.047;0.04;0.076;0.059	0.42199	T;.;D;D;T;T	0.123;0.058;0.083;0.095;0.08;0.058	0.46182	T;T;T;T;T;T	0.004;.;.;.;.;.	0.12183	B;.;.;.;.;.	0.006;.;.;.;.;.	0.12133	B;.;.;.;.;.	0.005293	0.32928
11	112087953	A	G	H	R	rs11214077	11	111958677	11	111463887	50;50;50;50;50;50	SDHD	ENSG00000204370;ENSG00000204370;ENSG00000204370;ENSG00000204370;ENSG00000204370;ENSG00000204370	ENST00000375549;ENST00000614349;ENST00000528182;ENST00000528048;ENST00000528021;ENST00000526592	ENSP00000364699;ENSP00000480666;ENSP00000435475;ENSP00000436217;ENSP00000432465;ENSP00000432005	O14521;O14521-4;E9PK73;O14521-3;G3V173;O14521-4	DHSD_HUMAN;DHSD_HUMAN;E9PK73_HUMAN;DHSD_HUMAN;G3V173_HUMAN;DHSD_HUMAN	c.149A>G;c.149A>G;c.149A>G;c.149A>G;c.149A>G;c.149A>G	p.H50R;p.H50R;p.H50R;p.H50R;p.H50R;p.H50R	c.149A>G;c.149A>G;c.149A>G;c.149A>G;c.149A>G;c.149A>G	p.His50Arg;p.His50Arg;p.His50Arg;p.His50Arg;p.His50Arg;p.His50Arg	c.149A>G;c.149A>G;c.149A>G;c.149A>G;c.149A>G;c.149A>G	p.His50Arg;p.His50Arg;p.His50Arg;p.His50Arg;p.His50Arg;p.His50Arg	principal1;.;.;.;.;.	Y;Y;Y;Y;Y;Y	1;5;3;1;3;3	YES;.;.;.;.;.	+	CAC	2	0	A	./.	./.	./.	0.065;.;0.004;0.0;0.004;0.053	0.91255	T;.;D;D;D;T	0.133;0.082;0.094;0.0;0.117;0.082	0.92824	T;T;T;D;T;T	0.985;.;.;.;.;.	0.61118	D;.;.;.;.;.	0.804;.;.;.;.;.	0.5835	P;.;.;.;.;.	3e-06	0.62929
12	57750663	G	A	R	C	rs140644696	12	58144446	12	56430713	209;135;135	CDK4	ENSG00000135446;ENSG00000135446;ENSG00000135446	ENST00000257904;ENST00000546489;ENST00000547281	ENSP00000257904;ENSP00000447779;ENSP00000447274	P11802;F8VZ51;F8VZZ0	CDK4_HUMAN;F8VZ51_HUMAN;F8VZZ0_HUMAN	c.625C>T;.;.	p.R209C;.;.	c.625C>T;c.403C>T;c.403C>T	p.Arg209Cys;p.Arg135Cys;p.Arg135Cys	c.625C>T;c.403C>T;c.403C>T	p.Arg209Cys;p.Arg135Cys;p.Arg135Cys	principal1;.;.	Y;.;.	1;5;3	YES;.;.	-	CGT	1	0	G	G/G	G/G	G/G	0.02;0.014;0.031	0.53172	D;D;D	0.046;0.077;.	0.4912	D;T;.	0.258;.;.	0.31443	B;.;.	0.031;.;.	0.21939	B;.;.	3e-06	0.62929
12	132643252	C	T	R	H	rs142508245	12	133219838	12	131729911	1508;1481	POLE	ENSG00000177084;ENSG00000177084	ENST00000320574;ENST00000535270	ENSP00000322570;ENSP00000445753	Q07864;F5H1D6	DPOE1_HUMAN;F5H1D6_HUMAN	c.4523G>A;c.4442G>A	p.R1508H;p.R1481H	c.4523G>A;c.4442G>A	p.Arg1508His;p.Arg1481His	c.4523G>A;c.4442G>A	p.Arg1508His;p.Arg1481His	principal2;alternative2	Y;Y	1;1	YES;.	-	CGC	2	0	C	C/C	C/C	C/C	0.085;0.084	0.32929	T;T	0.108;0.108	0.37589	T;T	0.002;0.005	0.12996	B;B	0.001;0.003	0.087	B;B	0	0.8433
12	132660983	C	T	V	M	rs147692158	12	133237569	12	131747642	1016;989	POLE	ENSG00000177084;ENSG00000177084	ENST00000320574;ENST00000535270	ENSP00000322570;ENSP00000445753	Q07864;F5H1D6	DPOE1_HUMAN;F5H1D6_HUMAN	c.3046G>A;c.2965G>A	p.V1016M;p.V989M	c.3046G>A;c.2965G>A	p.Val1016Met;p.Val989Met	c.3046G>A;c.2965G>A	p.Val1016Met;p.Val989Met	principal2;alternative2	Y;Y	1;1	YES;.	-	GTG	1	0	C	C/C	C/C	C/C	0.057;0.059	0.37966	T;T	0.051;0.05	0.4808	T;T	0.476;0.603	0.39389	P;P	0.271;0.213	0.39904	B;B	0	0.8433
12	132677388	C	T	R	H	rs61732929	12	133253974	12	131764047	259;232	POLE	ENSG00000177084;ENSG00000177084	ENST00000320574;ENST00000535270	ENSP00000322570;ENSP00000445753	Q07864;F5H1D6	DPOE1_HUMAN;F5H1D6_HUMAN	c.776G>A;c.695G>A	p.R259H;p.R232H	c.776G>A;c.695G>A	p.Arg259His;p.Arg232His	c.776G>A;c.695G>A	p.Arg259His;p.Arg232His	principal2;alternative2	Y;Y	1;1	YES;.	-	CGC	2	0	C	C/C	C/C	C/C	0.205;0.207	0.20002	T;T	0.228;0.232	0.25286	T;T	0.126;0.38	0.34363	B;B	0.099;0.134	0.33146	B;B	0	0.8433
13	32363196	A	G	D	G	rs28897745	13	32937333	13	31835333	2665;2665	BRCA2	ENSG00000139618;ENSG00000139618	ENST00000380152;ENST00000544455	ENSP00000369497;ENSP00000439902	.;.	.;.	c.7994A>G;c.7994A>G	p.D2665G;p.D2665G	c.7994A>G;c.7994A>G	p.Asp2665Gly;p.Asp2665Gly	c.7994A>G;c.7994A>G	p.Asp2665Gly;p.Asp2665Gly	principal1;principal1	Y;Y	5;1	YES;.	+	GAT	2	0	A	./.	./.	./.	0.0;0.0	0.91255	D;D	0.0;0.0	0.92824	D;D	.;.	.	.;.	.;.	.	.;.	0	0.8433
16	2062557	G	A	G	S	rs45484298	16	2112558	16	2052559	440;440;440;391;440;440;440;440;403;440;440;440;440;440;451	TSC2	ENSG00000103197;ENSG00000103197;ENSG00000103197;ENSG00000103197;ENSG00000103197;ENSG00000103197;ENSG00000103197;ENSG00000103197;ENSG00000103197;ENSG00000103197;ENSG00000103197;ENSG00000103197;ENSG00000103197;ENSG00000103197;ENSG00000103197	ENST00000219476;ENST00000643088;ENST00000643946;ENST00000382538;ENST00000642936;ENST00000401874;ENST00000644335;ENST00000646388;ENST00000439673;ENST00000350773;ENST00000644329;ENST00000644043;ENST00000642797;ENST00000642561;ENST00000568454	ENSP00000219476;ENSP00000494747;ENSP00000495927;ENSP00000371978;ENSP00000494514;ENSP00000384468;ENSP00000496317;ENSP00000495921;ENSP00000399232;ENSP00000344383;ENSP00000496611;ENSP00000496262;ENSP00000493846;ENSP00000495099;ENSP00000454487	P49815;A0A2R8Y5F1;A0A2R8Y7C8;P49815-7;P49815-3;P49815-5;A0A2R8YGU4;A0A2R8YGD6;P49815-6;P49815-4;A0A2R8Y7X5;P49815-2;X5D2U8;A0A2R8YDZ2;H3BMQ0	TSC2_HUMAN;A0A2R8Y5F1_HUMAN;A0A2R8Y7C8_HUMAN;TSC2_HUMAN;TSC2_HUMAN;TSC2_HUMAN;A0A2R8YGU4_HUMAN;A0A2R8YGD6_HUMAN;TSC2_HUMAN;TSC2_HUMAN;A0A2R8Y7X5_HUMAN;TSC2_HUMAN;X5D2U8_HUMAN;A0A2R8YDZ2_HUMAN;H3BMQ0_HUMAN	c.1318G>A;.;.;c.1171G>A;.;c.1318G>A;.;.;c.1207G>A;c.1318G>A;.;.;.;.;c.1351G>A	p.G440S;.;.;p.G391S;.;p.G440S;.;.;p.G403S;p.G440S;.;.;.;.;p.G451S	c.1318G>A;.;.;c.1171G>A;.;c.1318G>A;.;.;c.1207G>A;c.1318G>A;.;.;.;.;c.1351G>A	p.Gly440Ser;.;.;p.Gly391Ser;.;p.Gly440Ser;.;.;p.Gly403Ser;p.Gly440Ser;.;.;.;.;p.Gly451Ser	c.1318G>A;c.1318G>A;c.1318G>A;c.1171G>A;c.1318G>A;c.1318G>A;c.1318G>A;c.1318G>A;c.1207G>A;c.1318G>A;c.1318G>A;c.1318G>A;c.1318G>A;c.1318G>A;c.1351G>A	p.Gly440Ser;p.Gly440Ser;p.Gly440Ser;p.Gly391Ser;p.Gly440Ser;p.Gly440Ser;p.Gly440Ser;p.Gly440Ser;p.Gly403Ser;p.Gly440Ser;p.Gly440Ser;p.Gly440Ser;p.Gly440Ser;p.Gly440Ser;p.Gly451Ser	principal3;alternative2;alternative2;alternative2;alternative2;alternative2;alternative2;alternative2;.;alternative2;alternative2;alternative2;alternative2;alternative2;alternative2	Y;Y;Y;Y;Y;Y;Y;Y;Y;Y;Y;Y;Y;Y;Y	5;.;.;2;.;1;.;.;2;1;.;.;.;.;2	YES;.;.;.;.;.;.;.;.;.;.;.;.;.;.	+	GGC	1	0	G	G/G	G/G	G/G	0.091;.;.;0.102;.;0.099;.;.;0.103;0.094;.;.;.;.;0.096	0.31834	T;.;.;T;.;T;.;.;T;T;.;.;.;.;T	0.14;.;.;0.136;.;0.137;.;.;0.134;0.14;.;.;.;.;0.135	0.34241	T;.;.;T;.;T;.;.;T;T;.;.;.;.;T	1.0;.;.;.;0.906;0.067;.;.;0.778;0.056;.;.;.;.;.	0.90584	D;.;.;.;P;B;.;.;P;B;.;.;.;.;.	0.999;.;.;.;0.761;0.031;.;.;0.508;0.04;.;.;.;.;.	0.92359	D;.;.;.;P;B;.;.;P;B;.;.;.;.;.	1.1e-05	0.62929
16	2079284	T	C	V	A	rs45517284	16	2129285	16	2069286	1047;1003;1047;955;1003;1003;1004;1047;967;1047;1003;1004;1004;1004;1014	TSC2	ENSG00000103197;ENSG00000103197;ENSG00000103197;ENSG00000103197;ENSG00000103197;ENSG00000103197;ENSG00000103197;ENSG00000103197;ENSG00000103197;ENSG00000103197;ENSG00000103197;ENSG00000103197;ENSG00000103197;ENSG00000103197;ENSG00000103197	ENST00000219476;ENST00000643088;ENST00000643946;ENST00000382538;ENST00000642936;ENST00000401874;ENST00000644335;ENST00000646388;ENST00000439673;ENST00000350773;ENST00000644329;ENST00000644043;ENST00000642797;ENST00000642561;ENST00000568454	ENSP00000219476;ENSP00000494747;ENSP00000495927;ENSP00000371978;ENSP00000494514;ENSP00000384468;ENSP00000496317;ENSP00000495921;ENSP00000399232;ENSP00000344383;ENSP00000496611;ENSP00000496262;ENSP00000493846;ENSP00000495099;ENSP00000454487	P49815;A0A2R8Y5F1;A0A2R8Y7C8;P49815-7;P49815-3;P49815-5;A0A2R8YGU4;A0A2R8YGD6;P49815-6;P49815-4;A0A2R8Y7X5;P49815-2;X5D2U8;A0A2R8YDZ2;H3BMQ0	TSC2_HUMAN;A0A2R8Y5F1_HUMAN;A0A2R8Y7C8_HUMAN;TSC2_HUMAN;TSC2_HUMAN;TSC2_HUMAN;A0A2R8YGU4_HUMAN;A0A2R8YGD6_HUMAN;TSC2_HUMAN;TSC2_HUMAN;A0A2R8Y7X5_HUMAN;TSC2_HUMAN;X5D2U8_HUMAN;A0A2R8YDZ2_HUMAN;H3BMQ0_HUMAN	c.3140T>C;.;.;c.2864T>C;.;c.3008T>C;.;.;c.2900T>C;c.3140T>C;.;.;.;.;c.3041T>C	p.V1047A;.;.;p.V955A;.;p.V1003A;.;.;p.V967A;p.V1047A;.;.;.;.;p.V1014A	c.3140T>C;.;.;c.2864T>C;.;c.3008T>C;.;.;c.2900T>C;c.3140T>C;.;.;.;.;c.3041T>C	p.Val1047Ala;.;.;p.Val955Ala;.;p.Val1003Ala;.;.;p.Val967Ala;p.Val1047Ala;.;.;.;.;p.Val1014Ala	c.3140T>C;c.3008T>C;c.3140T>C;c.2864T>C;c.3008T>C;c.3008T>C;c.3011T>C;c.3140T>C;c.2900T>C;c.3140T>C;c.3008T>C;c.3011T>C;c.3011T>C;c.3011T>C;c.3041T>C	p.Val1047Ala;p.Val1003Ala;p.Val1047Ala;p.Val955Ala;p.Val1003Ala;p.Val1003Ala;p.Val1004Ala;p.Val1047Ala;p.Val967Ala;p.Val1047Ala;p.Val1003Ala;p.Val1004Ala;p.Val1004Ala;p.Val1004Ala;p.Val1014Ala	principal3;alternative2;alternative2;alternative2;alternative2;alternative2;alternative2;alternative2;.;alternative2;alternative2;alternative2;alternative2;alternative2;alternative2	Y;Y;Y;Y;Y;Y;Y;Y;Y;Y;Y;Y;Y;Y;Y	5;.;.;2;.;1;.;.;2;1;.;.;.;.;2	YES;.;.;.;.;.;.;.;.;.;.;.;.;.;.	+	GTG	2	0	T	T/T	T/T	T/T	0.367;.;.;0.371;.;0.367;.;.;0.37;0.375;.;.;.;.;0.361	0.11882	T;.;.;T;.;T;.;.;T;T;.;.;.;.;T	0.353;.;.;0.264;.;0.264;.;.;0.263;0.354;.;.;.;.;0.261	0.22962	T;.;.;T;.;T;.;.;T;T;.;.;.;.;T	0.969;.;.;.;0.981;0.645;.;.;0.966;0.383;.;.;.;.;.	0.59675	D;.;.;.;D;P;.;.;D;B;.;.;.;.;.	0.93;.;.;.;0.931;0.58;.;.;0.878;0.321;.;.;.;.;.	0.66596	D;.;.;.;D;P;.;.;P;B;.;.;.;.;.	7e-06	0.62929
16	2088569	C	T	R	C	rs45517423	16	2138570	16	2078571	1795;1726;1770;1680;1751;1728;1727;1793;1692;1772;1757;1752;1729;1748;1739	TSC2	ENSG00000103197;ENSG00000103197;ENSG00000103197;ENSG00000103197;ENSG00000103197;ENSG00000103197;ENSG00000103197;ENSG00000103197;ENSG00000103197;ENSG00000103197;ENSG00000103197;ENSG00000103197;ENSG00000103197;ENSG00000103197;ENSG00000103197	ENST00000219476;ENST00000643088;ENST00000643946;ENST00000382538;ENST00000642936;ENST00000401874;ENST00000644335;ENST00000646388;ENST00000439673;ENST00000350773;ENST00000644329;ENST00000644043;ENST00000642797;ENST00000642561;ENST00000568454	ENSP00000219476;ENSP00000494747;ENSP00000495927;ENSP00000371978;ENSP00000494514;ENSP00000384468;ENSP00000496317;ENSP00000495921;ENSP00000399232;ENSP00000344383;ENSP00000496611;ENSP00000496262;ENSP00000493846;ENSP00000495099;ENSP00000454487	P49815;A0A2R8Y5F1;A0A2R8Y7C8;P49815-7;P49815-3;P49815-5;A0A2R8YGU4;A0A2R8YGD6;P49815-6;P49815-4;A0A2R8Y7X5;P49815-2;X5D2U8;A0A2R8YDZ2;H3BMQ0	TSC2_HUMAN;A0A2R8Y5F1_HUMAN;A0A2R8Y7C8_HUMAN;TSC2_HUMAN;TSC2_HUMAN;TSC2_HUMAN;A0A2R8YGU4_HUMAN;A0A2R8YGD6_HUMAN;TSC2_HUMAN;TSC2_HUMAN;A0A2R8Y7X5_HUMAN;TSC2_HUMAN;X5D2U8_HUMAN;A0A2R8YDZ2_HUMAN;H3BMQ0_HUMAN	c.5383C>T;.;.;c.5038C>T;.;c.5182C>T;.;.;c.5074C>T;c.5314C>T;.;.;.;.;c.5215C>T	p.R1795C;.;.;p.R1680C;.;p.R1728C;.;.;p.R1692C;p.R1772C;.;.;.;.;p.R1739C	c.5383C>T;.;.;c.5038C>T;.;c.5182C>T;.;.;c.5074C>T;c.5314C>T;.;.;.;.;c.5215C>T	p.Arg1795Cys;.;.;p.Arg1680Cys;.;p.Arg1728Cys;.;.;p.Arg1692Cys;p.Arg1772Cys;.;.;.;.;p.Arg1739Cys	c.5383C>T;c.5176C>T;c.5308C>T;c.5038C>T;c.5251C>T;c.5182C>T;c.5179C>T;c.5377C>T;c.5074C>T;c.5314C>T;c.5269C>T;c.5254C>T;c.5185C>T;c.5242C>T;c.5215C>T	p.Arg1795Cys;p.Arg1726Cys;p.Arg1770Cys;p.Arg1680Cys;p.Arg1751Cys;p.Arg1728Cys;p.Arg1727Cys;p.Arg1793Cys;p.Arg1692Cys;p.Arg1772Cys;p.Arg1757Cys;p.Arg1752Cys;p.Arg1729Cys;p.Arg1748Cys;p.Arg1739Cys	principal3;alternative2;alternative2;alternative2;alternative2;alternative2;alternative2;alternative2;.;alternative2;alternative2;alternative2;alternative2;alternative2;alternative2	Y;Y;Y;Y;Y;Y;Y;Y;Y;Y;Y;Y;Y;Y;Y	5;.;.;2;.;1;.;.;2;1;.;.;.;.;2	YES;.;.;.;.;.;.;.;.;.;.;.;.;.;.	+	CGC	1	0	C	C/C	C/C	C/C	0.0;.;.;0.0;.;0.0;.;.;0.0;0.0;.;.;.;.;0.0	0.91255	D;.;.;D;.;D;.;.;D;D;.;.;.;.;D	0.002;.;.;0.002;.;0.002;.;.;0.002;0.002;.;.;.;.;0.002	0.79402	D;.;.;D;.;D;.;.;D;D;.;.;.;.;D	1.0;.;.;.;1.0;1.0;.;.;1.0;1.0;.;.;.;.;.	0.90584	D;.;.;.;D;D;.;.;D;D;.;.;.;.;.	0.994;.;.;.;0.997;0.997;.;.;0.997;0.998;.;.;.;.;.	0.88582	D;.;.;.;D;D;.;.;D;D;.;.;.;.;.	1e-06	0.8433
17	17222565	G	A	R	C	rs78683075	17	17125879	17	17066604	239;239	FLCN	ENSG00000154803;ENSG00000154803	ENST00000285071;ENST00000389169	ENSP00000285071;ENSP00000373821	Q8NFG4;Q8NFG4-2	FLCN_HUMAN;FLCN_HUMAN	c.715C>T;c.715C>T	p.R239C;p.R239C	c.715C>T;c.715C>T	p.Arg239Cys;p.Arg239Cys	c.715C>T;c.715C>T	p.Arg239Cys;p.Arg239Cys	principal1;.	Y;Y	1;1	YES;.	-	CGC	1	0	G	G/G	G/G	G/G	0.0;0.0	0.91255	D;D	0.001;0.001	0.83351	D;D	1.0;1.0	0.90584	D;D	0.999;0.998	0.92359	D;D	0	0.8433
17	31357309	G	A	R	Q	rs560262404	17	29684327	17	26708453	2637;2616;2282	NF1	ENSG00000196712;ENSG00000196712;ENSG00000196712	ENST00000358273;ENST00000356175;ENST00000456735	ENSP00000351015;ENSP00000348498;ENSP00000389907	P21359;P21359-2;H0Y465	NF1_HUMAN;NF1_HUMAN;H0Y465_HUMAN	c.7910G>A;c.7847G>A;.	p.R2637Q;p.R2616Q;.	c.7910G>A;c.7847G>A;c.6845G>A	p.Arg2637Gln;p.Arg2616Gln;p.Arg2282Gln	c.7910G>A;c.7847G>A;c.6845G>A	p.Arg2637Gln;p.Arg2616Gln;p.Arg2282Gln	alternative2;principal3;.	Y;Y;.	1;1;5	YES;.;.	+	CGA	2	0	G	G/G	G/G	G/G	0.152;0.158;0.155	0.24468	T;T;T	0.225;0.224;0.22	0.25907	T;T;T	1.0;0.997;.	0.90584	D;D;.	0.946;0.964;.	0.71005	D;D;.	0	0.8433
17	40628942	C	T	G	D	rs142193069	17	38785194	17	36038720	360;290;284;325;360;296;342;290	SMARCE1	ENSG00000073584;ENSG00000073584;ENSG00000073584;ENSG00000073584;ENSG00000073584;ENSG00000073584;ENSG00000073584;ENSG00000073584	ENST00000348513;ENST00000643318;ENST00000644527;ENST00000647508;ENST00000643683;ENST00000646283;ENST00000431889;ENST00000578044	ENSP00000323967;ENSP00000494771;ENSP00000493974;ENSP00000496445;ENSP00000496094;ENSP00000494537;ENSP00000445370;ENSP00000464511	Q969G3;Q969G3-3;A0A2R8Y4T4;Q969G3-4;Q969G3;A0A2R8YES3;B4DGM3;Q969G3-3	SMCE1_HUMAN;SMCE1_HUMAN;A0A2R8Y4T4_HUMAN;SMCE1_HUMAN;SMCE1_HUMAN;A0A2R8YES3_HUMAN;B4DGM3_HUMAN;SMCE1_HUMAN	c.1079G>A;.;.;.;.;.;c.1025G>A;c.869G>A	p.G360D;.;.;.;.;.;p.G342D;p.G290D	c.1079G>A;.;.;.;.;.;c.1025G>A;c.869G>A	p.Gly360Asp;.;.;.;.;.;p.Gly342Asp;p.Gly290Asp	c.1079G>A;c.869G>A;c.851G>A;c.974G>A;c.1079G>A;c.887G>A;c.1025G>A;c.869G>A	p.Gly360Asp;p.Gly290Asp;p.Gly284Asp;p.Gly325Asp;p.Gly360Asp;p.Gly296Asp;p.Gly342Asp;p.Gly290Asp	principal2;alternative1;.;alternative2;principal2;.;.;alternative1	Y;Y;Y;Y;Y;Y;Y;Y	1;.;.;.;.;.;2;1	YES;.;.;.;.;.;.;.	-	GGC	2	0	C	./.	./.	./.	0.007;.;.;.;.;.;0.009;.	0.59928	D;.;.;.;.;.;D;.	0.523;.;.;.;.;.;0.52;0.529	0.10465	T;.;.;.;.;.;T;T	1.0;.;.;.;1.0;.;.;.	0.90584	D;.;.;.;D;.;.;.	0.998;.;.;.;0.998;.;.;.	0.88582	D;.;.;.;D;.;.;.	0	0.8433
17	48728343	C	T	G	E	rs138213197	17	46805705	17	44160704	84	HOXB13	ENSG00000159184	ENST00000290295	ENSP00000290295	Q92826	HXB13_HUMAN	c.251G>A	p.G84E	c.251G>A	p.Gly84Glu	c.251G>A	p.Gly84Glu	principal1	Y	1	YES	-	GGA	2	0	C	C/C	C/C	C/C	0.006	0.61437	D	0.001	0.83351	D	1	0.90584	D	1	0.97372	D	0	0.8433
17	65534078	G	A	H	Y	rs143571197	17	63530196	17	60960658	747;682;682	AXIN2	ENSG00000168646;ENSG00000168646;ENSG00000168646	ENST00000307078;ENST00000618960;ENST00000375702	ENSP00000302625;ENSP00000478916;ENSP00000364854	.;E7ES00;E7ES00	.;E7ES00_HUMAN;E7ES00_HUMAN	c.2239C>T;c.2044C>T;c.2044C>T	p.H747Y;p.H682Y;p.H682Y	c.2239C>T;c.2044C>T;c.2044C>T	p.His747Tyr;p.His682Tyr;p.His682Tyr	c.2239C>T;c.2044C>T;c.2044C>T	p.His747Tyr;p.His682Tyr;p.His682Tyr	principal2;alternative2;alternative2	Y;Y;Y	1;5;1	YES;.;.	-	CAC	1	0	G	G/G	G/G	G/G	0.336;.;0.761	0.12878	T;.;T	1.0;1.0;1.0	0.01155	T;T;T	.;0.001;0.001	0.07471	.;B;B	.;0.001;0.001	0.04355	.;B;B	0.001073	0.40389
17	65536410	G	A	A	V	rs138287857	17	63532528	17	60962990	684;619;619	AXIN2	ENSG00000168646;ENSG00000168646;ENSG00000168646	ENST00000307078;ENST00000618960;ENST00000375702	ENSP00000302625;ENSP00000478916;ENSP00000364854	.;E7ES00;E7ES00	.;E7ES00_HUMAN;E7ES00_HUMAN	c.2051C>T;c.1856C>T;c.1856C>T	p.A684V;p.A619V;p.A619V	c.2051C>T;c.1856C>T;c.1856C>T	p.Ala684Val;p.Ala619Val;p.Ala619Val	c.2051C>T;c.1856C>T;c.1856C>T	p.Ala684Val;p.Ala619Val;p.Ala619Val	principal2;alternative2;alternative2	Y;Y;Y	1;5;1	YES;.;.	-	GCG	2	0	G	./.	./.	./.	0.009;.;0.025	0.5748	D;.;D	0.1;0.033;0.033	0.53072	T;D;D	.;0.923;0.923	0.51194	.;P;P	.;0.34;0.34	0.42389	.;B;B	0.00056	0.43413
19	50409564	G	C	Q	H	rs144143245	19	50912821	19	55604633	684;710;710;684	POLD1	ENSG00000062822;ENSG00000062822;ENSG00000062822;ENSG00000062822	ENST00000440232;ENST00000613923;ENST00000595904;ENST00000599857	ENSP00000406046;ENSP00000481858;ENSP00000472445;ENSP00000473052	P28340;M0R2B7;M0R2B7;P28340	DPOD1_HUMAN;M0R2B7_HUMAN;M0R2B7_HUMAN;DPOD1_HUMAN	c.2052G>C;c.2130G>C;c.2130G>C;c.2052G>C	p.Q684H;p.Q710H;p.Q710H;p.Q684H	c.2052G>C;c.2130G>C;c.2130G>C;c.2052G>C	p.Gln684His;p.Gln710His;p.Gln710His;p.Gln684His	c.2052G>C;c.2130G>C;c.2130G>C;c.2052G>C	p.Gln684His;p.Gln710His;p.Gln710His;p.Gln684His	principal1;.;.;principal1	Y;Y;Y;Y	1;5;1;1	.;YES;.;.	+	CAG	3	2	G	G/G	G/G	G/G	0.028;.;.;.	0.46129	D;.;.;.	0.033;0.031;0.031;0.033	0.53788	D;D;D;D	0.727;.;.;0.727	0.42493	P;.;.;P	0.796;.;.;0.796	0.58006	P;.;.;P	6e-06	0.62929
19	50413766	G	A	V	I	rs145473716	19	50917023	19	55608835	759;785;785;759	POLD1	ENSG00000062822;ENSG00000062822;ENSG00000062822;ENSG00000062822	ENST00000440232;ENST00000613923;ENST00000595904;ENST00000599857	ENSP00000406046;ENSP00000481858;ENSP00000472445;ENSP00000473052	P28340;M0R2B7;M0R2B7;P28340	DPOD1_HUMAN;M0R2B7_HUMAN;M0R2B7_HUMAN;DPOD1_HUMAN	c.2275G>A;c.2353G>A;c.2353G>A;c.2275G>A	p.V759I;p.V785I;p.V785I;p.V759I	c.2275G>A;c.2353G>A;c.2353G>A;c.2275G>A	p.Val759Ile;p.Val785Ile;p.Val785Ile;p.Val759Ile	c.2275G>A;c.2353G>A;c.2353G>A;c.2275G>A	p.Val759Ile;p.Val785Ile;p.Val785Ile;p.Val759Ile	principal1;.;.;principal1	Y;Y;Y;Y	1;5;1;1	.;YES;.;.	+	GTC	1	0	G	G/G	G/G	G/G	0.0;.;.;.	0.91255	D;.;.;.	0.0;0.004;0.004;0.0	0.92824	D;D;D;D	1.0;.;.;1.0	0.90584	D;.;.;D	0.988;.;.;0.988	0.77976	D;.;.;D	0	0.8433
22	28695190	C	A	D	Y	rs200050883	22	29091178	22	27421178	438;409;438;217;438;481;438;347;409	CHEK2	ENSG00000183765;ENSG00000183765;ENSG00000183765;ENSG00000183765;ENSG00000183765;ENSG00000183765;ENSG00000183765;ENSG00000183765;ENSG00000183765	ENST00000404276;ENST00000348295;ENST00000328354;ENST00000649563;ENST00000405598;ENST00000382580;ENST00000650281;ENST00000403642;ENST00000402731	ENSP00000385747;ENSP00000329012;ENSP00000329178;ENSP00000496928;ENSP00000386087;ENSP00000372023;ENSP00000497000;ENSP00000384919;ENSP00000384835	O96017;O96017-12;O96017;O96017-13;O96017;O96017-9;O96017;O96017-4;O96017-12	CHK2_HUMAN;CHK2_HUMAN;CHK2_HUMAN;CHK2_HUMAN;CHK2_HUMAN;CHK2_HUMAN;CHK2_HUMAN;CHK2_HUMAN;CHK2_HUMAN	c.1312G>T;c.1225G>T;c.1312G>T;.;c.1312G>T;c.1441G>T;.;c.1039G>T;c.1225G>T	p.D438Y;p.D409Y;p.D438Y;.;p.D438Y;p.D481Y;.;p.D347Y;p.D409Y	c.1312G>T;c.1225G>T;c.1312G>T;.;c.1312G>T;c.1441G>T;.;c.1039G>T;c.1225G>T	p.Asp438Tyr;p.Asp409Tyr;p.Asp438Tyr;.;p.Asp438Tyr;p.Asp481Tyr;.;p.Asp347Tyr;p.Asp409Tyr	c.1312G>T;c.1225G>T;c.1312G>T;c.649G>T;c.1312G>T;c.1441G>T;c.1312G>T;c.1039G>T;c.1225G>T	p.Asp438Tyr;p.Asp409Tyr;p.Asp438Tyr;p.Asp217Tyr;p.Asp438Tyr;p.Asp481Tyr;p.Asp438Tyr;p.Asp347Tyr;p.Asp409Tyr	principal3;.;principal3;.;principal3;alternative2;principal3;.;.	Y;Y;Y;Y;Y;Y;Y;Y;Y	1;5;1;.;5;1;.;1;1	.;.;.;.;.;YES;.;.;.	-	GAT	1	0	C	./.	./.	./.	0.002;0.002;0.002;.;0.002;0.001;.;0.001;0.002	0.7849	D;D;D;.;D;D;.;D;D	0.007;0.005;0.007;.;0.007;0.005;.;0.003;0.005	0.76473	D;D;D;.;D;D;.;D;D	0.999;0.999;0.999;.;0.999;0.947;0.999;1.0;0.999	0.90584	D;D;D;.;D;P;D;D;D	0.965;0.974;0.965;.;0.965;0.527;0.965;0.987;0.974	0.77487	D;D;D;.;D;P;D;D;D	6e-06	0.62929
22	28725031	G	A	R	C	rs77130927	22	29121019	22	27451019	180;180;180;180;223;180;180;211;180	CHEK2	ENSG00000183765;ENSG00000183765;ENSG00000183765;ENSG00000183765;ENSG00000183765;ENSG00000183765;ENSG00000183765;ENSG00000183765;ENSG00000183765	ENST00000404276;ENST00000348295;ENST00000328354;ENST00000405598;ENST00000382580;ENST00000650281;ENST00000402731;ENST00000439200;ENST00000382565	ENSP00000385747;ENSP00000329012;ENSP00000329178;ENSP00000386087;ENSP00000372023;ENSP00000497000;ENSP00000384835;ENSP00000408065;ENSP00000372006	O96017;O96017-12;O96017;O96017;O96017-9;O96017;O96017-12;B7ZBF7;C9JFD7	CHK2_HUMAN;CHK2_HUMAN;CHK2_HUMAN;CHK2_HUMAN;CHK2_HUMAN;CHK2_HUMAN;CHK2_HUMAN;B7ZBF7_HUMAN;C9JFD7_HUMAN	c.538C>T;c.538C>T;c.538C>T;c.538C>T;c.667C>T;.;c.538C>T;.;c.538C>T	p.R180C;p.R180C;p.R180C;p.R180C;p.R223C;.;p.R180C;.;p.R180C	c.538C>T;c.538C>T;c.538C>T;c.538C>T;c.667C>T;.;c.538C>T;c.631C>T;c.538C>T	p.Arg180Cys;p.Arg180Cys;p.Arg180Cys;p.Arg180Cys;p.Arg223Cys;.;p.Arg180Cys;p.Arg211Cys;p.Arg180Cys	c.538C>T;c.538C>T;c.538C>T;c.538C>T;c.667C>T;c.538C>T;c.538C>T;c.631C>T;c.538C>T	p.Arg180Cys;p.Arg180Cys;p.Arg180Cys;p.Arg180Cys;p.Arg223Cys;p.Arg180Cys;p.Arg180Cys;p.Arg211Cys;p.Arg180Cys	principal3;.;principal3;principal3;alternative2;principal3;.;.;.	Y;Y;Y;Y;Y;Y;Y;.;Y	1;5;1;5;1;.;1;5;5	.;.;.;.;YES;.;.;.;.	-	CGC	1	0	G	G/G	G/G	G/G	0.002;0.002;0.002;0.002;0.001;.;0.002;0.018;.	0.7849	D;D;D;D;D;.;D;D;.	0.006;0.004;0.006;0.006;0.006;.;0.004;0.002;0.002	0.79402	D;D;D;D;D;.;D;D;D	0.64;0.999;0.64;0.64;0.884;0.64;0.999;.;.	0.77913	P;D;P;P;P;P;D;.;.	0.219;0.791;0.219;0.219;0.14;0.219;0.791;.;.	0.57754	B;P;B;B;B;B;P;.;.	4e-06	0.62929
[truncated: 326 more columns]
