# Supplementary material for: Identification of MicroRNA-Related Tumorigenesis Variants and Genes in the Cancer Genome Atlas (TCGA) Data
Source: Genes (Basel). 2020 Aug 19;11(9):953. doi: 10.3390/genes11090953 (PMC7565843; doi:10.3390/genes11090953)
Supplement: Supplementary file 1 [file genes-11-00953-s001.zip › Table S5.xlsx]

## Sheet: Sheet1
Table S5. Somatic mutations in COSMIC for nonsysnonymous SNVs identified using dbNSFP
Gene name	Accession Number	Gene CDS length	HGNC ID	Sample name	ID_sample	ID_tumour	Primary site	Site subtype 1	Site subtype 2	Site subtype 3	Primary histology	Histology subtype 1	Histology subtype 2	Histology subtype 3	Genome-wide screen	GENOMIC_MUTATION_ID	LEGACY_MUTATION_ID	MUTATION_ID	Mutation CDS	Mutation AA	Mutation Description	Mutation zygosity	LOH	GRCh	Mutation genome position	Mutation strand	SNP	Resistance Mutation	FATHMM prediction	FATHMM score	Mutation somatic status	Pubmed_PMID	ID_STUDY	Sample Type	Tumour origin	Age	HGVSP	HGVSC	HGVSG
WT1_ENST00000640146	ENST00000640146.1	1554	12796	1029650	1029650	946521	kidney	NS	NS	NS	Wilms_tumour	NS	NS	NS	n	COSV60071168	COSM21963	112635414	c.745C>T	p.P249S	Substitution - Missense	het		38	11:32428521-32428521	-	n	-	PATHOGENIC	0.95689	Confirmed somatic variant	8019557		fresh/frozen - NOS	NS	3.9	ENSP00000491984.1:p.Pro249Ser	ENST00000640146.1:c.745C>T	11:g.32428521G>A
CHEK2_ENST00000404276	ENST00000404276.5	1632	16627	TCGA-AX-A0J1-01	1783377	1687376	endometrium	NS	NS	NS	carcinoma	endometrioid_carcinoma	NS	NS	y	COSV60418236	COSM5648771	99885343	c.538C>T	p.R180C	Substitution - Missense			38	22:28725031-28725031	-	y	-	PATHOGENIC	0.94187	Confirmed somatic variant		419	fresh/frozen - NOS	primary	80	ENSP00000385747.1:p.Arg180Cys	ENST00000404276.5:c.538C>T	22:g.28725031G>A
CHEK2_ENST00000404276	ENST00000404276.5	1632	16627	ESCC_168	2479655	2342415	oesophagus	NS	NS	NS	carcinoma	squamous_cell_carcinoma	NS	NS	y	COSV60418236	COSM5648771	99885343	c.538C>T	p.R180C	Substitution - Missense			38	22:28725031-28725031	-	y	-	PATHOGENIC	0.94187	Confirmed somatic variant	26873401		NS	NS	56	ENSP00000385747.1:p.Arg180Cys	ENST00000404276.5:c.538C>T	22:g.28725031G>A
CHEK2_ENST00000404276	ENST00000404276.5	1632	16627	P-0002078-T01-IM3	2718379	2577200	large_intestine	colon	sigmoid	NS	carcinoma	adenocarcinoma	NS	NS	n	COSV60418236	COSM5648771	99885343	c.538C>T	p.R180C	Substitution - Missense	het		38	22:28725031-28725031	-	y	-	PATHOGENIC	0.94187	Confirmed somatic variant	28481359		surgery-fixed	metastasis		ENSP00000385747.1:p.Arg180Cys	ENST00000404276.5:c.538C>T	22:g.28725031G>A
CHEK2_ENST00000404276	ENST00000404276.5	1632	16627	PALDWP	2679203	2538477	kidney	NS	NS	NS	Wilms_tumour	NS	NS	NS	n	COSV60418236	COSM5648771	99885343	c.538C>T	p.R180C	Substitution - Missense	het		38	22:28725031-28725031	-	y	-	PATHOGENIC	0.94187	Confirmed somatic variant	28825729		surgery fresh/frozen	primary	5.8	ENSP00000385747.1:p.Arg180Cys	ENST00000404276.5:c.538C>T	22:g.28725031G>A
C11orf65_ENST00000525729	ENST00000525729.5	741	28519	T3671	2658638	2518797	large_intestine	NS	NS	NS	carcinoma	adenocarcinoma	NS	NS	y	COSV53768482	COSM6606884	143234504	c.641-3396T>G	p.?	Unknown			38	11:108312467-108312467	-	y	-	PATHOGENIC	0.97737	Confirmed somatic variant	27149842		NS	NS	71.25		ENST00000525729.5:c.641-3396T>G	11:g.108312467A>C
TSC2_ENST00000644043	ENST00000644043.1	5295	12363	P-0001769-T01-IM3	2717957	2576778	large_intestine	colon	ascending	NS	carcinoma	adenocarcinoma	NS	NS	n	COSV51920139	COSM87828	112923312	c.5254C>T	p.R1752C	Substitution - Missense	het		38	16:2088569-2088569	+	n	-	PATHOGENIC	0.77387	Confirmed somatic variant	28481359		surgery-fixed	primary		ENSP00000496262.1:p.Arg1752Cys	ENST00000644043.1:c.5254C>T	16:g.2088569C>T
TSC2_ENST00000644043	ENST00000644043.1	5295	12363	70	1481475	1405104	pancreas	NS	NS	NS	carcinoid-endocrine_tumour	NS	NS	NS	n	COSV51920139	COSM87828	112923312	c.5254C>T	p.R1752C	Substitution - Missense	het		38	16:2088569-2088569	+	n	-	PATHOGENIC	0.77387	Confirmed somatic variant	21252315		surgery fresh/frozen	NS		ENSP00000496262.1:p.Arg1752Cys	ENST00000644043.1:c.5254C>T	16:g.2088569C>T
MAD1L1	ENST00000406869.5	2157	6762	Pat_04_A	2492839	2355453	NS	NS	NS	NS	malignant_melanoma	NS	NS	NS	y	COSV56243603	COSM5872478	120983933	c.175C>T	p.R59C	Substitution - Missense			38	7:2225526-2225526	-	y	-	PATHOGENIC	0.97962	Confirmed somatic variant	24265153		surgery-fixed	NS	51	ENSP00000385334.1:p.Arg59Cys	ENST00000406869.5:c.175C>T	7:g.2225526G>A
MET	ENST00000318493.10	4227	7029	TCGA-AM-5820-01	1651150	1565937	large_intestine	colon	sigmoid	NS	carcinoma	adenocarcinoma	NS	NS	y	COSV59256560	COSM707	95236296	c.3029C>T	p.T1010I	Substitution - Missense			38	7:116771936-116771936	+	n	-	PATHOGENIC	0.98143	Confirmed somatic variant		376	NS	NS	59	ENSP00000317272.6:p.Thr1010Ile	ENST00000318493.10:c.3029C>T	7:g.116771936C>T
MET	ENST00000318493.10	4227	7029	P-0011066-T01-IM5	2726693	2585514	pancreas	NS	NS	NS	carcinoma	ductal_carcinoma	NS	NS	n	COSV59264672	COSM1286164	95237617	c.1076G>A	p.R359Q	Substitution - Missense	het		38	7:116700160-116700160	+	n	-	PATHOGENIC	0.8708	Confirmed somatic variant	28481359		surgery-fixed	metastasis		ENSP00000317272.6:p.Arg359Gln	ENST00000318493.10:c.1076G>A	7:g.116700160G>A
MET	ENST00000318493.10	4227	7029	2814675	2814675	2671064	thyroid	NS	NS	NS	carcinoma	medullary_carcinoma	NS	NS	n	COSV59256560	COSM707	95236296	c.3029C>T	p.T1010I	Substitution - Missense			38	7:116771936-116771936	+	n	-	PATHOGENIC	0.98143	Confirmed somatic variant	31605946		surgery - NOS	NS		ENSP00000317272.6:p.Thr1010Ile	ENST00000318493.10:c.3029C>T	7:g.116771936C>T
MET	ENST00000318493.10	4227	7029	P-0010499-T01-IM5	2726216	2585037	large_intestine	colon	transverse	NS	carcinoma	adenocarcinoma	NS	NS	n	COSV59266561	COSM4644770	164442251	c.1039G>A	p.A347T	Substitution - Missense	het		38	7:116700123-116700123	+	n	-	PATHOGENIC	0.95732	Confirmed somatic variant	28481359		surgery-fixed	primary		ENSP00000317272.6:p.Ala347Thr	ENST00000318493.10:c.1039G>A	7:g.116700123G>A
MET	ENST00000318493.10	4227	7029	SH-8559	2371744	2234538	soft_tissue	blood_vessel	central_nervous_system	NS	haemangioblastoma	NS	NS	NS	n	COSV59256560	COSM707	95236296	c.3029C>T	p.T1010I	Substitution - Missense			38	7:116771936-116771936	+	n	-	PATHOGENIC	0.98143	Confirmed somatic variant	25589003		fixed - NOS	NS		ENSP00000317272.6:p.Thr1010Ile	ENST00000318493.10:c.3029C>T	7:g.116771936C>T
MET	ENST00000318493.10	4227	7029	917086	917086	834467	thyroid	NS	NS	NS	carcinoma	follicular_carcinoma	NS	NS	n	COSV59256560	COSM707	95236296	c.3029C>T	p.T1010I	Substitution - Missense	het		38	7:116771936-116771936	+	n	-	PATHOGENIC	0.98143	Confirmed somatic variant	15767811		surgery fresh/frozen	NS		ENSP00000317272.6:p.Thr1010Ile	ENST00000318493.10:c.3029C>T	7:g.116771936C>T
MET	ENST00000318493.10	4227	7029	TARGET-30-PASAZJ-01A-01W	2196182	2064460	autonomic_ganglia	NS	NS	NS	neuroblastoma	NS	NS	NS	y	COSV59264672	COSM1286164	95237617	c.1076G>A	p.R359Q	Substitution - Missense			38	7:116700160-116700160	+	n	-	PATHOGENIC	0.8708	Confirmed somatic variant		584	NS	NS		ENSP00000317272.6:p.Arg359Gln	ENST00000318493.10:c.1076G>A	7:g.116700160G>A
MET	ENST00000318493.10	4227	7029	2814617	2814617	2671006	thyroid	NS	NS	NS	carcinoma	medullary_carcinoma	NS	NS	n	COSV59256560	COSM707	95236296	c.3029C>T	p.T1010I	Substitution - Missense			38	7:116771936-116771936	+	n	-	PATHOGENIC	0.98143	Confirmed somatic variant	31605946		surgery - NOS	NS		ENSP00000317272.6:p.Thr1010Ile	ENST00000318493.10:c.3029C>T	7:g.116771936C>T
MET	ENST00000318493.10	4227	7029	917125	917125	834506	thyroid	NS	NS	NS	carcinoma	papillary_carcinoma	NS	NS	n	COSV59256560	COSM707	95236296	c.3029C>T	p.T1010I	Substitution - Missense	het		38	7:116771936-116771936	+	n	-	PATHOGENIC	0.98143	Confirmed somatic variant	15767811		surgery-fixed	NS		ENSP00000317272.6:p.Thr1010Ile	ENST00000318493.10:c.3029C>T	7:g.116771936C>T
MET	ENST00000318493.10	4227	7029	T31	755474	676684	lung	NS	NS	NS	carcinoma	small_cell_carcinoma	NS	NS	n	COSV59256560	COSM707	95236296	c.3029C>T	p.T1010I	Substitution - Missense			38	7:116771936-116771936	+	n	-	PATHOGENIC	0.98143	Confirmed somatic variant	14559814		surgery - NOS	primary		ENSP00000317272.6:p.Thr1010Ile	ENST00000318493.10:c.3029C>T	7:g.116771936C>T
MET	ENST00000318493.10	4227	7029	2039288	2039288	1920624	kidney	NS	NS	NS	carcinoma	NS	NS	NS	n	COSV59256560	COSM707	95236296	c.3029C>T	p.T1010I	Substitution - Missense	het		38	7:116771936-116771936	+	n	-	PATHOGENIC	0.98143	Confirmed somatic variant	24155122		surgery-fixed	NS	65	ENSP00000317272.6:p.Thr1010Ile	ENST00000318493.10:c.3029C>T	7:g.116771936C>T
MET	ENST00000318493.10	4227	7029	TARGET-30-PASAZJ	1898392	1787076	autonomic_ganglia	NS	NS	NS	neuroblastoma	NS	NS	NS	y	COSV59264672	COSM1286164	95237617	c.1076G>A	p.R359Q	Substitution - Missense			38	7:116700160-116700160	+	n	-	PATHOGENIC	0.8708	Confirmed somatic variant	23334666		NS	NS		ENSP00000317272.6:p.Arg359Gln	ENST00000318493.10:c.1076G>A	7:g.116700160G>A
CHEK2_ENST00000403642	ENST00000403642.5	1359	16627	TCGA-AX-A0J1-01	1783377	1687376	endometrium	NS	NS	NS	carcinoma	endometrioid_carcinoma	NS	NS	y	COSV60418236	COSM5648771	99582104	c.320-5546C>T	p.?	Unknown			38	22:28725031-28725031	-	y	-	PATHOGENIC	0.94187	Confirmed somatic variant		419	fresh/frozen - NOS	primary	80		ENST00000403642.5:c.320-5546C>T	22:g.28725031G>A
CHEK2_ENST00000403642	ENST00000403642.5	1359	16627	ESCC_168	2479655	2342415	oesophagus	NS	NS	NS	carcinoma	squamous_cell_carcinoma	NS	NS	y	COSV60418236	COSM5648771	99582104	c.320-5546C>T	p.?	Unknown			38	22:28725031-28725031	-	y	-	PATHOGENIC	0.94187	Confirmed somatic variant	26873401		NS	NS	56		ENST00000403642.5:c.320-5546C>T	22:g.28725031G>A
CHEK2_ENST00000403642	ENST00000403642.5	1359	16627	P-0002078-T01-IM3	2718379	2577200	large_intestine	colon	sigmoid	NS	carcinoma	adenocarcinoma	NS	NS	n	COSV60418236	COSM5648771	99582104	c.320-5546C>T	p.?	Unknown	het		38	22:28725031-28725031	-	y	-	PATHOGENIC	0.94187	Confirmed somatic variant	28481359		surgery-fixed	metastasis			ENST00000403642.5:c.320-5546C>T	22:g.28725031G>A
CHEK2_ENST00000403642	ENST00000403642.5	1359	16627	PALDWP	2679203	2538477	kidney	NS	NS	NS	Wilms_tumour	NS	NS	NS	n	COSV60418236	COSM5648771	99582104	c.320-5546C>T	p.?	Unknown	het		38	22:28725031-28725031	-	y	-	PATHOGENIC	0.94187	Confirmed somatic variant	28825729		surgery fresh/frozen	primary	5.8		ENST00000403642.5:c.320-5546C>T	22:g.28725031G>A
PTCH1	ENST00000331920.10	4344	9585	cSCCP4	1604872	1524191	skin	face	NS	NS	carcinoma	squamous_cell_carcinoma	NS	NS	y	COSV59476544	COSM138721	167904436	c.4324C>T	p.R1442W	Substitution - Missense			38	9:95446932-95446932	-	y	-	PATHOGENIC	0.92946	Confirmed somatic variant	21984974		surgery - NOS	primary	83	ENSP00000332353.6:p.Arg1442Trp	ENST00000331920.10:c.4324C>T	9:g.95446932G>A
TSC2_ENST00000642797	ENST00000642797.1	5226	12363	P-0001769-T01-IM3	2717957	2576778	large_intestine	colon	ascending	NS	carcinoma	adenocarcinoma	NS	NS	n	COSV51920139	COSM87828	113701038	c.5185C>T	p.R1729C	Substitution - Missense	het		38	16:2088569-2088569	+	n	-	PATHOGENIC	0.77387	Confirmed somatic variant	28481359		surgery-fixed	primary		ENSP00000493846.1:p.Arg1729Cys	ENST00000642797.1:c.5185C>T	16:g.2088569C>T
TSC2_ENST00000642797	ENST00000642797.1	5226	12363	70	1481475	1405104	pancreas	NS	NS	NS	carcinoid-endocrine_tumour	NS	NS	NS	n	COSV51920139	COSM87828	113701038	c.5185C>T	p.R1729C	Substitution - Missense	het		38	16:2088569-2088569	+	n	-	PATHOGENIC	0.77387	Confirmed somatic variant	21252315		surgery fresh/frozen	NS		ENSP00000493846.1:p.Arg1729Cys	ENST00000642797.1:c.5185C>T	16:g.2088569C>T
WT1_ENST00000639563	ENST00000639563.1	1494	12796	1029650	1029650	946521	kidney	NS	NS	NS	Wilms_tumour	NS	NS	NS	n	COSV60071168	COSM21963	113262835	c.745C>T	p.P249S	Substitution - Missense	het		38	11:32428521-32428521	-	n	-	PATHOGENIC	0.95689	Confirmed somatic variant	8019557		fresh/frozen - NOS	NS	3.9	ENSP00000492269.1:p.Pro249Ser	ENST00000639563.1:c.745C>T	11:g.32428521G>A
PALLD	ENST00000505667.5	3372	17068	WGC067119	2549371	2410826	large_intestine	NS	NS	NS	carcinoma	adenocarcinoma	NS	NS	y	COSV54987141	COSM7289763	137757586	c.1040C>T	p.T347M	Substitution - Missense			38	4:168668321-168668321	+	y	-	PATHOGENIC	0.98851	Confirmed somatic variant		646	NS	primary	42	ENSP00000425556.1:p.Thr347Met	ENST00000505667.5:c.1040C>T	4:g.168668321C>T
PTCH1_ENST00000430669	ENST00000430669.6	4146	9585	cSCCP4	1604872	1524191	skin	face	NS	NS	carcinoma	squamous_cell_carcinoma	NS	NS	y	COSV59476544	COSM138721	124915780	c.4126C>T	p.R1376W	Substitution - Missense			38	9:95446932-95446932	-	y	-	PATHOGENIC	0.92946	Confirmed somatic variant	21984974		surgery - NOS	primary	83	ENSP00000410287.2:p.Arg1376Trp	ENST00000430669.6:c.4126C>T	9:g.95446932G>A
PTCH1_ENST00000429896	ENST00000429896.6	3891	9585	cSCCP4	1604872	1524191	skin	face	NS	NS	carcinoma	squamous_cell_carcinoma	NS	NS	y	COSV59476544	COSM138721	127047617	c.3871C>T	p.R1291W	Substitution - Missense			38	9:95446932-95446932	-	y	-	PATHOGENIC	0.92946	Confirmed somatic variant	21984974		surgery - NOS	primary	83	ENSP00000414823.2:p.Arg1291Trp	ENST00000429896.6:c.3871C>T	9:g.95446932G>A
TSC2_ENST00000382538	ENST00000382538.10	5079	12363	P-0001769-T01-IM3	2717957	2576778	large_intestine	colon	ascending	NS	carcinoma	adenocarcinoma	NS	NS	n	COSV51920139	COSM87828	98797172	c.5038C>T	p.R1680C	Substitution - Missense	het		38	16:2088569-2088569	+	n	-	PATHOGENIC	0.77387	Confirmed somatic variant	28481359		surgery-fixed	primary		ENSP00000371978.6:p.Arg1680Cys	ENST00000382538.10:c.5038C>T	16:g.2088569C>T
TSC2_ENST00000382538	ENST00000382538.10	5079	12363	70	1481475	1405104	pancreas	NS	NS	NS	carcinoid-endocrine_tumour	NS	NS	NS	n	COSV51920139	COSM87828	98797172	c.5038C>T	p.R1680C	Substitution - Missense	het		38	16:2088569-2088569	+	n	-	PATHOGENIC	0.77387	Confirmed somatic variant	21252315		surgery fresh/frozen	NS		ENSP00000371978.6:p.Arg1680Cys	ENST00000382538.10:c.5038C>T	16:g.2088569C>T
BARD1_ENST00000613374	ENST00000613374.4	924	952	PCSI_0083_Pa_P_526	2197226	2065504	pancreas	NS	NS	NS	carcinoma	ductal_carcinoma	NS	NS	y	COSV53616840	COSM3782109	154100650	c.562C>T	p.R188C	Substitution - Missense			38	2:214730440-214730440	-	y	-	PATHOGENIC	0.9778	Confirmed somatic variant		382	NS	NS		ENSP00000484464.1:p.Arg188Cys	ENST00000613374.4:c.562C>T	2:g.214730440G>A
MAD1L1_ENST00000402746	ENST00000402746.5	1881	6762	Pat_04_A	2492839	2355453	NS	NS	NS	NS	malignant_melanoma	NS	NS	NS	y	COSV56243603	COSM5872478	122813889	c.-124-2772C>T	p.?	Unknown			38	7:2225526-2225526	-	y	-	PATHOGENIC	0.97962	Confirmed somatic variant	24265153		surgery-fixed	NS	51		ENST00000402746.5:c.-124-2772C>T	7:g.2225526G>A
POLD1	ENST00000613923.5	3402	9175	P-0002265-T02-IM5	2719496	2578317	central_nervous_system	brain	NS	NS	glioma	astrocytoma_Grade_IV	glioblastoma_multiforme	NS	n	COSV70955199	COSM3692994	111766128	c.2353G>A	p.V785I	Substitution - Missense	het		38	19:50413766-50413766	+	y	-	PATHOGENIC	0.99391	Confirmed somatic variant	28481359		surgery-fixed	primary		ENSP00000481858.1:p.Val785Ile	ENST00000613923.5:c.2353G>A	19:g.50413766G>A
POLD1	ENST00000613923.5	3402	9175	TCGA-AM-5820-01	1651150	1565937	large_intestine	colon	sigmoid	NS	carcinoma	adenocarcinoma	NS	NS	y	COSV70955199	COSM3692994	111766128	c.2353G>A	p.V785I	Substitution - Missense			38	19:50413766-50413766	+	y	-	PATHOGENIC	0.99391	Confirmed somatic variant	22810696	376	NS	NS	59	ENSP00000481858.1:p.Val785Ile	ENST00000613923.5:c.2353G>A	19:g.50413766G>A
POLD1	ENST00000613923.5	3402	9175	TCGA-AM-5820-01	1651150	1565937	large_intestine	colon	sigmoid	NS	carcinoma	adenocarcinoma	NS	NS	y	COSV70955199	COSM3692994	111766128	c.2353G>A	p.V785I	Substitution - Missense			38	19:50413766-50413766	+	y	-	PATHOGENIC	0.99391	Confirmed somatic variant		376	NS	NS	59	ENSP00000481858.1:p.Val785Ile	ENST00000613923.5:c.2353G>A	19:g.50413766G>A
POLD1	ENST00000613923.5	3402	9175	MSU1-c	2809978	2666640	large_intestine	colon	ascending	NS	carcinoma	adenocarcinoma	NS	NS	y	COSV70955199	COSM3692994	111766128	c.2353G>A	p.V785I	Substitution - Missense			38	19:50413766-50413766	+	y	-	PATHOGENIC	0.99391	Confirmed somatic variant	26336987		surgery fresh/frozen	primary	68	ENSP00000481858.1:p.Val785Ile	ENST00000613923.5:c.2353G>A	19:g.50413766G>A
POLD1	ENST00000613923.5	3402	9175	MSU1-a	2809970	2666632	large_intestine	colon	ascending	NS	adenoma	tubulovillous	high_grade_dysplasia	NS	y	COSV70955199	COSM3692994	111766128	c.2353G>A	p.V785I	Substitution - Missense			38	19:50413766-50413766	+	y	-	PATHOGENIC	0.99391	Confirmed somatic variant	26336987		surgery fresh/frozen	primary	68	ENSP00000481858.1:p.Val785Ile	ENST00000613923.5:c.2353G>A	19:g.50413766G>A
TSC2_ENST00000642936	ENST00000642936.1	5292	12363	P-0001769-T01-IM3	2717957	2576778	large_intestine	colon	ascending	NS	carcinoma	adenocarcinoma	NS	NS	n	COSV51920139	COSM87828	113843151	c.5251C>T	p.R1751C	Substitution - Missense	het		38	16:2088569-2088569	+	n	-	PATHOGENIC	0.77387	Confirmed somatic variant	28481359		surgery-fixed	primary		ENSP00000494514.1:p.Arg1751Cys	ENST00000642936.1:c.5251C>T	16:g.2088569C>T
TSC2_ENST00000642936	ENST00000642936.1	5292	12363	70	1481475	1405104	pancreas	NS	NS	NS	carcinoid-endocrine_tumour	NS	NS	NS	n	COSV51920139	COSM87828	113843151	c.5251C>T	p.R1751C	Substitution - Missense	het		38	16:2088569-2088569	+	n	-	PATHOGENIC	0.77387	Confirmed somatic variant	21252315		surgery fresh/frozen	NS		ENSP00000494514.1:p.Arg1751Cys	ENST00000642936.1:c.5251C>T	16:g.2088569C>T
BARD1_ENST00000613192	ENST00000613192.1	504	952	PCSI_0083_Pa_P_526	2197226	2065504	pancreas	NS	NS	NS	carcinoma	ductal_carcinoma	NS	NS	y	COSV53616840	COSM3782109	156899995	c.142C>T	p.R48C	Substitution - Missense			38	2:214730440-214730440	-	y	-	PATHOGENIC	0.9778	Confirmed somatic variant		382	NS	NS		ENSP00000483275.1:p.Arg48Cys	ENST00000613192.1:c.142C>T	2:g.214730440G>A
POLD1_ENST00000595904	ENST00000595904.6	3402	9175	P-0002265-T02-IM5	2719496	2578317	central_nervous_system	brain	NS	NS	glioma	astrocytoma_Grade_IV	glioblastoma_multiforme	NS	n	COSV70955199	COSM3692994	110982780	c.2353G>A	p.V785I	Substitution - Missense	het		38	19:50413766-50413766	+	y	-	PATHOGENIC	0.99391	Confirmed somatic variant	28481359		surgery-fixed	primary		ENSP00000472445.1:p.Val785Ile	ENST00000595904.6:c.2353G>A	19:g.50413766G>A
POLD1_ENST00000595904	ENST00000595904.6	3402	9175	TCGA-AM-5820-01	1651150	1565937	large_intestine	colon	sigmoid	NS	carcinoma	adenocarcinoma	NS	NS	y	COSV70955199	COSM3692994	110982780	c.2353G>A	p.V785I	Substitution - Missense			38	19:50413766-50413766	+	y	-	PATHOGENIC	0.99391	Confirmed somatic variant		376	NS	NS	59	ENSP00000472445.1:p.Val785Ile	ENST00000595904.6:c.2353G>A	19:g.50413766G>A
POLD1_ENST00000595904	ENST00000595904.6	3402	9175	TCGA-AM-5820-01	1651150	1565937	large_intestine	colon	sigmoid	NS	carcinoma	adenocarcinoma	NS	NS	y	COSV70955199	COSM3692994	110982780	c.2353G>A	p.V785I	Substitution - Missense			38	19:50413766-50413766	+	y	-	PATHOGENIC	0.99391	Confirmed somatic variant	22810696	376	NS	NS	59	ENSP00000472445.1:p.Val785Ile	ENST00000595904.6:c.2353G>A	19:g.50413766G>A
POLD1_ENST00000595904	ENST00000595904.6	3402	9175	MSU1-c	2809978	2666640	large_intestine	colon	ascending	NS	carcinoma	adenocarcinoma	NS	NS	y	COSV70955199	COSM3692994	110982780	c.2353G>A	p.V785I	Substitution - Missense			38	19:50413766-50413766	+	y	-	PATHOGENIC	0.99391	Confirmed somatic variant	26336987		surgery fresh/frozen	primary	68	ENSP00000472445.1:p.Val785Ile	ENST00000595904.6:c.2353G>A	19:g.50413766G>A
POLD1_ENST00000595904	ENST00000595904.6	3402	9175	MSU1-a	2809970	2666632	large_intestine	colon	ascending	NS	adenoma	tubulovillous	high_grade_dysplasia	NS	y	COSV70955199	COSM3692994	110982780	c.2353G>A	p.V785I	Substitution - Missense			38	19:50413766-50413766	+	y	-	PATHOGENIC	0.99391	Confirmed somatic variant	26336987		surgery fresh/frozen	primary	68	ENSP00000472445.1:p.Val785Ile	ENST00000595904.6:c.2353G>A	19:g.50413766G>A
CDK4	ENST00000257904.10	912	1773	P-0004220-T01-IM5	2720627	2579448	large_intestine	caecum	NS	NS	carcinoma	adenocarcinoma	NS	NS	n	COSV56987246	COSM6934066	94667848	c.625C>T	p.R209C	Substitution - Missense	het		38	12:57750663-57750663	-	y	-	PATHOGENIC	0.95505	Confirmed somatic variant	28481359		surgery-fixed	primary		ENSP00000257904.5:p.Arg209Cys	ENST00000257904.10:c.625C>T	12:g.57750663G>A
CHEK2_ENST00000402731	ENST00000402731.5	1545	16627	TCGA-AX-A0J1-01	1783377	1687376	endometrium	NS	NS	NS	carcinoma	endometrioid_carcinoma	NS	NS	y	COSV60418236	COSM5648771	99110566	c.538C>T	p.R180C	Substitution - Missense			38	22:28725031-28725031	-	y	-	PATHOGENIC	0.94187	Confirmed somatic variant		419	fresh/frozen - NOS	primary	80	ENSP00000384835.1:p.Arg180Cys	ENST00000402731.5:c.538C>T	22:g.28725031G>A
CHEK2_ENST00000402731	ENST00000402731.5	1545	16627	ESCC_168	2479655	2342415	oesophagus	NS	NS	NS	carcinoma	squamous_cell_carcinoma	NS	NS	y	COSV60418236	COSM5648771	99110566	c.538C>T	p.R180C	Substitution - Missense			38	22:28725031-28725031	-	y	-	PATHOGENIC	0.94187	Confirmed somatic variant	26873401		NS	NS	56	ENSP00000384835.1:p.Arg180Cys	ENST00000402731.5:c.538C>T	22:g.28725031G>A
CHEK2_ENST00000402731	ENST00000402731.5	1545	16627	P-0002078-T01-IM3	2718379	2577200	large_intestine	colon	sigmoid	NS	carcinoma	adenocarcinoma	NS	NS	n	COSV60418236	COSM5648771	99110566	c.538C>T	p.R180C	Substitution - Missense	het		38	22:28725031-28725031	-	y	-	PATHOGENIC	0.94187	Confirmed somatic variant	28481359		surgery-fixed	metastasis		ENSP00000384835.1:p.Arg180Cys	ENST00000402731.5:c.538C>T	22:g.28725031G>A
CHEK2_ENST00000402731	ENST00000402731.5	1545	16627	PALDWP	2679203	2538477	kidney	NS	NS	NS	Wilms_tumour	NS	NS	NS	n	COSV60418236	COSM5648771	99110566	c.538C>T	p.R180C	Substitution - Missense	het		38	22:28725031-28725031	-	y	-	PATHOGENIC	0.94187	Confirmed somatic variant	28825729		surgery fresh/frozen	primary	5.8	ENSP00000384835.1:p.Arg180Cys	ENST00000402731.5:c.538C>T	22:g.28725031G>A
ATM	ENST00000278616.8	9171	795	T3671	2658638	2518797	large_intestine	NS	NS	NS	carcinoma	adenocarcinoma	NS	NS	y	COSV53768482	COSM6606884	164051744	c.5975A>C	p.K1992T	Substitution - Missense			38	11:108312467-108312467	+	y	-	PATHOGENIC	0.97737	Confirmed somatic variant	27149842		NS	NS	71.25	ENSP00000278616.4:p.Lys1992Thr	ENST00000278616.8:c.5975A>C	11:g.108312467A>C
TSC2	ENST00000219476.8	5424	12363	70	1481475	1405104	pancreas	NS	NS	NS	carcinoid-endocrine_tumour	NS	NS	NS	n	COSV51920139	COSM87828	93844971	c.5383C>T	p.R1795C	Substitution - Missense	het		38	16:2088569-2088569	+	n	-	PATHOGENIC	0.77387	Confirmed somatic variant	21252315		surgery fresh/frozen	NS		ENSP00000219476.3:p.Arg1795Cys	ENST00000219476.8:c.5383C>T	16:g.2088569C>T
RET_ENST00000340058	ENST00000340058.5	3219	9967	2550029	2550029	2411484	thyroid	NS	NS	NS	carcinoma	medullary_carcinoma	NS	NS	n	COSV60687010	COSM4170226	168335887	c.1946C>T	p.S649L	Substitution - Missense			38	10:43114546-43114546	+	n	-	PATHOGENIC	0.94816	Confirmed somatic variant	27283290		surgery-fixed	primary	56	ENSP00000344798.4:p.Ser649Leu	ENST00000340058.5:c.1946C>T	10:g.43114546C>T
CDK4_ENST00000312990	ENST00000312990.10	336	1773	P-0004220-T01-IM5	2720627	2579448	large_intestine	caecum	NS	NS	carcinoma	adenocarcinoma	NS	NS	n	COSV56987246	COSM6934066	95161149	c.273C>T	p.F91=	Substitution - coding silent	het		38	12:57750663-57750663	-	y	-	PATHOGENIC	0.95505	Confirmed somatic variant	28481359		surgery-fixed	primary		ENSP00000316889.6:p.Phe91=	ENST00000312990.10:c.273C>T	12:g.57750663G>A
NF1_ENST00000356175	ENST00000356175.7	8457	7765	P-0000950-T01-IM3	2716328	2575149	small_intestine	duodenum	NS	NS	carcinoma	adenocarcinoma	NS	NS	n	COSV62205700	COSM6913828	96121767	c.7847G>A	p.R2616Q	Substitution - Missense	het		38	17:31357309-31357309	+	n	-	PATHOGENIC	0.97687	Confirmed somatic variant	28481359		surgery-fixed	primary		ENSP00000348498.3:p.Arg2616Gln	ENST00000356175.7:c.7847G>A	17:g.31357309G>A
RET_ENST00000340058	ENST00000340058.5	3219	9967	2550032	2550032	2411487	thyroid	NS	NS	NS	carcinoma	medullary_carcinoma	NS	NS	n	COSV60687010	COSM4170226	168335887	c.1946C>T	p.S649L	Substitution - Missense			38	10:43114546-43114546	+	n	-	PATHOGENIC	0.94816	Confirmed somatic variant	27283290		surgery-fixed	primary	44	ENSP00000344798.4:p.Ser649Leu	ENST00000340058.5:c.1946C>T	10:g.43114546C>T
ATM	ENST00000278616.8	9171	795	SH-9771	2371747	2234541	soft_tissue	blood_vessel	central_nervous_system	NS	haemangioblastoma	NS	NS	NS	n	COSV53781383	COSM5020988	164046075	c.4388T>G	p.F1463C	Substitution - Missense			38	11:108289753-108289753	+	n	-	PATHOGENIC	0.96583	Confirmed somatic variant	25589003		fixed - NOS	NS		ENSP00000278616.4:p.Phe1463Cys	ENST00000278616.8:c.4388T>G	11:g.108289753T>G
TSC2	ENST00000219476.8	5424	12363	P-0001769-T01-IM3	2717957	2576778	large_intestine	colon	ascending	NS	carcinoma	adenocarcinoma	NS	NS	n	COSV51920139	COSM87828	93844971	c.5383C>T	p.R1795C	Substitution - Missense	het		38	16:2088569-2088569	+	n	-	PATHOGENIC	0.77387	Confirmed somatic variant	28481359		surgery-fixed	primary		ENSP00000219476.3:p.Arg1795Cys	ENST00000219476.8:c.5383C>T	16:g.2088569C>T
POLD1_ENST00000440232	ENST00000440232.6	3324	9175	MSU1-a	2809970	2666632	large_intestine	colon	ascending	NS	adenoma	tubulovillous	high_grade_dysplasia	NS	y	COSV70955199	COSM3692994	102093917	c.2275G>A	p.V759I	Substitution - Missense			38	19:50413766-50413766	+	y	-	PATHOGENIC	0.99391	Confirmed somatic variant	26336987		surgery fresh/frozen	primary	68	ENSP00000406046.1:p.Val759Ile	ENST00000440232.6:c.2275G>A	19:g.50413766G>A
CHEK2_ENST00000382565	ENST00000382565.5	624	16627	PALDWP	2679203	2538477	kidney	NS	NS	NS	Wilms_tumour	NS	NS	NS	n	COSV60418236	COSM5648771	98813646	c.538C>T	p.R180C	Substitution - Missense	het		38	22:28725031-28725031	-	y	-	PATHOGENIC	0.94187	Confirmed somatic variant	28825729		surgery fresh/frozen	primary	5.8	ENSP00000372006.2:p.Arg180Cys	ENST00000382565.5:c.538C>T	22:g.28725031G>A
BMPR1A	ENST00000372037.7	1599	1076	TCGA-A1-A0SH-01	1779256	1683255	breast	NS	NS	NS	carcinoma	NS	NS	NS	y	COSV100923714	COSM7682291	115704223	c.1243G>A	p.E415K	Substitution - Missense			38	10:86921596-86921596	+	y	-	PATHOGENIC	0.99218	Confirmed somatic variant		414	fresh/frozen - NOS	primary	39	ENSP00000361107.1:p.Glu415Lys	ENST00000372037.7:c.1243G>A	10:g.86921596G>A
POLE	ENST00000320574.9	6861	9177	P-0009918-T01-IM5	2725744	2584565	stomach	NS	NS	NS	carcinoma	adenocarcinoma	NS	NS	n	COSV57693399	COSM6971440	166280592	c.4523G>A	p.R1508H	Substitution - Missense	het		38	12:132643252-132643252	-	n	-	PATHOGENIC	0.99265	Confirmed somatic variant	28481359		surgery-fixed	primary		ENSP00000322570.5:p.Arg1508His	ENST00000320574.9:c.4523G>A	12:g.132643252C>T
ATM	ENST00000278616.8	9171	795	2784689	2784689	2642471	haematopoietic_and_lymphoid_tissue	NS	NS	NS	lymphoid_neoplasm	chronic_lymphocytic_leukaemia-small_lymphocytic_lymphoma	NS	NS	n	COSV53781383	COSM5020988	164046075	c.4388T>G	p.F1463C	Substitution - Missense			38	11:108289753-108289753	+	n	-	PATHOGENIC	0.96583	Confirmed somatic variant	25382417		blood-bone marrow	NS		ENSP00000278616.4:p.Phe1463Cys	ENST00000278616.8:c.4388T>G	11:g.108289753T>G
CHEK2_ENST00000382565	ENST00000382565.5	624	16627	P-0002078-T01-IM3	2718379	2577200	large_intestine	colon	sigmoid	NS	carcinoma	adenocarcinoma	NS	NS	n	COSV60418236	COSM5648771	98813646	c.538C>T	p.R180C	Substitution - Missense	het		38	22:28725031-28725031	-	y	-	PATHOGENIC	0.94187	Confirmed somatic variant	28481359		surgery-fixed	metastasis		ENSP00000372006.2:p.Arg180Cys	ENST00000382565.5:c.538C>T	22:g.28725031G>A
RET_ENST00000340058	ENST00000340058.5	3219	9967	677	1818310	1717478	haematopoietic_and_lymphoid_tissue	NS	NS	NS	lymphoid_neoplasm	Burkitt_lymphoma	NS	NS	y	COSV60703769	COSM1159820	168343898	c.2372A>T	p.Y791F	Substitution - Missense			38	10:43118460-43118460	+	n	-	PATHOGENIC	0.90827	Confirmed somatic variant	23143597		NS	NS	34	ENSP00000344798.4:p.Tyr791Phe	ENST00000340058.5:c.2372A>T	10:g.43118460A>T
POLD1_ENST00000440232	ENST00000440232.6	3324	9175	MSU1-c	2809978	2666640	large_intestine	colon	ascending	NS	carcinoma	adenocarcinoma	NS	NS	y	COSV70955199	COSM3692994	102093917	c.2275G>A	p.V759I	Substitution - Missense			38	19:50413766-50413766	+	y	-	PATHOGENIC	0.99391	Confirmed somatic variant	26336987		surgery fresh/frozen	primary	68	ENSP00000406046.1:p.Val759Ile	ENST00000440232.6:c.2275G>A	19:g.50413766G>A
PTCH1_ENST00000418258	ENST00000418258.5	3891	9585	cSCCP4	1604872	1524191	skin	face	NS	NS	carcinoma	squamous_cell_carcinoma	NS	NS	y	COSV59476544	COSM138721	126427437	c.3871C>T	p.R1291W	Substitution - Missense			38	9:95446932-95446932	-	y	-	PATHOGENIC	0.92946	Confirmed somatic variant	21984974		surgery - NOS	primary	83	ENSP00000396135.1:p.Arg1291Trp	ENST00000418258.5:c.3871C>T	9:g.95446932G>A
AXIN2_ENST00000611991	ENST00000611991.1	483	904	SS6003137	2120226	1994462	oesophagus	NS	NS	NS	carcinoma	adenocarcinoma	NS	NS	y	COSV61057901	COSM3665212	154957113	c.397-7710C>T	p.?	Unknown			38	17:65536410-65536410	-	n	-	PATHOGENIC	0.97225	Confirmed somatic variant		535	NS	NS			ENST00000611991.1:c.397-7710C>T	17:g.65536410G>A
CHEK2_ENST00000382565	ENST00000382565.5	624	16627	ESCC_168	2479655	2342415	oesophagus	NS	NS	NS	carcinoma	squamous_cell_carcinoma	NS	NS	y	COSV60418236	COSM5648771	98813646	c.538C>T	p.R180C	Substitution - Missense			38	22:28725031-28725031	-	y	-	PATHOGENIC	0.94187	Confirmed somatic variant	26873401		NS	NS	56	ENSP00000372006.2:p.Arg180Cys	ENST00000382565.5:c.538C>T	22:g.28725031G>A
POLD1_ENST00000599857	ENST00000599857.6	3324	9175	MSU1-a	2809970	2666632	large_intestine	colon	ascending	NS	adenoma	tubulovillous	high_grade_dysplasia	NS	y	COSV70955199	COSM3692994	110798552	c.2275G>A	p.V759I	Substitution - Missense			38	19:50413766-50413766	+	y	-	PATHOGENIC	0.99391	Confirmed somatic variant	26336987		surgery fresh/frozen	primary	68	ENSP00000473052.1:p.Val759Ile	ENST00000599857.6:c.2275G>A	19:g.50413766G>A
ATM	ENST00000278616.8	9171	795	2784719	2784719	2642501	haematopoietic_and_lymphoid_tissue	NS	NS	NS	lymphoid_neoplasm	chronic_lymphocytic_leukaemia-small_lymphocytic_lymphoma	NS	NS	n	COSV53781383	COSM5020988	164046075	c.4388T>G	p.F1463C	Substitution - Missense			38	11:108289753-108289753	+	n	-	PATHOGENIC	0.96583	Confirmed somatic variant	25382417		blood-bone marrow	NS		ENSP00000278616.4:p.Phe1463Cys	ENST00000278616.8:c.4388T>G	11:g.108289753T>G
NF1_ENST00000356175	ENST00000356175.7	8457	7765	P-0000950-T02-IM3	2716327	2575148	small_intestine	NS	NS	NS	carcinoma	adenocarcinoma	NS	NS	n	COSV62205700	COSM6913828	96121767	c.7847G>A	p.R2616Q	Substitution - Missense	het		38	17:31357309-31357309	+	n	-	PATHOGENIC	0.97687	Confirmed somatic variant	28481359		surgery-fixed	primary		ENSP00000348498.3:p.Arg2616Gln	ENST00000356175.7:c.7847G>A	17:g.31357309G>A
MET_ENST00000436117	ENST00000436117.2	2295	7029	TARGET-30-PASAZJ	1898392	1787076	autonomic_ganglia	NS	NS	NS	neuroblastoma	NS	NS	NS	y	COSV59264672	COSM1286164	101738777	c.1076G>A	p.R359Q	Substitution - Missense			38	7:116700160-116700160	+	n	-	PATHOGENIC	0.8708	Confirmed somatic variant	23334666		NS	NS		ENSP00000410980.2:p.Arg359Gln	ENST00000436117.2:c.1076G>A	7:g.116700160G>A
WT1_ENST00000639907	ENST00000639907.1	1545	12796	1029650	1029650	946521	kidney	NS	NS	NS	Wilms_tumour	NS	NS	NS	n	COSV60071168	COSM21963	112312828	c.745C>T	p.P249S	Substitution - Missense	het		38	11:32428521-32428521	-	n	-	PATHOGENIC	0.95689	Confirmed somatic variant	8019557		fresh/frozen - NOS	NS	3.9	ENSP00000491511.1:p.Pro249Ser	ENST00000639907.1:c.745C>T	11:g.32428521G>A
RET_ENST00000340058	ENST00000340058.5	3219	9967	2202635	2202635	2070893	adrenal_gland	NS	NS	NS	pheochromocytoma	NS	NS	NS	n	COSV60703769	COSM1159820	168343898	c.2372A>T	p.Y791F	Substitution - Missense			38	10:43118460-43118460	+	n	-	PATHOGENIC	0.90827	Confirmed somatic variant	24694336		surgery fresh/frozen	NS	69	ENSP00000344798.4:p.Tyr791Phe	ENST00000340058.5:c.2372A>T	10:g.43118460A>T
POLD1_ENST00000599857	ENST00000599857.6	3324	9175	MSU1-c	2809978	2666640	large_intestine	colon	ascending	NS	carcinoma	adenocarcinoma	NS	NS	y	COSV70955199	COSM3692994	110798552	c.2275G>A	p.V759I	Substitution - Missense			38	19:50413766-50413766	+	y	-	PATHOGENIC	0.99391	Confirmed somatic variant	26336987		surgery fresh/frozen	primary	68	ENSP00000473052.1:p.Val759Ile	ENST00000599857.6:c.2275G>A	19:g.50413766G>A
BARD1_ENST00000613706	ENST00000613706.4	981	952	PCSI_0083_Pa_P_526	2197226	2065504	pancreas	NS	NS	NS	carcinoma	ductal_carcinoma	NS	NS	y	COSV53616840	COSM3782109	154660341	c.619C>T	p.R207C	Substitution - Missense			38	2:214730440-214730440	-	y	-	PATHOGENIC	0.9778	Confirmed somatic variant		382	NS	NS		ENSP00000484976.1:p.Arg207Cys	ENST00000613706.4:c.619C>T	2:g.214730440G>A
CHEK2_ENST00000382565	ENST00000382565.5	624	16627	TCGA-AX-A0J1-01	1783377	1687376	endometrium	NS	NS	NS	carcinoma	endometrioid_carcinoma	NS	NS	y	COSV60418236	COSM5648771	98813646	c.538C>T	p.R180C	Substitution - Missense			38	22:28725031-28725031	-	y	-	PATHOGENIC	0.94187	Confirmed somatic variant		419	fresh/frozen - NOS	primary	80	ENSP00000372006.2:p.Arg180Cys	ENST00000382565.5:c.538C>T	22:g.28725031G>A
BARD1	ENST00000260947.8	2334	952	PCSI_0083_Pa_P_526	2197226	2065504	pancreas	NS	NS	NS	carcinoma	ductal_carcinoma	NS	NS	y	COSV53616840	COSM3782109	114550614	c.1972C>T	p.R658C	Substitution - Missense			38	2:214730440-214730440	-	y	-	PATHOGENIC	0.9778	Confirmed somatic variant		382	NS	NS		ENSP00000260947.4:p.Arg658Cys	ENST00000260947.8:c.1972C>T	2:g.214730440G>A
NF1	ENST00000358273.8	8520	7765	P-0000950-T01-IM3	2716328	2575149	small_intestine	duodenum	NS	NS	carcinoma	adenocarcinoma	NS	NS	n	COSV62205700	COSM6913828	97245223	c.7910G>A	p.R2637Q	Substitution - Missense	het		38	17:31357309-31357309	+	n	-	PATHOGENIC	0.97687	Confirmed somatic variant	28481359		surgery-fixed	primary		ENSP00000351015.4:p.Arg2637Gln	ENST00000358273.8:c.7910G>A	17:g.31357309G>A
POLD1_ENST00000440232	ENST00000440232.6	3324	9175	TCGA-AM-5820-01	1651150	1565937	large_intestine	colon	sigmoid	NS	carcinoma	adenocarcinoma	NS	NS	y	COSV70955199	COSM3692994	102093917	c.2275G>A	p.V759I	Substitution - Missense			38	19:50413766-50413766	+	y	-	PATHOGENIC	0.99391	Confirmed somatic variant	22810696	376	NS	NS	59	ENSP00000406046.1:p.Val759Ile	ENST00000440232.6:c.2275G>A	19:g.50413766G>A
POLD1_ENST00000440232	ENST00000440232.6	3324	9175	TCGA-AM-5820-01	1651150	1565937	large_intestine	colon	sigmoid	NS	carcinoma	adenocarcinoma	NS	NS	y	COSV70955199	COSM3692994	102093917	c.2275G>A	p.V759I	Substitution - Missense			38	19:50413766-50413766	+	y	-	PATHOGENIC	0.99391	Confirmed somatic variant		376	NS	NS	59	ENSP00000406046.1:p.Val759Ile	ENST00000440232.6:c.2275G>A	19:g.50413766G>A
BARD1_ENST00000620057	ENST00000620057.4	384	952	PCSI_0083_Pa_P_526	2197226	2065504	pancreas	NS	NS	NS	carcinoma	ductal_carcinoma	NS	NS	y	COSV53616840	COSM3782109	154838221	c.*638C>T	p.?	Unknown			38	2:214730440-214730440	-	y	-	PATHOGENIC	0.9778	Confirmed somatic variant		382	NS	NS			ENST00000620057.4:c.*638C>T	2:g.214730440G>A
POLD1_ENST00000440232	ENST00000440232.6	3324	9175	P-0002265-T02-IM5	2719496	2578317	central_nervous_system	brain	NS	NS	glioma	astrocytoma_Grade_IV	glioblastoma_multiforme	NS	n	COSV70955199	COSM3692994	102093917	c.2275G>A	p.V759I	Substitution - Missense	het		38	19:50413766-50413766	+	y	-	PATHOGENIC	0.99391	Confirmed somatic variant	28481359		surgery-fixed	primary		ENSP00000406046.1:p.Val759Ile	ENST00000440232.6:c.2275G>A	19:g.50413766G>A
MET_ENST00000436117	ENST00000436117.2	2295	7029	TARGET-30-PASAZJ-01A-01W	2196182	2064460	autonomic_ganglia	NS	NS	NS	neuroblastoma	NS	NS	NS	y	COSV59264672	COSM1286164	101738777	c.1076G>A	p.R359Q	Substitution - Missense			38	7:116700160-116700160	+	n	-	PATHOGENIC	0.8708	Confirmed somatic variant		584	NS	NS		ENSP00000410980.2:p.Arg359Gln	ENST00000436117.2:c.1076G>A	7:g.116700160G>A
ATM_ENST00000452508	ENST00000452508.6	9171	795	T3671	2658638	2518797	large_intestine	NS	NS	NS	carcinoma	adenocarcinoma	NS	NS	y	COSV53768482	COSM6606884	130180032	c.5975A>C	p.K1992T	Substitution - Missense			38	11:108312467-108312467	+	y	-	PATHOGENIC	0.97737	Confirmed somatic variant	27149842		NS	NS	71.25	ENSP00000388058.2:p.Lys1992Thr	ENST00000452508.6:c.5975A>C	11:g.108312467A>C
POLD1_ENST00000599857	ENST00000599857.6	3324	9175	TCGA-AM-5820-01	1651150	1565937	large_intestine	colon	sigmoid	NS	carcinoma	adenocarcinoma	NS	NS	y	COSV70955199	COSM3692994	110798552	c.2275G>A	p.V759I	Substitution - Missense			38	19:50413766-50413766	+	y	-	PATHOGENIC	0.99391	Confirmed somatic variant	22810696	376	NS	NS	59	ENSP00000473052.1:p.Val759Ile	ENST00000599857.6:c.2275G>A	19:g.50413766G>A
POLD1_ENST00000599857	ENST00000599857.6	3324	9175	TCGA-AM-5820-01	1651150	1565937	large_intestine	colon	sigmoid	NS	carcinoma	adenocarcinoma	NS	NS	y	COSV70955199	COSM3692994	110798552	c.2275G>A	p.V759I	Substitution - Missense			38	19:50413766-50413766	+	y	-	PATHOGENIC	0.99391	Confirmed somatic variant		376	NS	NS	59	ENSP00000473052.1:p.Val759Ile	ENST00000599857.6:c.2275G>A	19:g.50413766G>A
BARD1_ENST00000617164	ENST00000617164.4	2277	952	PCSI_0083_Pa_P_526	2197226	2065504	pancreas	NS	NS	NS	carcinoma	ductal_carcinoma	NS	NS	y	COSV53616840	COSM3782109	154105661	c.1915C>T	p.R639C	Substitution - Missense			38	2:214730440-214730440	-	y	-	PATHOGENIC	0.9778	Confirmed somatic variant		382	NS	NS		ENSP00000480470.1:p.Arg639Cys	ENST00000617164.4:c.1915C>T	2:g.214730440G>A
APC	ENST00000257430.8	8532	583	1230422	1230422	1142236	large_intestine	colon	ascending	NS	other	Crohn_disease	NS	NS	n	COSV57322709	COSM30751	94558144	c.3386T>C	p.L1129S	Substitution - Missense	het		38	5:112838980-112838980	+	n	-	PATHOGENIC	0.90425	Confirmed somatic variant	19543899		surgery - NOS	NS		ENSP00000257430.4:p.Leu1129Ser	ENST00000257430.8:c.3386T>C	5:g.112838980T>C
POLD1_ENST00000599857	ENST00000599857.6	3324	9175	P-0002265-T02-IM5	2719496	2578317	central_nervous_system	brain	NS	NS	glioma	astrocytoma_Grade_IV	glioblastoma_multiforme	NS	n	COSV70955199	COSM3692994	110798552	c.2275G>A	p.V759I	Substitution - Missense	het		38	19:50413766-50413766	+	y	-	PATHOGENIC	0.99391	Confirmed somatic variant	28481359		surgery-fixed	primary		ENSP00000473052.1:p.Val759Ile	ENST00000599857.6:c.2275G>A	19:g.50413766G>A
ATM_ENST00000452508	ENST00000452508.6	9171	795	SH-9771	2371747	2234541	soft_tissue	blood_vessel	central_nervous_system	NS	haemangioblastoma	NS	NS	NS	n	COSV53781383	COSM5020988	130173327	c.4388T>G	p.F1463C	Substitution - Missense			38	11:108289753-108289753	+	n	-	PATHOGENIC	0.96583	Confirmed somatic variant	25589003		fixed - NOS	NS		ENSP00000388058.2:p.Phe1463Cys	ENST00000452508.6:c.4388T>G	11:g.108289753T>G
TSC2_ENST00000568454	ENST00000568454.6	5256	12363	70	1481475	1405104	pancreas	NS	NS	NS	carcinoid-endocrine_tumour	NS	NS	NS	n	COSV51920139	COSM87828	109342998	c.5215C>T	p.R1739C	Substitution - Missense	het		38	16:2088569-2088569	+	n	-	PATHOGENIC	0.77387	Confirmed somatic variant	21252315		surgery fresh/frozen	NS		ENSP00000454487.1:p.Arg1739Cys	ENST00000568454.6:c.5215C>T	16:g.2088569C>T
APC	ENST00000257430.8	8532	583	M1	2647127	2507305	stomach	NS	NS	NS	carcinoma	diffuse_adenocarcinoma	NS	NS	n	COSV57322109	COSM19099	94571040	c.3949G>C	p.E1317Q	Substitution - Missense			38	5:112839543-112839543	+	n	-	PATHOGENIC	0.97547	Confirmed somatic variant	28576136		surgery-fixed	NS		ENSP00000257430.4:p.Glu1317Gln	ENST00000257430.8:c.3949G>C	5:g.112839543G>C
APC	ENST00000257430.8	8532	583	P-0003018-T01-IM3	2719227	2578048	testis	NS	NS	NS	germ_cell_tumour	choriocarcinoma	NS	NS	n	COSV57342477	COSM6922916	94563349	c.1240C>T	p.R414C	Substitution - Missense	het		38	5:112819272-112819272	+	y	-	PATHOGENIC	0.98709	Confirmed somatic variant	28481359		surgery-fixed	primary		ENSP00000257430.4:p.Arg414Cys	ENST00000257430.8:c.1240C>T	5:g.112819272C>T
APC	ENST00000257430.8	8532	583	2204266	2204266	2072505	large_intestine	NS	NS	NS	carcinoma	adenocarcinoma	NS	NS	n	COSV57371565	COSM4169481	163323701	c.4237A>G	p.M1413V	Substitution - Missense			38	5:112839831-112839831	+	n	-	PATHOGENIC	0.95384	Confirmed somatic variant	23085758		surgery fresh/frozen	NS		ENSP00000257430.4:p.Met1413Val	ENST00000257430.8:c.4237A>G	5:g.112839831A>G
MET_ENST00000436117	ENST00000436117.2	2295	7029	P-0010499-T01-IM5	2726216	2585037	large_intestine	colon	transverse	NS	carcinoma	adenocarcinoma	NS	NS	n	COSV59266561	COSM4644770	126955772	c.1039G>A	p.A347T	Substitution - Missense	het		38	7:116700123-116700123	+	n	-	PATHOGENIC	0.95732	Confirmed somatic variant	28481359		surgery-fixed	primary		ENSP00000410980.2:p.Ala347Thr	ENST00000436117.2:c.1039G>A	7:g.116700123G>A
APC	ENST00000257430.8	8532	583	2749041	2749041	2607744	biliary_tract	gallbladder	NS	NS	carcinoma	adenocarcinoma	NS	NS	n	COSV57322109	COSM19099	94571040	c.3949G>C	p.E1317Q	Substitution - Missense			38	5:112839543-112839543	+	n	-	PATHOGENIC	0.97547	Confirmed somatic variant	29360550		surgery-fixed	NS	76	ENSP00000257430.4:p.Glu1317Gln	ENST00000257430.8:c.3949G>C	5:g.112839543G>C
APC	ENST00000257430.8	8532	583	M40	2647117	2507295	stomach	NS	NS	NS	carcinoma	diffuse_adenocarcinoma	NS	NS	n	COSV57322109	COSM19099	94571040	c.3949G>C	p.E1317Q	Substitution - Missense			38	5:112839543-112839543	+	n	-	PATHOGENIC	0.97547	Confirmed somatic variant	28576136		surgery-fixed	NS		ENSP00000257430.4:p.Glu1317Gln	ENST00000257430.8:c.3949G>C	5:g.112839543G>C
SDHB	ENST00000375499.7	843	10681	SH-2871	2371732	2234526	soft_tissue	blood_vessel	central_nervous_system	NS	haemangioblastoma	NS	NS	NS	n	COSV64965186	COSM5019672	97180016	c.487T>C	p.S163P	Substitution - Missense			38	1:17027802-17027802	-	y	-	PATHOGENIC	0.92875	Confirmed somatic variant	25589003		fixed - NOS	NS		ENSP00000364649.3:p.Ser163Pro	ENST00000375499.7:c.487T>C	1:g.17027802A>G
APC	ENST00000257430.8	8532	583	P-0002347-T01-IM3	2718632	2577453	central_nervous_system	brain	NS	NS	glioma	astrocytoma_Grade_IV	glioblastoma_multiforme	NS	n	COSV57342477	COSM6922916	94563349	c.1240C>T	p.R414C	Substitution - Missense	het		38	5:112819272-112819272	+	y	-	PATHOGENIC	0.98709	Confirmed somatic variant	28481359		surgery-fixed	primary		ENSP00000257430.4:p.Arg414Cys	ENST00000257430.8:c.1240C>T	5:g.112819272C>T
TSC2_ENST00000568454	ENST00000568454.6	5256	12363	P-0001769-T01-IM3	2717957	2576778	large_intestine	colon	ascending	NS	carcinoma	adenocarcinoma	NS	NS	n	COSV51920139	COSM87828	109342998	c.5215C>T	p.R1739C	Substitution - Missense	het		38	16:2088569-2088569	+	n	-	PATHOGENIC	0.77387	Confirmed somatic variant	28481359		surgery-fixed	primary		ENSP00000454487.1:p.Arg1739Cys	ENST00000568454.6:c.5215C>T	16:g.2088569C>T
APC	ENST00000257430.8	8532	583	M29	2647129	2507307	stomach	NS	NS	NS	carcinoma	diffuse_adenocarcinoma	NS	NS	n	COSV57322109	COSM19099	94571040	c.3949G>C	p.E1317Q	Substitution - Missense			38	5:112839543-112839543	+	n	-	PATHOGENIC	0.97547	Confirmed somatic variant	28576136		surgery-fixed	NS		ENSP00000257430.4:p.Glu1317Gln	ENST00000257430.8:c.3949G>C	5:g.112839543G>C
MET_ENST00000436117	ENST00000436117.2	2295	7029	P-0011066-T01-IM5	2726693	2585514	pancreas	NS	NS	NS	carcinoma	ductal_carcinoma	NS	NS	n	COSV59264672	COSM1286164	101738777	c.1076G>A	p.R359Q	Substitution - Missense	het		38	7:116700160-116700160	+	n	-	PATHOGENIC	0.8708	Confirmed somatic variant	28481359		surgery-fixed	metastasis		ENSP00000410980.2:p.Arg359Gln	ENST00000436117.2:c.1076G>A	7:g.116700160G>A
NF1	ENST00000358273.8	8520	7765	P-0000950-T02-IM3	2716327	2575148	small_intestine	NS	NS	NS	carcinoma	adenocarcinoma	NS	NS	n	COSV62205700	COSM6913828	97245223	c.7910G>A	p.R2637Q	Substitution - Missense	het		38	17:31357309-31357309	+	n	-	PATHOGENIC	0.97687	Confirmed somatic variant	28481359		surgery-fixed	primary		ENSP00000351015.4:p.Arg2637Gln	ENST00000358273.8:c.7910G>A	17:g.31357309G>A
SDHB	ENST00000375499.7	843	10681	SH-3776	2371736	2234530	soft_tissue	blood_vessel	central_nervous_system	NS	haemangioblastoma	NS	NS	NS	n	COSV64965186	COSM5019672	97180016	c.487T>C	p.S163P	Substitution - Missense			38	1:17027802-17027802	-	y	-	PATHOGENIC	0.92875	Confirmed somatic variant	25589003		fixed - NOS	NS		ENSP00000364649.3:p.Ser163Pro	ENST00000375499.7:c.487T>C	1:g.17027802A>G
APC	ENST00000257430.8	8532	583	2020-02-02	2746097	2604800	large_intestine	NS	NS	NS	carcinoma	adenocarcinoma	NS	NS	y	COSV57342477	COSM6922916	94563349	c.1240C>T	p.R414C	Substitution - Missense			38	5:112819272-112819272	+	y	-	PATHOGENIC	0.98709	Confirmed somatic variant		646	NS	primary	73	ENSP00000257430.4:p.Arg414Cys	ENST00000257430.8:c.1240C>T	5:g.112819272C>T
ATM_ENST00000452508	ENST00000452508.6	9171	795	2784689	2784689	2642471	haematopoietic_and_lymphoid_tissue	NS	NS	NS	lymphoid_neoplasm	chronic_lymphocytic_leukaemia-small_lymphocytic_lymphoma	NS	NS	n	COSV53781383	COSM5020988	130173327	c.4388T>G	p.F1463C	Substitution - Missense			38	11:108289753-108289753	+	n	-	PATHOGENIC	0.96583	Confirmed somatic variant	25382417		blood-bone marrow	NS		ENSP00000388058.2:p.Phe1463Cys	ENST00000452508.6:c.4388T>G	11:g.108289753T>G
APC	ENST00000257430.8	8532	583	M3	2647109	2507287	stomach	NS	NS	NS	carcinoma	diffuse_adenocarcinoma	NS	NS	n	COSV57383428	COSM6503097	163320053	c.3173A>G	p.D1058G	Substitution - Missense			38	5:112838767-112838767	+	n	-	PATHOGENIC	0.98309	Confirmed somatic variant	28576136		surgery-fixed	NS		ENSP00000257430.4:p.Asp1058Gly	ENST00000257430.8:c.3173A>G	5:g.112838767A>G
APC	ENST00000257430.8	8532	583	GBM18-I1	2813453	2669845	central_nervous_system	brain	NS	NS	glioma	astrocytoma_Grade_IV	glioblastoma_multiforme	NS	y	COSV57342477	COSM6922916	94563349	c.1240C>T	p.R414C	Substitution - Missense			38	5:112819272-112819272	+	y	-	PATHOGENIC	0.98709	Confirmed somatic variant	28263318		surgery fresh/frozen	primary		ENSP00000257430.4:p.Arg414Cys	ENST00000257430.8:c.1240C>T	5:g.112819272C>T
APC	ENST00000257430.8	8532	583	W&S_6	2758226	2616789	soft_tissue	fibrous_tissue_and_uncertain_origin	abdominal_wall	NS	desmoid_tumour-fibromatosis	NS	NS	NS	y	COSV57358636	COSM2991050	163323999	c.5140G>A	p.D1714N	Substitution - Missense	het		38	5:112840734-112840734	+	n	-	PATHOGENIC	0.94187	Confirmed somatic variant	29901254		surgery fresh/frozen	primary	39	ENSP00000257430.4:p.Asp1714Asn	ENST00000257430.8:c.5140G>A	5:g.112840734G>A
APC	ENST00000257430.8	8532	583	M16	2647110	2507288	stomach	NS	NS	NS	carcinoma	diffuse_adenocarcinoma	NS	NS	n	COSV57383428	COSM6503097	163320053	c.3173A>G	p.D1058G	Substitution - Missense			38	5:112838767-112838767	+	n	-	PATHOGENIC	0.98309	Confirmed somatic variant	28576136		surgery-fixed	NS		ENSP00000257430.4:p.Asp1058Gly	ENST00000257430.8:c.3173A>G	5:g.112838767A>G
WT1_ENST00000452863	ENST00000452863.7	1494	12796	1029650	1029650	946521	kidney	NS	NS	NS	Wilms_tumour	NS	NS	NS	n	COSV60071168	COSM21963	102871704	c.745C>T	p.P249S	Substitution - Missense	het		38	11:32428521-32428521	-	n	-	PATHOGENIC	0.95689	Confirmed somatic variant	8019557		fresh/frozen - NOS	NS	3.9	ENSP00000415516.3:p.Pro249Ser	ENST00000452863.7:c.745C>T	11:g.32428521G>A
APC	ENST00000257430.8	8532	583	M18	2647128	2507306	stomach	NS	NS	NS	carcinoma	diffuse_adenocarcinoma	NS	NS	n	COSV57322109	COSM19099	94571040	c.3949G>C	p.E1317Q	Substitution - Missense			38	5:112839543-112839543	+	n	-	PATHOGENIC	0.97547	Confirmed somatic variant	28576136		surgery-fixed	NS		ENSP00000257430.4:p.Glu1317Gln	ENST00000257430.8:c.3949G>C	5:g.112839543G>C
WT1_ENST00000448076	ENST00000448076.7	1545	12796	1029650	1029650	946521	kidney	NS	NS	NS	Wilms_tumour	NS	NS	NS	n	COSV60071168	COSM21963	101890218	c.745C>T	p.P249S	Substitution - Missense	het		38	11:32428521-32428521	-	n	-	PATHOGENIC	0.95689	Confirmed somatic variant	8019557		fresh/frozen - NOS	NS	3.9	ENSP00000413452.3:p.Pro249Ser	ENST00000448076.7:c.745C>T	11:g.32428521G>A
PALLD_ENST00000261509	ENST00000261509.10	3321	17068	WGC067119	2549371	2410826	large_intestine	NS	NS	NS	carcinoma	adenocarcinoma	NS	NS	y	COSV54987141	COSM7289763	115012689	c.1040C>T	p.T347M	Substitution - Missense			38	4:168668321-168668321	+	y	-	PATHOGENIC	0.98851	Confirmed somatic variant		646	NS	primary	42	ENSP00000261509.6:p.Thr347Met	ENST00000261509.10:c.1040C>T	4:g.168668321C>T
AXIN2	ENST00000307078.9	2532	904	SS6003137	2120226	1994462	oesophagus	NS	NS	NS	carcinoma	adenocarcinoma	NS	NS	y	COSV61057901	COSM3665212	166161608	c.2051C>T	p.A684V	Substitution - Missense			38	17:65536410-65536410	-	n	-	PATHOGENIC	0.97225	Confirmed somatic variant		535	NS	NS		ENSP00000302625.5:p.Ala684Val	ENST00000307078.9:c.2051C>T	17:g.65536410G>A
APC	ENST00000257430.8	8532	583	GBM18-I2	2813454	2669846	central_nervous_system	brain	NS	NS	glioma	astrocytoma_Grade_IV	glioblastoma_multiforme	NS	y	COSV57342477	COSM6922916	94563349	c.1240C>T	p.R414C	Substitution - Missense			38	5:112819272-112819272	+	y	-	PATHOGENIC	0.98709	Confirmed somatic variant	28263318		surgery fresh/frozen	primary		ENSP00000257430.4:p.Arg414Cys	ENST00000257430.8:c.1240C>T	5:g.112819272C>T
ATM_ENST00000452508	ENST00000452508.6	9171	795	2784719	2784719	2642501	haematopoietic_and_lymphoid_tissue	NS	NS	NS	lymphoid_neoplasm	chronic_lymphocytic_leukaemia-small_lymphocytic_lymphoma	NS	NS	n	COSV53781383	COSM5020988	130173327	c.4388T>G	p.F1463C	Substitution - Missense			38	11:108289753-108289753	+	n	-	PATHOGENIC	0.96583	Confirmed somatic variant	25382417		blood-bone marrow	NS		ENSP00000388058.2:p.Phe1463Cys	ENST00000452508.6:c.4388T>G	11:g.108289753T>G
APC	ENST00000257430.8	8532	583	P-0004025-T01-IM5	2720437	2579258	stomach	NS	NS	NS	carcinoma	adenocarcinoma	NS	NS	n	COSV57369033	COSM6932451	163325878	c.1631T>C	p.I544T	Substitution - Missense	het		38	5:112828860-112828860	+	y	-	PATHOGENIC	0.99642	Confirmed somatic variant	28481359		surgery-fixed	primary		ENSP00000257430.4:p.Ile544Thr	ENST00000257430.8:c.1631T>C	5:g.112828860T>C
ERCC6	ENST00000355832.9	4482	3438	I2L-P10-Tumor-Organoid	2433493	2296374	large_intestine	colon	sigmoid	NS	carcinoma	adenocarcinoma	NS	NS	y	COSV63389278	COSM3438385	167814743	c.1996C>T	p.R666C	Substitution - Missense	het		38	10:49482860-49482860	-	y	-	PATHOGENIC	0.99373	Confirmed somatic variant	25957691		NS	NS	59	ENSP00000348089.5:p.Arg666Cys	ENST00000355832.9:c.1996C>T	10:g.49482860G>A
ERCC6	ENST00000355832.9	4482	3438	TCGA-EE-A3JA-06	2121702	1995938	skin	NS	NS	NS	malignant_melanoma	NS	NS	NS	y	COSV63389278	COSM3438385	167814743	c.1996C>T	p.R666C	Substitution - Missense			38	10:49482860-49482860	-	y	-	PATHOGENIC	0.99373	Confirmed somatic variant		540	NS	NS	44	ENSP00000348089.5:p.Arg666Cys	ENST00000355832.9:c.1996C>T	10:g.49482860G>A
APC	ENST00000257430.8	8532	583	Patient_2_Relapse	2458460	2321297	haematopoietic_and_lymphoid_tissue	NS	NS	NS	lymphoid_neoplasm	acute_lymphoblastic_leukaemia	NS	NS	y	COSV57322109	COSM19099	94571040	c.3949G>C	p.E1317Q	Substitution - Missense			38	5:112839543-112839543	+	n	-	PATHOGENIC	0.97547	Confirmed somatic variant	26189108		blood-bone marrow	recurrent	7	ENSP00000257430.4:p.Glu1317Gln	ENST00000257430.8:c.3949G>C	5:g.112839543G>C
PTCH1_ENST00000437951	ENST00000437951.5	4146	9585	cSCCP4	1604872	1524191	skin	face	NS	NS	carcinoma	squamous_cell_carcinoma	NS	NS	y	COSV59476544	COSM138721	126862181	c.4126C>T	p.R1376W	Substitution - Missense			38	9:95446932-95446932	-	y	-	PATHOGENIC	0.92946	Confirmed somatic variant	21984974		surgery - NOS	primary	83	ENSP00000389744.1:p.Arg1376Trp	ENST00000437951.5:c.4126C>T	9:g.95446932G>A
APC	ENST00000257430.8	8532	583	C1308	875048	794290	large_intestine	right	NS	NS	carcinoma	adenocarcinoma	NS	NS	n	COSV57322109	COSM19099	94571040	c.3949G>C	p.E1317Q	Substitution - Missense			38	5:112839543-112839543	+	n	-	PATHOGENIC	0.97547	Confirmed somatic variant	12408524		NS	NS		ENSP00000257430.4:p.Glu1317Gln	ENST00000257430.8:c.3949G>C	5:g.112839543G>C
MAD1L1_ENST00000399654	ENST00000399654.6	2157	6762	Pat_04_A	2492839	2355453	NS	NS	NS	NS	malignant_melanoma	NS	NS	NS	y	COSV56243603	COSM5872478	121206952	c.175C>T	p.R59C	Substitution - Missense			38	7:2225526-2225526	-	y	-	PATHOGENIC	0.97962	Confirmed somatic variant	24265153		surgery-fixed	NS	51	ENSP00000382562.2:p.Arg59Cys	ENST00000399654.6:c.175C>T	7:g.2225526G>A
CHEK2_ENST00000405598	ENST00000405598.5	1632	16627	PALDWP	2679203	2538477	kidney	NS	NS	NS	Wilms_tumour	NS	NS	NS	n	COSV60418236	COSM5648771	99608026	c.538C>T	p.R180C	Substitution - Missense	het		38	22:28725031-28725031	-	y	-	PATHOGENIC	0.94187	Confirmed somatic variant	28825729		surgery fresh/frozen	primary	5.8	ENSP00000386087.1:p.Arg180Cys	ENST00000405598.5:c.538C>T	22:g.28725031G>A
HOXB13	ENST00000290295.7	855	5112	2668583	2668583	2528144	salivary_gland	NS	NS	NS	carcinoma	mucinous_adenocarcinoma	NS	NS	y	COSV51706067	COSM3889825	162359635	c.251G>A	p.G84E	Substitution - Missense	hom		38	17:48728343-48728343	-	y	-	PATHOGENIC	0.99105	Confirmed somatic variant	28249646		cell-line	metastasis		ENSP00000290295.7:p.Gly84Glu	ENST00000290295.7:c.251G>A	17:g.48728343C>T
HOXB13	ENST00000290295.7	855	5112	TCGA-FW-A3R5-06	2185962	2054259	skin	NS	NS	NS	malignant_melanoma	NS	NS	NS	y	COSV51706067	COSM3889825	162359635	c.251G>A	p.G84E	Substitution - Missense			38	17:48728343-48728343	-	y	-	PATHOGENIC	0.99105	Confirmed somatic variant		540	NS	NS	68	ENSP00000290295.7:p.Gly84Glu	ENST00000290295.7:c.251G>A	17:g.48728343C>T
TSC2_ENST00000439673	ENST00000439673.6	5115	12363	70	1481475	1405104	pancreas	NS	NS	NS	carcinoid-endocrine_tumour	NS	NS	NS	n	COSV51920139	COSM87828	101736636	c.5074C>T	p.R1692C	Substitution - Missense	het		38	16:2088569-2088569	+	n	-	PATHOGENIC	0.77387	Confirmed somatic variant	21252315		surgery fresh/frozen	NS		ENSP00000399232.2:p.Arg1692Cys	ENST00000439673.6:c.5074C>T	16:g.2088569C>T
CHEK2	ENST00000382580.6	1761	16627	PALDWP	2679203	2538477	kidney	NS	NS	NS	Wilms_tumour	NS	NS	NS	n	COSV60418236	COSM5648771	98816353	c.667C>T	p.R223C	Substitution - Missense	het		38	22:28725031-28725031	-	y	-	PATHOGENIC	0.94187	Confirmed somatic variant	28825729		surgery fresh/frozen	primary	5.8	ENSP00000372023.2:p.Arg223Cys	ENST00000382580.6:c.667C>T	22:g.28725031G>A
CHEK2_ENST00000405598	ENST00000405598.5	1632	16627	P-0002078-T01-IM3	2718379	2577200	large_intestine	colon	sigmoid	NS	carcinoma	adenocarcinoma	NS	NS	n	COSV60418236	COSM5648771	99608026	c.538C>T	p.R180C	Substitution - Missense	het		38	22:28725031-28725031	-	y	-	PATHOGENIC	0.94187	Confirmed somatic variant	28481359		surgery-fixed	metastasis		ENSP00000386087.1:p.Arg180Cys	ENST00000405598.5:c.538C>T	22:g.28725031G>A
BARD1_ENST00000619009	ENST00000619009.4	795	952	PCSI_0083_Pa_P_526	2197226	2065504	pancreas	NS	NS	NS	carcinoma	ductal_carcinoma	NS	NS	y	COSV53616840	COSM3782109	155059771	c.433C>T	p.R145C	Substitution - Missense			38	2:214730440-214730440	-	y	-	PATHOGENIC	0.9778	Confirmed somatic variant		382	NS	NS		ENSP00000482293.1:p.Arg145Cys	ENST00000619009.4:c.433C>T	2:g.214730440G>A
TSC2_ENST00000644335	ENST00000644335.1	5220	12363	70	1481475	1405104	pancreas	NS	NS	NS	carcinoid-endocrine_tumour	NS	NS	NS	n	COSV51920139	COSM87828	113463067	c.5179C>T	p.R1727C	Substitution - Missense	het		38	16:2088569-2088569	+	n	-	PATHOGENIC	0.77387	Confirmed somatic variant	21252315		surgery fresh/frozen	NS		ENSP00000496317.1:p.Arg1727Cys	ENST00000644335.1:c.5179C>T	16:g.2088569C>T
TSC2_ENST00000439673	ENST00000439673.6	5115	12363	P-0001769-T01-IM3	2717957	2576778	large_intestine	colon	ascending	NS	carcinoma	adenocarcinoma	NS	NS	n	COSV51920139	COSM87828	101736636	c.5074C>T	p.R1692C	Substitution - Missense	het		38	16:2088569-2088569	+	n	-	PATHOGENIC	0.77387	Confirmed somatic variant	28481359		surgery-fixed	primary		ENSP00000399232.2:p.Arg1692Cys	ENST00000439673.6:c.5074C>T	16:g.2088569C>T
PTCH1_ENST00000421141	ENST00000421141.5	3891	9585	cSCCP4	1604872	1524191	skin	face	NS	NS	carcinoma	squamous_cell_carcinoma	NS	NS	y	COSV59476544	COSM138721	125315508	c.3871C>T	p.R1291W	Substitution - Missense			38	9:95446932-95446932	-	y	-	PATHOGENIC	0.92946	Confirmed somatic variant	21984974		surgery - NOS	primary	83	ENSP00000399981.1:p.Arg1291Trp	ENST00000421141.5:c.3871C>T	9:g.95446932G>A
CHEK2	ENST00000382580.6	1761	16627	P-0002078-T01-IM3	2718379	2577200	large_intestine	colon	sigmoid	NS	carcinoma	adenocarcinoma	NS	NS	n	COSV60418236	COSM5648771	98816353	c.667C>T	p.R223C	Substitution - Missense	het		38	22:28725031-28725031	-	y	-	PATHOGENIC	0.94187	Confirmed somatic variant	28481359		surgery-fixed	metastasis		ENSP00000372023.2:p.Arg223Cys	ENST00000382580.6:c.667C>T	22:g.28725031G>A
TSC2_ENST00000644335	ENST00000644335.1	5220	12363	P-0001769-T01-IM3	2717957	2576778	large_intestine	colon	ascending	NS	carcinoma	adenocarcinoma	NS	NS	n	COSV51920139	COSM87828	113463067	c.5179C>T	p.R1727C	Substitution - Missense	het		38	16:2088569-2088569	+	n	-	PATHOGENIC	0.77387	Confirmed somatic variant	28481359		surgery-fixed	primary		ENSP00000496317.1:p.Arg1727Cys	ENST00000644335.1:c.5179C>T	16:g.2088569C>T
APC_ENST00000508376	ENST00000508376.6	8532	583	1230422	1230422	1142236	large_intestine	colon	ascending	NS	other	Crohn_disease	NS	NS	n	COSV57322709	COSM30751	105017978	c.3386T>C	p.L1129S	Substitution - Missense	het		38	5:112838980-112838980	+	n	-	PATHOGENIC	0.90425	Confirmed somatic variant	19543899		surgery - NOS	NS		ENSP00000427089.2:p.Leu1129Ser	ENST00000508376.6:c.3386T>C	5:g.112838980T>C
CHEK2_ENST00000405598	ENST00000405598.5	1632	16627	ESCC_168	2479655	2342415	oesophagus	NS	NS	NS	carcinoma	squamous_cell_carcinoma	NS	NS	y	COSV60418236	COSM5648771	99608026	c.538C>T	p.R180C	Substitution - Missense			38	22:28725031-28725031	-	y	-	PATHOGENIC	0.94187	Confirmed somatic variant	26873401		NS	NS	56	ENSP00000386087.1:p.Arg180Cys	ENST00000405598.5:c.538C>T	22:g.28725031G>A
APC_ENST00000508376	ENST00000508376.6	8532	583	M1	2647127	2507305	stomach	NS	NS	NS	carcinoma	diffuse_adenocarcinoma	NS	NS	n	COSV57322109	COSM19099	105028688	c.3949G>C	p.E1317Q	Substitution - Missense			38	5:112839543-112839543	+	n	-	PATHOGENIC	0.97547	Confirmed somatic variant	28576136		surgery-fixed	NS		ENSP00000427089.2:p.Glu1317Gln	ENST00000508376.6:c.3949G>C	5:g.112839543G>C
TSC2_ENST00000643088	ENST00000643088.1	5217	12363	70	1481475	1405104	pancreas	NS	NS	NS	carcinoid-endocrine_tumour	NS	NS	NS	n	COSV51920139	COSM87828	112900104	c.5176C>T	p.R1726C	Substitution - Missense	het		38	16:2088569-2088569	+	n	-	PATHOGENIC	0.77387	Confirmed somatic variant	21252315		surgery fresh/frozen	NS		ENSP00000494747.1:p.Arg1726Cys	ENST00000643088.1:c.5176C>T	16:g.2088569C>T
APC_ENST00000508376	ENST00000508376.6	8532	583	P-0003018-T01-IM3	2719227	2578048	testis	NS	NS	NS	germ_cell_tumour	choriocarcinoma	NS	NS	n	COSV57342477	COSM6922916	105021436	c.1240C>T	p.R414C	Substitution - Missense	het		38	5:112819272-112819272	+	y	-	PATHOGENIC	0.98709	Confirmed somatic variant	28481359		surgery-fixed	primary		ENSP00000427089.2:p.Arg414Cys	ENST00000508376.6:c.1240C>T	5:g.112819272C>T
APC_ENST00000508376	ENST00000508376.6	8532	583	2204266	2204266	2072505	large_intestine	NS	NS	NS	carcinoma	adenocarcinoma	NS	NS	n	COSV57371565	COSM4169481	137878145	c.4237A>G	p.M1413V	Substitution - Missense			38	5:112839831-112839831	+	n	-	PATHOGENIC	0.95384	Confirmed somatic variant	23085758		surgery fresh/frozen	NS		ENSP00000427089.2:p.Met1413Val	ENST00000508376.6:c.4237A>G	5:g.112839831A>G
RET_ENST00000615310	ENST00000615310.4	1377	9967	2550029	2550029	2411484	thyroid	NS	NS	NS	carcinoma	medullary_carcinoma	NS	NS	n	COSV60687010	COSM4170226	157315954	c.1289+3314C>T	p.?	Unknown			38	10:43114546-43114546	+	n	-	PATHOGENIC	0.94816	Confirmed somatic variant	27283290		surgery-fixed	primary	56		ENST00000615310.4:c.1289+3314C>T	10:g.43114546C>T
APC_ENST00000508376	ENST00000508376.6	8532	583	2749041	2749041	2607744	biliary_tract	gallbladder	NS	NS	carcinoma	adenocarcinoma	NS	NS	n	COSV57322109	COSM19099	105028688	c.3949G>C	p.E1317Q	Substitution - Missense			38	5:112839543-112839543	+	n	-	PATHOGENIC	0.97547	Confirmed somatic variant	29360550		surgery-fixed	NS	76	ENSP00000427089.2:p.Glu1317Gln	ENST00000508376.6:c.3949G>C	5:g.112839543G>C
CHEK2	ENST00000382580.6	1761	16627	ESCC_168	2479655	2342415	oesophagus	NS	NS	NS	carcinoma	squamous_cell_carcinoma	NS	NS	y	COSV60418236	COSM5648771	98816353	c.667C>T	p.R223C	Substitution - Missense			38	22:28725031-28725031	-	y	-	PATHOGENIC	0.94187	Confirmed somatic variant	26873401		NS	NS	56	ENSP00000372023.2:p.Arg223Cys	ENST00000382580.6:c.667C>T	22:g.28725031G>A
APC_ENST00000508376	ENST00000508376.6	8532	583	M40	2647117	2507295	stomach	NS	NS	NS	carcinoma	diffuse_adenocarcinoma	NS	NS	n	COSV57322109	COSM19099	105028688	c.3949G>C	p.E1317Q	Substitution - Missense			38	5:112839543-112839543	+	n	-	PATHOGENIC	0.97547	Confirmed somatic variant	28576136		surgery-fixed	NS		ENSP00000427089.2:p.Glu1317Gln	ENST00000508376.6:c.3949G>C	5:g.112839543G>C
APC_ENST00000508376	ENST00000508376.6	8532	583	P-0002347-T01-IM3	2718632	2577453	central_nervous_system	brain	NS	NS	glioma	astrocytoma_Grade_IV	glioblastoma_multiforme	NS	n	COSV57342477	COSM6922916	105021436	c.1240C>T	p.R414C	Substitution - Missense	het		38	5:112819272-112819272	+	y	-	PATHOGENIC	0.98709	Confirmed somatic variant	28481359		surgery-fixed	primary		ENSP00000427089.2:p.Arg414Cys	ENST00000508376.6:c.1240C>T	5:g.112819272C>T
RET_ENST00000615310	ENST00000615310.4	1377	9967	2550032	2550032	2411487	thyroid	NS	NS	NS	carcinoma	medullary_carcinoma	NS	NS	n	COSV60687010	COSM4170226	157315954	c.1289+3314C>T	p.?	Unknown			38	10:43114546-43114546	+	n	-	PATHOGENIC	0.94816	Confirmed somatic variant	27283290		surgery-fixed	primary	44		ENST00000615310.4:c.1289+3314C>T	10:g.43114546C>T
APC_ENST00000508376	ENST00000508376.6	8532	583	M29	2647129	2507307	stomach	NS	NS	NS	carcinoma	diffuse_adenocarcinoma	NS	NS	n	COSV57322109	COSM19099	105028688	c.3949G>C	p.E1317Q	Substitution - Missense			38	5:112839543-112839543	+	n	-	PATHOGENIC	0.97547	Confirmed somatic variant	28576136		surgery-fixed	NS		ENSP00000427089.2:p.Glu1317Gln	ENST00000508376.6:c.3949G>C	5:g.112839543G>C
TSC2_ENST00000643088	ENST00000643088.1	5217	12363	P-0001769-T01-IM3	2717957	2576778	large_intestine	colon	ascending	NS	carcinoma	adenocarcinoma	NS	NS	n	COSV51920139	COSM87828	112900104	c.5176C>T	p.R1726C	Substitution - Missense	het		38	16:2088569-2088569	+	n	-	PATHOGENIC	0.77387	Confirmed somatic variant	28481359		surgery-fixed	primary		ENSP00000494747.1:p.Arg1726Cys	ENST00000643088.1:c.5176C>T	16:g.2088569C>T
CHEK2_ENST00000405598	ENST00000405598.5	1632	16627	TCGA-AX-A0J1-01	1783377	1687376	endometrium	NS	NS	NS	carcinoma	endometrioid_carcinoma	NS	NS	y	COSV60418236	COSM5648771	99608026	c.538C>T	p.R180C	Substitution - Missense			38	22:28725031-28725031	-	y	-	PATHOGENIC	0.94187	Confirmed somatic variant		419	fresh/frozen - NOS	primary	80	ENSP00000386087.1:p.Arg180Cys	ENST00000405598.5:c.538C>T	22:g.28725031G>A
APC_ENST00000508376	ENST00000508376.6	8532	583	M3	2647109	2507287	stomach	NS	NS	NS	carcinoma	diffuse_adenocarcinoma	NS	NS	n	COSV57383428	COSM6503097	137873870	c.3173A>G	p.D1058G	Substitution - Missense			38	5:112838767-112838767	+	n	-	PATHOGENIC	0.98309	Confirmed somatic variant	28576136		surgery-fixed	NS		ENSP00000427089.2:p.Asp1058Gly	ENST00000508376.6:c.3173A>G	5:g.112838767A>G
APC_ENST00000508376	ENST00000508376.6	8532	583	2020-02-02	2746097	2604800	large_intestine	NS	NS	NS	carcinoma	adenocarcinoma	NS	NS	y	COSV57342477	COSM6922916	105021436	c.1240C>T	p.R414C	Substitution - Missense			38	5:112819272-112819272	+	y	-	PATHOGENIC	0.98709	Confirmed somatic variant		646	NS	primary	73	ENSP00000427089.2:p.Arg414Cys	ENST00000508376.6:c.1240C>T	5:g.112819272C>T
WT1_ENST00000530998	ENST00000530998.5	867	12796	1029650	1029650	946521	kidney	NS	NS	NS	Wilms_tumour	NS	NS	NS	n	COSV60071168	COSM21963	107426080	c.109C>T	p.P37S	Substitution - Missense	het		38	11:32428521-32428521	-	n	-	PATHOGENIC	0.95689	Confirmed somatic variant	8019557		fresh/frozen - NOS	NS	3.9	ENSP00000435307.1:p.Pro37Ser	ENST00000530998.5:c.109C>T	11:g.32428521G>A
TSC2_ENST00000350773	ENST00000350773.9	5355	12363	70	1481475	1405104	pancreas	NS	NS	NS	carcinoid-endocrine_tumour	NS	NS	NS	n	COSV51920139	COSM87828	96340362	c.5314C>T	p.R1772C	Substitution - Missense	het		38	16:2088569-2088569	+	n	-	PATHOGENIC	0.77387	Confirmed somatic variant	21252315		surgery fresh/frozen	NS		ENSP00000344383.4:p.Arg1772Cys	ENST00000350773.9:c.5314C>T	16:g.2088569C>T
CHEK2	ENST00000382580.6	1761	16627	TCGA-AX-A0J1-01	1783377	1687376	endometrium	NS	NS	NS	carcinoma	endometrioid_carcinoma	NS	NS	y	COSV60418236	COSM5648771	98816353	c.667C>T	p.R223C	Substitution - Missense			38	22:28725031-28725031	-	y	-	PATHOGENIC	0.94187	Confirmed somatic variant		419	fresh/frozen - NOS	primary	80	ENSP00000372023.2:p.Arg223Cys	ENST00000382580.6:c.667C>T	22:g.28725031G>A
APC_ENST00000508376	ENST00000508376.6	8532	583	W&S_6	2758226	2616789	soft_tissue	fibrous_tissue_and_uncertain_origin	abdominal_wall	NS	desmoid_tumour-fibromatosis	NS	NS	NS	y	COSV57358636	COSM2991050	137878300	c.5140G>A	p.D1714N	Substitution - Missense	het		38	5:112840734-112840734	+	n	-	PATHOGENIC	0.94187	Confirmed somatic variant	29901254		surgery fresh/frozen	primary	39	ENSP00000427089.2:p.Asp1714Asn	ENST00000508376.6:c.5140G>A	5:g.112840734G>A
APC_ENST00000508376	ENST00000508376.6	8532	583	GBM18-I1	2813453	2669845	central_nervous_system	brain	NS	NS	glioma	astrocytoma_Grade_IV	glioblastoma_multiforme	NS	y	COSV57342477	COSM6922916	105021436	c.1240C>T	p.R414C	Substitution - Missense			38	5:112819272-112819272	+	y	-	PATHOGENIC	0.98709	Confirmed somatic variant	28263318		surgery fresh/frozen	primary		ENSP00000427089.2:p.Arg414Cys	ENST00000508376.6:c.1240C>T	5:g.112819272C>T
APC_ENST00000508376	ENST00000508376.6	8532	583	M16	2647110	2507288	stomach	NS	NS	NS	carcinoma	diffuse_adenocarcinoma	NS	NS	n	COSV57383428	COSM6503097	137873870	c.3173A>G	p.D1058G	Substitution - Missense			38	5:112838767-112838767	+	n	-	PATHOGENIC	0.98309	Confirmed somatic variant	28576136		surgery-fixed	NS		ENSP00000427089.2:p.Asp1058Gly	ENST00000508376.6:c.3173A>G	5:g.112838767A>G
TSC2_ENST00000642561	ENST00000642561.1	5283	12363	70	1481475	1405104	pancreas	NS	NS	NS	carcinoid-endocrine_tumour	NS	NS	NS	n	COSV51920139	COSM87828	113474371	c.5242C>T	p.R1748C	Substitution - Missense	het		38	16:2088569-2088569	+	n	-	PATHOGENIC	0.77387	Confirmed somatic variant	21252315		surgery fresh/frozen	NS		ENSP00000495099.1:p.Arg1748Cys	ENST00000642561.1:c.5242C>T	16:g.2088569C>T
APC_ENST00000508376	ENST00000508376.6	8532	583	M18	2647128	2507306	stomach	NS	NS	NS	carcinoma	diffuse_adenocarcinoma	NS	NS	n	COSV57322109	COSM19099	105028688	c.3949G>C	p.E1317Q	Substitution - Missense			38	5:112839543-112839543	+	n	-	PATHOGENIC	0.97547	Confirmed somatic variant	28576136		surgery-fixed	NS		ENSP00000427089.2:p.Glu1317Gln	ENST00000508376.6:c.3949G>C	5:g.112839543G>C
TSC2_ENST00000350773	ENST00000350773.9	5355	12363	P-0001769-T01-IM3	2717957	2576778	large_intestine	colon	ascending	NS	carcinoma	adenocarcinoma	NS	NS	n	COSV51920139	COSM87828	96340362	c.5314C>T	p.R1772C	Substitution - Missense	het		38	16:2088569-2088569	+	n	-	PATHOGENIC	0.77387	Confirmed somatic variant	28481359		surgery-fixed	primary		ENSP00000344383.4:p.Arg1772Cys	ENST00000350773.9:c.5314C>T	16:g.2088569C>T
APC_ENST00000508376	ENST00000508376.6	8532	583	GBM18-I2	2813454	2669846	central_nervous_system	brain	NS	NS	glioma	astrocytoma_Grade_IV	glioblastoma_multiforme	NS	y	COSV57342477	COSM6922916	105021436	c.1240C>T	p.R414C	Substitution - Missense			38	5:112819272-112819272	+	y	-	PATHOGENIC	0.98709	Confirmed somatic variant	28263318		surgery fresh/frozen	primary		ENSP00000427089.2:p.Arg414Cys	ENST00000508376.6:c.1240C>T	5:g.112819272C>T
MAD1L1_ENST00000265854	ENST00000265854.11	2157	6762	Pat_04_A	2492839	2355453	NS	NS	NS	NS	malignant_melanoma	NS	NS	NS	y	COSV56243603	COSM5872478	115115607	c.175C>T	p.R59C	Substitution - Missense			38	7:2225526-2225526	-	y	-	PATHOGENIC	0.97962	Confirmed somatic variant	24265153		surgery-fixed	NS	51	ENSP00000265854.7:p.Arg59Cys	ENST00000265854.11:c.175C>T	7:g.2225526G>A
TSC2_ENST00000642561	ENST00000642561.1	5283	12363	P-0001769-T01-IM3	2717957	2576778	large_intestine	colon	ascending	NS	carcinoma	adenocarcinoma	NS	NS	n	COSV51920139	COSM87828	113474371	c.5242C>T	p.R1748C	Substitution - Missense	het		38	16:2088569-2088569	+	n	-	PATHOGENIC	0.77387	Confirmed somatic variant	28481359		surgery-fixed	primary		ENSP00000495099.1:p.Arg1748Cys	ENST00000642561.1:c.5242C>T	16:g.2088569C>T
APC_ENST00000508376	ENST00000508376.6	8532	583	P-0004025-T01-IM5	2720437	2579258	stomach	NS	NS	NS	carcinoma	adenocarcinoma	NS	NS	n	COSV57369033	COSM6932451	137880556	c.1631T>C	p.I544T	Substitution - Missense	het		38	5:112828860-112828860	+	y	-	PATHOGENIC	0.99642	Confirmed somatic variant	28481359		surgery-fixed	primary		ENSP00000427089.2:p.Ile544Thr	ENST00000508376.6:c.1631T>C	5:g.112828860T>C
TSC2_ENST00000643946	ENST00000643946.1	5349	12363	70	1481475	1405104	pancreas	NS	NS	NS	carcinoid-endocrine_tumour	NS	NS	NS	n	COSV51920139	COSM87828	113923517	c.5308C>T	p.R1770C	Substitution - Missense	het		38	16:2088569-2088569	+	n	-	PATHOGENIC	0.77387	Confirmed somatic variant	21252315		surgery fresh/frozen	NS		ENSP00000495927.1:p.Arg1770Cys	ENST00000643946.1:c.5308C>T	16:g.2088569C>T
APC_ENST00000508376	ENST00000508376.6	8532	583	Patient_2_Relapse	2458460	2321297	haematopoietic_and_lymphoid_tissue	NS	NS	NS	lymphoid_neoplasm	acute_lymphoblastic_leukaemia	NS	NS	y	COSV57322109	COSM19099	105028688	c.3949G>C	p.E1317Q	Substitution - Missense			38	5:112839543-112839543	+	n	-	PATHOGENIC	0.97547	Confirmed somatic variant	26189108		blood-bone marrow	recurrent	7	ENSP00000427089.2:p.Glu1317Gln	ENST00000508376.6:c.3949G>C	5:g.112839543G>C
APC_ENST00000508376	ENST00000508376.6	8532	583	C1308	875048	794290	large_intestine	right	NS	NS	carcinoma	adenocarcinoma	NS	NS	n	COSV57322109	COSM19099	105028688	c.3949G>C	p.E1317Q	Substitution - Missense			38	5:112839543-112839543	+	n	-	PATHOGENIC	0.97547	Confirmed somatic variant	12408524		NS	NS		ENSP00000427089.2:p.Glu1317Gln	ENST00000508376.6:c.3949G>C	5:g.112839543G>C
TSC2_ENST00000643946	ENST00000643946.1	5349	12363	P-0001769-T01-IM3	2717957	2576778	large_intestine	colon	ascending	NS	carcinoma	adenocarcinoma	NS	NS	n	COSV51920139	COSM87828	113923517	c.5308C>T	p.R1770C	Substitution - Missense	het		38	16:2088569-2088569	+	n	-	PATHOGENIC	0.77387	Confirmed somatic variant	28481359		surgery-fixed	primary		ENSP00000495927.1:p.Arg1770Cys	ENST00000643946.1:c.5308C>T	16:g.2088569C>T
RET_ENST00000615310	ENST00000615310.4	1377	9967	677	1818310	1717478	haematopoietic_and_lymphoid_tissue	NS	NS	NS	lymphoid_neoplasm	Burkitt_lymphoma	NS	NS	y	COSV60703769	COSM1159820	157325990	c.1290-1242A>T	p.?	Unknown			38	10:43118460-43118460	+	n	-	PATHOGENIC	0.90827	Confirmed somatic variant	23143597		NS	NS	34		ENST00000615310.4:c.1290-1242A>T	10:g.43118460A>T
TSC2_ENST00000646388	ENST00000646388.1	5418	12363	70	1481475	1405104	pancreas	NS	NS	NS	carcinoid-endocrine_tumour	NS	NS	NS	n	COSV51920139	COSM87828	113980327	c.5377C>T	p.R1793C	Substitution - Missense	het		38	16:2088569-2088569	+	n	-	PATHOGENIC	0.77387	Confirmed somatic variant	21252315		surgery fresh/frozen	NS		ENSP00000495921.1:p.Arg1793Cys	ENST00000646388.1:c.5377C>T	16:g.2088569C>T
RET	ENST00000355710.7	3345	9967	2550029	2550029	2411484	thyroid	NS	NS	NS	carcinoma	medullary_carcinoma	NS	NS	n	COSV60687010	COSM4170226	167555487	c.1946C>T	p.S649L	Substitution - Missense			38	10:43114546-43114546	+	n	-	PATHOGENIC	0.94816	Confirmed somatic variant	27283290		surgery-fixed	primary	56	ENSP00000347942.3:p.Ser649Leu	ENST00000355710.7:c.1946C>T	10:g.43114546C>T
RET	ENST00000355710.7	3345	9967	2550032	2550032	2411487	thyroid	NS	NS	NS	carcinoma	medullary_carcinoma	NS	NS	n	COSV60687010	COSM4170226	167555487	c.1946C>T	p.S649L	Substitution - Missense			38	10:43114546-43114546	+	n	-	PATHOGENIC	0.94816	Confirmed somatic variant	27283290		surgery-fixed	primary	44	ENSP00000347942.3:p.Ser649Leu	ENST00000355710.7:c.1946C>T	10:g.43114546C>T
AXIN2_ENST00000375702	ENST00000375702.5	2337	904	SS6003137	2120226	1994462	oesophagus	NS	NS	NS	carcinoma	adenocarcinoma	NS	NS	y	COSV61057901	COSM3665212	118260232	c.1856C>T	p.A619V	Substitution - Missense			38	17:65536410-65536410	-	n	-	PATHOGENIC	0.97225	Confirmed somatic variant		535	NS	NS		ENSP00000364854.5:p.Ala619Val	ENST00000375702.5:c.1856C>T	17:g.65536410G>A
TSC2_ENST00000401874	ENST00000401874.7	5223	12363	70	1481475	1405104	pancreas	NS	NS	NS	carcinoid-endocrine_tumour	NS	NS	NS	n	COSV51920139	COSM87828	99463555	c.5182C>T	p.R1728C	Substitution - Missense	het		38	16:2088569-2088569	+	n	-	PATHOGENIC	0.77387	Confirmed somatic variant	21252315		surgery fresh/frozen	NS		ENSP00000384468.2:p.Arg1728Cys	ENST00000401874.7:c.5182C>T	16:g.2088569C>T
TSC2_ENST00000646388	ENST00000646388.1	5418	12363	P-0001769-T01-IM3	2717957	2576778	large_intestine	colon	ascending	NS	carcinoma	adenocarcinoma	NS	NS	n	COSV51920139	COSM87828	113980327	c.5377C>T	p.R1793C	Substitution - Missense	het		38	16:2088569-2088569	+	n	-	PATHOGENIC	0.77387	Confirmed somatic variant	28481359		surgery-fixed	primary		ENSP00000495921.1:p.Arg1793Cys	ENST00000646388.1:c.5377C>T	16:g.2088569C>T
CHEK2_ENST00000328354	ENST00000328354.10	1632	16627	PALDWP	2679203	2538477	kidney	NS	NS	NS	Wilms_tumour	NS	NS	NS	n	COSV60418236	COSM5648771	95159811	c.538C>T	p.R180C	Substitution - Missense	het		38	22:28725031-28725031	-	y	-	PATHOGENIC	0.94187	Confirmed somatic variant	28825729		surgery fresh/frozen	primary	5.8	ENSP00000329178.6:p.Arg180Cys	ENST00000328354.10:c.538C>T	22:g.28725031G>A
MET_ENST00000397752	ENST00000397752.7	4173	7029	TARGET-30-PASAZJ	1898392	1787076	autonomic_ganglia	NS	NS	NS	neuroblastoma	NS	NS	NS	y	COSV59264672	COSM1286164	98749049	c.1076G>A	p.R359Q	Substitution - Missense			38	7:116700160-116700160	+	n	-	PATHOGENIC	0.8708	Confirmed somatic variant	23334666		NS	NS		ENSP00000380860.3:p.Arg359Gln	ENST00000397752.7:c.1076G>A	7:g.116700160G>A
MET_ENST00000397752	ENST00000397752.7	4173	7029	2039288	2039288	1920624	kidney	NS	NS	NS	carcinoma	NS	NS	NS	n	COSV59256560	COSM707	98747307	c.2975C>T	p.T992I	Substitution - Missense	het		38	7:116771936-116771936	+	n	-	PATHOGENIC	0.98143	Confirmed somatic variant	24155122		surgery-fixed	NS	65	ENSP00000380860.3:p.Thr992Ile	ENST00000397752.7:c.2975C>T	7:g.116771936C>T
POLE_ENST00000535270	ENST00000535270.5	6780	9177	P-0009918-T01-IM5	2725744	2584565	stomach	NS	NS	NS	carcinoma	adenocarcinoma	NS	NS	n	COSV57693399	COSM6971440	144619839	c.4442G>A	p.R1481H	Substitution - Missense	het		38	12:132643252-132643252	-	n	-	PATHOGENIC	0.99265	Confirmed somatic variant	28481359		surgery-fixed	primary		ENSP00000445753.1:p.Arg1481His	ENST00000535270.5:c.4442G>A	12:g.132643252C>T
MET_ENST00000397752	ENST00000397752.7	4173	7029	T31	755474	676684	lung	NS	NS	NS	carcinoma	small_cell_carcinoma	NS	NS	n	COSV59256560	COSM707	98747307	c.2975C>T	p.T992I	Substitution - Missense			38	7:116771936-116771936	+	n	-	PATHOGENIC	0.98143	Confirmed somatic variant	14559814		surgery - NOS	primary		ENSP00000380860.3:p.Thr992Ile	ENST00000397752.7:c.2975C>T	7:g.116771936C>T
MET_ENST00000397752	ENST00000397752.7	4173	7029	917125	917125	834506	thyroid	NS	NS	NS	carcinoma	papillary_carcinoma	NS	NS	n	COSV59256560	COSM707	98747307	c.2975C>T	p.T992I	Substitution - Missense	het		38	7:116771936-116771936	+	n	-	PATHOGENIC	0.98143	Confirmed somatic variant	15767811		surgery-fixed	NS		ENSP00000380860.3:p.Thr992Ile	ENST00000397752.7:c.2975C>T	7:g.116771936C>T
TSC2_ENST00000401874	ENST00000401874.7	5223	12363	P-0001769-T01-IM3	2717957	2576778	large_intestine	colon	ascending	NS	carcinoma	adenocarcinoma	NS	NS	n	COSV51920139	COSM87828	99463555	c.5182C>T	p.R1728C	Substitution - Missense	het		38	16:2088569-2088569	+	n	-	PATHOGENIC	0.77387	Confirmed somatic variant	28481359		surgery-fixed	primary		ENSP00000384468.2:p.Arg1728Cys	ENST00000401874.7:c.5182C>T	16:g.2088569C>T
MET_ENST00000397752	ENST00000397752.7	4173	7029	2814617	2814617	2671006	thyroid	NS	NS	NS	carcinoma	medullary_carcinoma	NS	NS	n	COSV59256560	COSM707	98747307	c.2975C>T	p.T992I	Substitution - Missense			38	7:116771936-116771936	+	n	-	PATHOGENIC	0.98143	Confirmed somatic variant	31605946		surgery - NOS	NS		ENSP00000380860.3:p.Thr992Ile	ENST00000397752.7:c.2975C>T	7:g.116771936C>T
CHEK2_ENST00000328354	ENST00000328354.10	1632	16627	P-0002078-T01-IM3	2718379	2577200	large_intestine	colon	sigmoid	NS	carcinoma	adenocarcinoma	NS	NS	n	COSV60418236	COSM5648771	95159811	c.538C>T	p.R180C	Substitution - Missense	het		38	22:28725031-28725031	-	y	-	PATHOGENIC	0.94187	Confirmed somatic variant	28481359		surgery-fixed	metastasis		ENSP00000329178.6:p.Arg180Cys	ENST00000328354.10:c.538C>T	22:g.28725031G>A
RET_ENST00000615310	ENST00000615310.4	1377	9967	2202635	2202635	2070893	adrenal_gland	NS	NS	NS	pheochromocytoma	NS	NS	NS	n	COSV60703769	COSM1159820	157325990	c.1290-1242A>T	p.?	Unknown			38	10:43118460-43118460	+	n	-	PATHOGENIC	0.90827	Confirmed somatic variant	24694336		surgery fresh/frozen	NS	69		ENST00000615310.4:c.1290-1242A>T	10:g.43118460A>T
CDK4_ENST00000549606	ENST00000549606.5	123	1773	P-0004220-T01-IM5	2720627	2579448	large_intestine	caecum	NS	NS	carcinoma	adenocarcinoma	NS	NS	n	COSV56987246	COSM6934066	108560521	c.-157-1159C>T	p.?	Unknown	het		38	12:57750663-57750663	-	y	-	PATHOGENIC	0.95505	Confirmed somatic variant	28481359		surgery-fixed	primary			ENST00000549606.5:c.-157-1159C>T	12:g.57750663G>A
MET_ENST00000397752	ENST00000397752.7	4173	7029	TARGET-30-PASAZJ-01A-01W	2196182	2064460	autonomic_ganglia	NS	NS	NS	neuroblastoma	NS	NS	NS	y	COSV59264672	COSM1286164	98749049	c.1076G>A	p.R359Q	Substitution - Missense			38	7:116700160-116700160	+	n	-	PATHOGENIC	0.8708	Confirmed somatic variant		584	NS	NS		ENSP00000380860.3:p.Arg359Gln	ENST00000397752.7:c.1076G>A	7:g.116700160G>A
WT1	ENST00000332351.7	1554	12796	1029650	1029650	946521	kidney	NS	NS	NS	Wilms_tumour	NS	NS	NS	n	COSV60071168	COSM21963	96336481	c.745C>T	p.P249S	Substitution - Missense	het		38	11:32428521-32428521	-	n	-	PATHOGENIC	0.95689	Confirmed somatic variant	8019557		fresh/frozen - NOS	NS	3.9	ENSP00000331327.3:p.Pro249Ser	ENST00000332351.7:c.745C>T	11:g.32428521G>A
CHEK2_ENST00000328354	ENST00000328354.10	1632	16627	ESCC_168	2479655	2342415	oesophagus	NS	NS	NS	carcinoma	squamous_cell_carcinoma	NS	NS	y	COSV60418236	COSM5648771	95159811	c.538C>T	p.R180C	Substitution - Missense			38	22:28725031-28725031	-	y	-	PATHOGENIC	0.94187	Confirmed somatic variant	26873401		NS	NS	56	ENSP00000329178.6:p.Arg180Cys	ENST00000328354.10:c.538C>T	22:g.28725031G>A
PTCH1_ENST00000375274	ENST00000375274.6	4341	9585	cSCCP4	1604872	1524191	skin	face	NS	NS	carcinoma	squamous_cell_carcinoma	NS	NS	y	COSV59476544	COSM138721	117321244	c.4321C>T	p.R1441W	Substitution - Missense			38	9:95446932-95446932	-	y	-	PATHOGENIC	0.92946	Confirmed somatic variant	21984974		surgery - NOS	primary	83	ENSP00000364423.2:p.Arg1441Trp	ENST00000375274.6:c.4321C>T	9:g.95446932G>A
MET_ENST00000397752	ENST00000397752.7	4173	7029	917086	917086	834467	thyroid	NS	NS	NS	carcinoma	follicular_carcinoma	NS	NS	n	COSV59256560	COSM707	98747307	c.2975C>T	p.T992I	Substitution - Missense	het		38	7:116771936-116771936	+	n	-	PATHOGENIC	0.98143	Confirmed somatic variant	15767811		surgery fresh/frozen	NS		ENSP00000380860.3:p.Thr992Ile	ENST00000397752.7:c.2975C>T	7:g.116771936C>T
TSC2_ENST00000644329	ENST00000644329.1	5310	12363	70	1481475	1405104	pancreas	NS	NS	NS	carcinoid-endocrine_tumour	NS	NS	NS	n	COSV51920139	COSM87828	113450150	c.5269C>T	p.R1757C	Substitution - Missense	het		38	16:2088569-2088569	+	n	-	PATHOGENIC	0.77387	Confirmed somatic variant	21252315		surgery fresh/frozen	NS		ENSP00000496611.1:p.Arg1757Cys	ENST00000644329.1:c.5269C>T	16:g.2088569C>T
MET_ENST00000397752	ENST00000397752.7	4173	7029	P-0010499-T01-IM5	2726216	2585037	large_intestine	colon	transverse	NS	carcinoma	adenocarcinoma	NS	NS	n	COSV59266561	COSM4644770	119933527	c.1039G>A	p.A347T	Substitution - Missense	het		38	7:116700123-116700123	+	n	-	PATHOGENIC	0.95732	Confirmed somatic variant	28481359		surgery-fixed	primary		ENSP00000380860.3:p.Ala347Thr	ENST00000397752.7:c.1039G>A	7:g.116700123G>A
MET_ENST00000397752	ENST00000397752.7	4173	7029	SH-8559	2371744	2234538	soft_tissue	blood_vessel	central_nervous_system	NS	haemangioblastoma	NS	NS	NS	n	COSV59256560	COSM707	98747307	c.2975C>T	p.T992I	Substitution - Missense			38	7:116771936-116771936	+	n	-	PATHOGENIC	0.98143	Confirmed somatic variant	25589003		fixed - NOS	NS		ENSP00000380860.3:p.Thr992Ile	ENST00000397752.7:c.2975C>T	7:g.116771936C>T
RET	ENST00000355710.7	3345	9967	677	1818310	1717478	haematopoietic_and_lymphoid_tissue	NS	NS	NS	lymphoid_neoplasm	Burkitt_lymphoma	NS	NS	y	COSV60703769	COSM1159820	167564059	c.2372A>T	p.Y791F	Substitution - Missense			38	10:43118460-43118460	+	n	-	PATHOGENIC	0.90827	Confirmed somatic variant	23143597		NS	NS	34	ENSP00000347942.3:p.Tyr791Phe	ENST00000355710.7:c.2372A>T	10:g.43118460A>T
MET_ENST00000397752	ENST00000397752.7	4173	7029	P-0011066-T01-IM5	2726693	2585514	pancreas	NS	NS	NS	carcinoma	ductal_carcinoma	NS	NS	n	COSV59264672	COSM1286164	98749049	c.1076G>A	p.R359Q	Substitution - Missense	het		38	7:116700160-116700160	+	n	-	PATHOGENIC	0.8708	Confirmed somatic variant	28481359		surgery-fixed	metastasis		ENSP00000380860.3:p.Arg359Gln	ENST00000397752.7:c.1076G>A	7:g.116700160G>A
TSC2_ENST00000644329	ENST00000644329.1	5310	12363	P-0001769-T01-IM3	2717957	2576778	large_intestine	colon	ascending	NS	carcinoma	adenocarcinoma	NS	NS	n	COSV51920139	COSM87828	113450150	c.5269C>T	p.R1757C	Substitution - Missense	het		38	16:2088569-2088569	+	n	-	PATHOGENIC	0.77387	Confirmed somatic variant	28481359		surgery-fixed	primary		ENSP00000496611.1:p.Arg1757Cys	ENST00000644329.1:c.5269C>T	16:g.2088569C>T
MET_ENST00000397752	ENST00000397752.7	4173	7029	2814675	2814675	2671064	thyroid	NS	NS	NS	carcinoma	medullary_carcinoma	NS	NS	n	COSV59256560	COSM707	98747307	c.2975C>T	p.T992I	Substitution - Missense			38	7:116771936-116771936	+	n	-	PATHOGENIC	0.98143	Confirmed somatic variant	31605946		surgery - NOS	NS		ENSP00000380860.3:p.Thr992Ile	ENST00000397752.7:c.2975C>T	7:g.116771936C>T
CHEK2_ENST00000328354	ENST00000328354.10	1632	16627	TCGA-AX-A0J1-01	1783377	1687376	endometrium	NS	NS	NS	carcinoma	endometrioid_carcinoma	NS	NS	y	COSV60418236	COSM5648771	95159811	c.538C>T	p.R180C	Substitution - Missense			38	22:28725031-28725031	-	y	-	PATHOGENIC	0.94187	Confirmed somatic variant		419	fresh/frozen - NOS	primary	80	ENSP00000329178.6:p.Arg180Cys	ENST00000328354.10:c.538C>T	22:g.28725031G>A
MET_ENST00000397752	ENST00000397752.7	4173	7029	TCGA-AM-5820-01	1651150	1565937	large_intestine	colon	sigmoid	NS	carcinoma	adenocarcinoma	NS	NS	y	COSV59256560	COSM707	98747307	c.2975C>T	p.T992I	Substitution - Missense			38	7:116771936-116771936	+	n	-	PATHOGENIC	0.98143	Confirmed somatic variant		376	NS	NS	59	ENSP00000380860.3:p.Thr992Ile	ENST00000397752.7:c.2975C>T	7:g.116771936C>T
RET	ENST00000355710.7	3345	9967	2202635	2202635	2070893	adrenal_gland	NS	NS	NS	pheochromocytoma	NS	NS	NS	n	COSV60703769	COSM1159820	167564059	c.2372A>T	p.Y791F	Substitution - Missense			38	10:43118460-43118460	+	n	-	PATHOGENIC	0.90827	Confirmed somatic variant	24694336		surgery fresh/frozen	NS	69	ENSP00000347942.3:p.Tyr791Phe	ENST00000355710.7:c.2372A>T	10:g.43118460A>T
CHEK2_ENST00000348295	ENST00000348295.7	1545	16627	PALDWP	2679203	2538477	kidney	NS	NS	NS	Wilms_tumour	NS	NS	NS	n	COSV60418236	COSM5648771	95723800	c.538C>T	p.R180C	Substitution - Missense	het		38	22:28725031-28725031	-	y	-	PATHOGENIC	0.94187	Confirmed somatic variant	28825729		surgery fresh/frozen	primary	5.8	ENSP00000329012.5:p.Arg180Cys	ENST00000348295.7:c.538C>T	22:g.28725031G>A
PALLD_ENST00000512127	ENST00000512127.5	2334	17068	WGC067119	2549371	2410826	large_intestine	NS	NS	NS	carcinoma	adenocarcinoma	NS	NS	y	COSV54987141	COSM7289763	139730308	c.-107C>T	p.?	Unknown			38	4:168668321-168668321	+	y	-	PATHOGENIC	0.98851	Confirmed somatic variant		646	NS	primary	42		ENST00000512127.5:c.-107C>T	4:g.168668321C>T
CHEK2_ENST00000348295	ENST00000348295.7	1545	16627	P-0002078-T01-IM3	2718379	2577200	large_intestine	colon	sigmoid	NS	carcinoma	adenocarcinoma	NS	NS	n	COSV60418236	COSM5648771	95723800	c.538C>T	p.R180C	Substitution - Missense	het		38	22:28725031-28725031	-	y	-	PATHOGENIC	0.94187	Confirmed somatic variant	28481359		surgery-fixed	metastasis		ENSP00000329012.5:p.Arg180Cys	ENST00000348295.7:c.538C>T	22:g.28725031G>A
WT1_ENST00000379079	ENST00000379079.6	909	12796	1029650	1029650	946521	kidney	NS	NS	NS	Wilms_tumour	NS	NS	NS	n	COSV60071168	COSM21963	98502282	c.109C>T	p.P37S	Substitution - Missense	het		38	11:32428521-32428521	-	n	-	PATHOGENIC	0.95689	Confirmed somatic variant	8019557		fresh/frozen - NOS	NS	3.9	ENSP00000368370.2:p.Pro37Ser	ENST00000379079.6:c.109C>T	11:g.32428521G>A
CHEK2_ENST00000348295	ENST00000348295.7	1545	16627	ESCC_168	2479655	2342415	oesophagus	NS	NS	NS	carcinoma	squamous_cell_carcinoma	NS	NS	y	COSV60418236	COSM5648771	95723800	c.538C>T	p.R180C	Substitution - Missense			38	22:28725031-28725031	-	y	-	PATHOGENIC	0.94187	Confirmed somatic variant	26873401		NS	NS	56	ENSP00000329012.5:p.Arg180Cys	ENST00000348295.7:c.538C>T	22:g.28725031G>A
CHEK2_ENST00000348295	ENST00000348295.7	1545	16627	TCGA-AX-A0J1-01	1783377	1687376	endometrium	NS	NS	NS	carcinoma	endometrioid_carcinoma	NS	NS	y	COSV60418236	COSM5648771	95723800	c.538C>T	p.R180C	Substitution - Missense			38	22:28725031-28725031	-	y	-	PATHOGENIC	0.94187	Confirmed somatic variant		419	fresh/frozen - NOS	primary	80	ENSP00000329012.5:p.Arg180Cys	ENST00000348295.7:c.538C>T	22:g.28725031G>A
WT1_ENST00000640146	ENST00000640146.1	1554	12796	DM6	2466879	2329710	skin	face	NS	NS	malignant_melanoma	desmoplastic	NS	NS	n	COSV60071168	COSM21963	112635414	c.745C>T	p.P249S	Substitution - Missense			38	11:32428521-32428521	-	n	-	PATHOGENIC	0.95689	Reported in another cancer sample as somatic	26343386		surgery-fixed	NS	62	ENSP00000491984.1:p.Pro249Ser	ENST00000640146.1:c.745C>T	11:g.32428521G>A
WT1_ENST00000640146	ENST00000640146.1	1554	12796	AML_570	2520486	2382835	haematopoietic_and_lymphoid_tissue	NS	NS	NS	haematopoietic_neoplasm	acute_myeloid_leukaemia	NS	NS	n	COSV60071168	COSM21963	112635414	c.745C>T	p.P249S	Substitution - Missense			38	11:32428521-32428521	-	n	-	PATHOGENIC	0.95689	Reported in another cancer sample as somatic	27288520		blood-bone marrow	primary	50	ENSP00000491984.1:p.Pro249Ser	ENST00000640146.1:c.745C>T	11:g.32428521G>A
TSC2_ENST00000644043	ENST00000644043.1	5295	12363	BIALCL_38	2822944	2678804	haematopoietic_and_lymphoid_tissue	breast	NS	NS	lymphoid_neoplasm	breast_implant_associated_anaplastic_large_cell_lymphoma_in_situ	ALK_negative	NS	n	COSV51920139	COSM87828	112923312	c.5254C>T	p.R1752C	Substitution - Missense			38	16:2088569-2088569	+	n	-	PATHOGENIC	0.77387	Reported in another cancer sample as somatic	31774495		surgery-fixed	NS	55	ENSP00000496262.1:p.Arg1752Cys	ENST00000644043.1:c.5254C>T	16:g.2088569C>T
TSC2_ENST00000644043	ENST00000644043.1	5295	12363	MEN0115-P	2818960	2675259	meninges	NS	NS	NS	meningioma	rhabdoid	NS	NS	y	COSV51920139	COSM87828	112923312	c.5254C>T	p.R1752C	Substitution - Missense			38	16:2088569-2088569	+	n	-	PATHOGENIC	0.77387	Reported in another cancer sample as somatic	28713588		surgery - NOS	NS		ENSP00000496262.1:p.Arg1752Cys	ENST00000644043.1:c.5254C>T	16:g.2088569C>T
MET	ENST00000318493.10	4227	7029	2804006	2804006	2660734	bone	femur	NS	NS	other	chondroma	enchondroma	NS	n	COSV59256560	COSM707	95236296	c.3029C>T	p.T1010I	Substitution - Missense			38	7:116771936-116771936	+	n	-	PATHOGENIC	0.98143	Reported in another cancer sample as somatic	31240473		surgery-fixed	NS	8	ENSP00000317272.6:p.Thr1010Ile	ENST00000318493.10:c.3029C>T	7:g.116771936C>T
MET	ENST00000318493.10	4227	7029	2555801	2555801	2417238	lung	NS	NS	NS	carcinoma	adenocarcinoma	NS	NS	n	COSV59256560	COSM707	95236296	c.3029C>T	p.T1010I	Substitution - Missense			38	7:116771936-116771936	+	n	-	PATHOGENIC	0.98143	Reported in another cancer sample as somatic	26599269		surgery - NOS	NS	51	ENSP00000317272.6:p.Thr1010Ile	ENST00000318493.10:c.3029C>T	7:g.116771936C>T
MET	ENST00000318493.10	4227	7029	2785995	2785995	2643453	large_intestine	colon	right	NS	carcinoma	neuroendocrine_carcinoma	NS	NS	n	COSV59256560	COSM707	95236296	c.3029C>T	p.T1010I	Substitution - Missense			38	7:116771936-116771936	+	n	-	PATHOGENIC	0.98143	Reported in another cancer sample as somatic	27586204		NS	NS	72	ENSP00000317272.6:p.Thr1010Ile	ENST00000318493.10:c.3029C>T	7:g.116771936C>T
MET	ENST00000318493.10	4227	7029	1627750	1627750	1544662	lung	NS	NS	NS	carcinoma	non_small_cell_carcinoma	NS	NS	n	COSV59256560	COSM707	95236296	c.3029C>T	p.T1010I	Substitution - Missense			38	7:116771936-116771936	+	n	-	PATHOGENIC	0.98143	Reported in another cancer sample as somatic	22302407		fixed - NOS	NS		ENSP00000317272.6:p.Thr1010Ile	ENST00000318493.10:c.3029C>T	7:g.116771936C>T
MET	ENST00000318493.10	4227	7029	2648444	2648444	2508619	lung	NS	NS	NS	carcinoma	squamous_cell_carcinoma	NS	NS	n	COSV59264672	COSM1286164	95237617	c.1076G>A	p.R359Q	Substitution - Missense			38	7:116700160-116700160	+	n	-	PATHOGENIC	0.8708	Reported in another cancer sample as somatic	28619094		surgery-fixed	NS	86	ENSP00000317272.6:p.Arg359Gln	ENST00000318493.10:c.1076G>A	7:g.116700160G>A
MET	ENST00000318493.10	4227	7029	2729653	2729653	2588427	bone	mandible	NS	NS	calcifying_epithelial_odontogenic_tumour	NS	NS	NS	n	COSV59256560	COSM707	95236296	c.3029C>T	p.T1010I	Substitution - Missense			38	7:116771936-116771936	+	n	-	PATHOGENIC	0.98143	Reported in another cancer sample as somatic	29127140		surgery fresh/frozen	NS	13	ENSP00000317272.6:p.Thr1010Ile	ENST00000318493.10:c.3029C>T	7:g.116771936C>T
MET	ENST00000318493.10	4227	7029	2204868	2204868	2073101	lung	NS	NS	NS	carcinoma	adenocarcinoma	NS	NS	n	COSV59256560	COSM707	95236296	c.3029C>T	p.T1010I	Substitution - Missense			38	7:116771936-116771936	+	n	-	PATHOGENIC	0.98143	Reported in another cancer sample as somatic	24942490		surgery-fixed	NS	63	ENSP00000317272.6:p.Thr1010Ile	ENST00000318493.10:c.3029C>T	7:g.116771936C>T
MET	ENST00000318493.10	4227	7029	1998333	1998333	1883405	autonomic_ganglia	bladder	NS	NS	paraganglioma	malignant	NS	NS	n	COSV59256560	COSM707	95236296	c.3029C>T	p.T1010I	Substitution - Missense	het		38	7:116771936-116771936	+	n	-	PATHOGENIC	0.98143	Reported in another cancer sample as somatic	22973954		surgery-fixed	NS		ENSP00000317272.6:p.Thr1010Ile	ENST00000318493.10:c.3029C>T	7:g.116771936C>T
MET	ENST00000318493.10	4227	7029	2785996	2785996	2643453	large_intestine	colon	right	NS	carcinoma	neuroendocrine_carcinoma	NS	NS	n	COSV59256560	COSM707	95236296	c.3029C>T	p.T1010I	Substitution - Missense			38	7:116771936-116771936	+	n	-	PATHOGENIC	0.98143	Reported in another cancer sample as somatic	27586204		NS	NS	72	ENSP00000317272.6:p.Thr1010Ile	ENST00000318493.10:c.3029C>T	7:g.116771936C>T
MET	ENST00000318493.10	4227	7029	2676608	2676608	2535882	ovary	NS	NS	NS	carcinoma	serous_carcinoma	NS	NS	n	COSV59256560	COSM707	95236296	c.3029C>T	p.T1010I	Substitution - Missense			38	7:116771936-116771936	+	n	-	PATHOGENIC	0.98143	Reported in another cancer sample as somatic	27899992		surgery-fixed	NS		ENSP00000317272.6:p.Thr1010Ile	ENST00000318493.10:c.3029C>T	7:g.116771936C>T
MET	ENST00000318493.10	4227	7029	MG-065-tumor	2819003	2675302	meninges	NS	NS	NS	meningioma	transitional	NS	NS	n	COSV59256560	COSM707	95236296	c.3029C>T	p.T1010I	Substitution - Missense			38	7:116771936-116771936	+	n	-	PATHOGENIC	0.98143	Reported in another cancer sample as somatic	28713588		surgery - NOS	NS		ENSP00000317272.6:p.Thr1010Ile	ENST00000318493.10:c.3029C>T	7:g.116771936C>T
MET	ENST00000318493.10	4227	7029	MG-195-tumor	2819080	2675379	meninges	NS	NS	NS	meningioma	atypical	NS	NS	n	COSV59266561	COSM4644770	164442251	c.1039G>A	p.A347T	Substitution - Missense			38	7:116700123-116700123	+	n	-	PATHOGENIC	0.95732	Reported in another cancer sample as somatic	28713588		surgery - NOS	NS		ENSP00000317272.6:p.Ala347Thr	ENST00000318493.10:c.1039G>A	7:g.116700123G>A
MET	ENST00000318493.10	4227	7029	2224691	2224691	2092530	bone	NS	NS	NS	Ewings_sarcoma-peripheral_primitive_neuroectodermal_tumour	NS	NS	NS	n	COSV59256560	COSM707	95236296	c.3029C>T	p.T1010I	Substitution - Missense			38	7:116771936-116771936	+	n	-	PATHOGENIC	0.98143	Reported in another cancer sample as somatic	25119929		surgery - NOS	NS		ENSP00000317272.6:p.Thr1010Ile	ENST00000318493.10:c.3029C>T	7:g.116771936C>T
MET	ENST00000318493.10	4227	7029	2039296	2039296	1920632	kidney	NS	NS	NS	carcinoma	NS	NS	NS	n	COSV59256560	COSM707	95236296	c.3029C>T	p.T1010I	Substitution - Missense			38	7:116771936-116771936	+	n	-	PATHOGENIC	0.98143	Reported in another cancer sample as somatic	24155122		surgery-fixed	NS		ENSP00000317272.6:p.Thr1010Ile	ENST00000318493.10:c.3029C>T	7:g.116771936C>T
MET	ENST00000318493.10	4227	7029	2204864	2204864	2073097	lung	NS	NS	NS	carcinoma	large_cell_carcinoma	NS	NS	n	COSV59256560	COSM707	95236296	c.3029C>T	p.T1010I	Substitution - Missense			38	7:116771936-116771936	+	n	-	PATHOGENIC	0.98143	Reported in another cancer sample as somatic	24942490		surgery-fixed	NS	47	ENSP00000317272.6:p.Thr1010Ile	ENST00000318493.10:c.3029C>T	7:g.116771936C>T
MET	ENST00000318493.10	4227	7029	MG-072-tumor	2819008	2675307	meninges	NS	NS	NS	meningioma	fibroblastic	NS	NS	n	COSV59256560	COSM707	95236296	c.3029C>T	p.T1010I	Substitution - Missense			38	7:116771936-116771936	+	n	-	PATHOGENIC	0.98143	Reported in another cancer sample as somatic	28713588		surgery - NOS	NS		ENSP00000317272.6:p.Thr1010Ile	ENST00000318493.10:c.3029C>T	7:g.116771936C>T
MET	ENST00000318493.10	4227	7029	1627733	1627733	1544645	lung	NS	NS	NS	carcinoma	adenocarcinoma	NS	NS	n	COSV59256560	COSM707	95236296	c.3029C>T	p.T1010I	Substitution - Missense			38	7:116771936-116771936	+	n	-	PATHOGENIC	0.98143	Reported in another cancer sample as somatic	22302407		fixed - NOS	NS		ENSP00000317272.6:p.Thr1010Ile	ENST00000318493.10:c.3029C>T	7:g.116771936C>T
MET	ENST00000318493.10	4227	7029	LIM2551	2301995	2167278	large_intestine	colon	right	NS	carcinoma	adenocarcinoma	NS	NS	y	COSV59266561	COSM4644770	164442251	c.1039G>A	p.A347T	Substitution - Missense	het		38	7:116700123-116700123	+	n	-	PATHOGENIC	0.95732	Reported in another cancer sample as somatic	24755471		cell-line	NS		ENSP00000317272.6:p.Ala347Thr	ENST00000318493.10:c.1039G>A	7:g.116700123G>A
MET	ENST00000318493.10	4227	7029	64	2760172	2618705	endometrium	NS	NS	NS	carcinoma	endometrioid_carcinoma	NS	NS	n	COSV59256560	COSM707	95236296	c.3029C>T	p.T1010I	Substitution - Missense			38	7:116771936-116771936	+	n	-	PATHOGENIC	0.98143	Reported in another cancer sample as somatic	29876005		surgery-fixed	NS		ENSP00000317272.6:p.Thr1010Ile	ENST00000318493.10:c.3029C>T	7:g.116771936C>T
MET	ENST00000318493.10	4227	7029	317	2525747	2387935	autonomic_ganglia	NS	NS	NS	paraganglioma	benign	NS	NS	n	COSV59264672	COSM1286164	95237617	c.1076G>A	p.R359Q	Substitution - Missense			38	7:116700160-116700160	+	n	-	PATHOGENIC	0.8708	Reported in another cancer sample as somatic	26700204		surgery fresh/frozen	NS	42	ENSP00000317272.6:p.Arg359Gln	ENST00000318493.10:c.1076G>A	7:g.116700160G>A
MET	ENST00000318493.10	4227	7029	ML1	1239975	1151719	thyroid	NS	NS	NS	carcinoma	follicular_carcinoma	NS	NS	n	COSV59256560	COSM707	95236296	c.3029C>T	p.T1010I	Substitution - Missense			38	7:116771936-116771936	+	n	-	PATHOGENIC	0.98143	Reported in another cancer sample as somatic	19487299		cell-line	NS		ENSP00000317272.6:p.Thr1010Ile	ENST00000318493.10:c.3029C>T	7:g.116771936C>T
MET	ENST00000318493.10	4227	7029	2039295	2039295	1920631	kidney	NS	NS	NS	carcinoma	NS	NS	NS	n	COSV59256560	COSM707	95236296	c.3029C>T	p.T1010I	Substitution - Missense			38	7:116771936-116771936	+	n	-	PATHOGENIC	0.98143	Reported in another cancer sample as somatic	24155122		surgery-fixed	NS		ENSP00000317272.6:p.Thr1010Ile	ENST00000318493.10:c.3029C>T	7:g.116771936C>T
MET	ENST00000318493.10	4227	7029	2555792	2555792	2417229	lung	NS	NS	NS	carcinoma	adenocarcinoma	NS	NS	n	COSV59256560	COSM707	95236296	c.3029C>T	p.T1010I	Substitution - Missense			38	7:116771936-116771936	+	n	-	PATHOGENIC	0.98143	Reported in another cancer sample as somatic	26599269		surgery - NOS	NS	35	ENSP00000317272.6:p.Thr1010Ile	ENST00000318493.10:c.3029C>T	7:g.116771936C>T
MET	ENST00000318493.10	4227	7029	MG-104-tumor	2819030	2675329	meninges	NS	NS	NS	meningioma	meningothelial	NS	NS	n	COSV59256560	COSM707	95236296	c.3029C>T	p.T1010I	Substitution - Missense			38	7:116771936-116771936	+	n	-	PATHOGENIC	0.98143	Reported in another cancer sample as somatic	28713588		surgery - NOS	NS		ENSP00000317272.6:p.Thr1010Ile	ENST00000318493.10:c.3029C>T	7:g.116771936C>T
MET	ENST00000318493.10	4227	7029	174	2525751	2387939	adrenal_gland	adrenal_gland	NS	NS	pheochromocytoma	benign	NS	NS	n	COSV59256560	COSM707	95236296	c.3029C>T	p.T1010I	Substitution - Missense			38	7:116771936-116771936	+	n	-	PATHOGENIC	0.98143	Reported in another cancer sample as somatic	26700204		surgery fresh/frozen	NS	66	ENSP00000317272.6:p.Thr1010Ile	ENST00000318493.10:c.3029C>T	7:g.116771936C>T
MET	ENST00000318493.10	4227	7029	1998353	1998353	1883425	lung	NS	NS	NS	carcinoid-endocrine_tumour	typical	NS	NS	n	COSV59256560	COSM707	95236296	c.3029C>T	p.T1010I	Substitution - Missense	het		38	7:116771936-116771936	+	n	-	PATHOGENIC	0.98143	Reported in another cancer sample as somatic	22973954		surgery-fixed	NS		ENSP00000317272.6:p.Thr1010Ile	ENST00000318493.10:c.3029C>T	7:g.116771936C>T
MET	ENST00000318493.10	4227	7029	2676609	2676609	2535883	ovary	NS	NS	NS	carcinoma	serous_carcinoma	NS	NS	n	COSV59256560	COSM707	95236296	c.3029C>T	p.T1010I	Substitution - Missense			38	7:116771936-116771936	+	n	-	PATHOGENIC	0.98143	Reported in another cancer sample as somatic	27899992		surgery-fixed	NS		ENSP00000317272.6:p.Thr1010Ile	ENST00000318493.10:c.3029C>T	7:g.116771936C>T
MET	ENST00000318493.10	4227	7029	325	2525754	2387942	adrenal_gland	adrenal_gland	NS	NS	pheochromocytoma	benign	NS	NS	n	COSV59256560	COSM707	95236296	c.3029C>T	p.T1010I	Substitution - Missense			38	7:116771936-116771936	+	n	-	PATHOGENIC	0.98143	Reported in another cancer sample as somatic	26700204		surgery fresh/frozen	NS	49	ENSP00000317272.6:p.Thr1010Ile	ENST00000318493.10:c.3029C>T	7:g.116771936C>T
MET	ENST00000318493.10	4227	7029	1998354	1998354	1883426	lung	NS	NS	NS	carcinoid-endocrine_tumour	atypical	NS	NS	n	COSV59256560	COSM707	95236296	c.3029C>T	p.T1010I	Substitution - Missense	het		38	7:116771936-116771936	+	n	-	PATHOGENIC	0.98143	Reported in another cancer sample as somatic	22973954		surgery-fixed	NS		ENSP00000317272.6:p.Thr1010Ile	ENST00000318493.10:c.3029C>T	7:g.116771936C>T
MET	ENST00000318493.10	4227	7029	2814638	2814638	2671027	thyroid	NS	NS	NS	carcinoma	medullary_carcinoma	NS	NS	n	COSV59256560	COSM707	95236296	c.3029C>T	p.T1010I	Substitution - Missense			38	7:116771936-116771936	+	n	-	PATHOGENIC	0.98143	Reported in another cancer sample as somatic	31605946		surgery - NOS	NS		ENSP00000317272.6:p.Thr1010Ile	ENST00000318493.10:c.3029C>T	7:g.116771936C>T
MET	ENST00000318493.10	4227	7029	2676607	2676607	2535881	ovary	NS	NS	NS	carcinoma	serous_carcinoma	NS	NS	n	COSV59256560	COSM707	95236296	c.3029C>T	p.T1010I	Substitution - Missense			38	7:116771936-116771936	+	n	-	PATHOGENIC	0.98143	Reported in another cancer sample as somatic	27899992		surgery-fixed	NS		ENSP00000317272.6:p.Thr1010Ile	ENST00000318493.10:c.3029C>T	7:g.116771936C>T
MET	ENST00000318493.10	4227	7029	2211818	2211818	2080021	central_nervous_system	brain	NS	NS	glioma	astrocytoma_Grade_IV	glioblastoma_multiforme	NS	n	COSV59256560	COSM707	95236296	c.3029C>T	p.T1010I	Substitution - Missense			38	7:116771936-116771936	+	n	-	PATHOGENIC	0.98143	Reported in another cancer sample as somatic	24695838		surgery fresh/frozen	primary		ENSP00000317272.6:p.Thr1010Ile	ENST00000318493.10:c.3029C>T	7:g.116771936C>T
MET	ENST00000318493.10	4227	7029	1239997	1239997	1151741	thyroid	NS	NS	NS	carcinoma	anaplastic_carcinoma	NS	NS	n	COSV59256560	COSM707	95236296	c.3029C>T	p.T1010I	Substitution - Missense			38	7:116771936-116771936	+	n	-	PATHOGENIC	0.98143	Reported in another cancer sample as somatic	19487299		surgery - NOS	primary		ENSP00000317272.6:p.Thr1010Ile	ENST00000318493.10:c.3029C>T	7:g.116771936C>T
MET	ENST00000318493.10	4227	7029	2814601	2814601	2670990	thyroid	NS	NS	NS	carcinoma	medullary_carcinoma	NS	NS	n	COSV59256560	COSM707	95236296	c.3029C>T	p.T1010I	Substitution - Missense			38	7:116771936-116771936	+	n	-	PATHOGENIC	0.98143	Reported in another cancer sample as somatic	31605946		surgery - NOS	NS		ENSP00000317272.6:p.Thr1010Ile	ENST00000318493.10:c.3029C>T	7:g.116771936C>T
TSC2_ENST00000642797	ENST00000642797.1	5226	12363	BIALCL_38	2822944	2678804	haematopoietic_and_lymphoid_tissue	breast	NS	NS	lymphoid_neoplasm	breast_implant_associated_anaplastic_large_cell_lymphoma_in_situ	ALK_negative	NS	n	COSV51920139	COSM87828	113701038	c.5185C>T	p.R1729C	Substitution - Missense			38	16:2088569-2088569	+	n	-	PATHOGENIC	0.77387	Reported in another cancer sample as somatic	31774495		surgery-fixed	NS	55	ENSP00000493846.1:p.Arg1729Cys	ENST00000642797.1:c.5185C>T	16:g.2088569C>T
TSC2_ENST00000642797	ENST00000642797.1	5226	12363	MEN0115-P	2818960	2675259	meninges	NS	NS	NS	meningioma	rhabdoid	NS	NS	y	COSV51920139	COSM87828	113701038	c.5185C>T	p.R1729C	Substitution - Missense			38	16:2088569-2088569	+	n	-	PATHOGENIC	0.77387	Reported in another cancer sample as somatic	28713588		surgery - NOS	NS		ENSP00000493846.1:p.Arg1729Cys	ENST00000642797.1:c.5185C>T	16:g.2088569C>T
WT1_ENST00000639563	ENST00000639563.1	1494	12796	DM6	2466879	2329710	skin	face	NS	NS	malignant_melanoma	desmoplastic	NS	NS	n	COSV60071168	COSM21963	113262835	c.745C>T	p.P249S	Substitution - Missense			38	11:32428521-32428521	-	n	-	PATHOGENIC	0.95689	Reported in another cancer sample as somatic	26343386		surgery-fixed	NS	62	ENSP00000492269.1:p.Pro249Ser	ENST00000639563.1:c.745C>T	11:g.32428521G>A
WT1_ENST00000639563	ENST00000639563.1	1494	12796	AML_570	2520486	2382835	haematopoietic_and_lymphoid_tissue	NS	NS	NS	haematopoietic_neoplasm	acute_myeloid_leukaemia	NS	NS	n	COSV60071168	COSM21963	113262835	c.745C>T	p.P249S	Substitution - Missense			38	11:32428521-32428521	-	n	-	PATHOGENIC	0.95689	Reported in another cancer sample as somatic	27288520		blood-bone marrow	primary	50	ENSP00000492269.1:p.Pro249Ser	ENST00000639563.1:c.745C>T	11:g.32428521G>A
TSC2_ENST00000382538	ENST00000382538.10	5079	12363	BIALCL_38	2822944	2678804	haematopoietic_and_lymphoid_tissue	breast	NS	NS	lymphoid_neoplasm	breast_implant_associated_anaplastic_large_cell_lymphoma_in_situ	ALK_negative	NS	n	COSV51920139	COSM87828	98797172	c.5038C>T	p.R1680C	Substitution - Missense			38	16:2088569-2088569	+	n	-	PATHOGENIC	0.77387	Reported in another cancer sample as somatic	31774495		surgery-fixed	NS	55	ENSP00000371978.6:p.Arg1680Cys	ENST00000382538.10:c.5038C>T	16:g.2088569C>T
TSC2_ENST00000382538	ENST00000382538.10	5079	12363	MEN0115-P	2818960	2675259	meninges	NS	NS	NS	meningioma	rhabdoid	NS	NS	y	COSV51920139	COSM87828	98797172	c.5038C>T	p.R1680C	Substitution - Missense			38	16:2088569-2088569	+	n	-	PATHOGENIC	0.77387	Reported in another cancer sample as somatic	28713588		surgery - NOS	NS		ENSP00000371978.6:p.Arg1680Cys	ENST00000382538.10:c.5038C>T	16:g.2088569C>T
TSC2_ENST00000642936	ENST00000642936.1	5292	12363	BIALCL_38	2822944	2678804	haematopoietic_and_lymphoid_tissue	breast	NS	NS	lymphoid_neoplasm	breast_implant_associated_anaplastic_large_cell_lymphoma_in_situ	ALK_negative	NS	n	COSV51920139	COSM87828	113843151	c.5251C>T	p.R1751C	Substitution - Missense			38	16:2088569-2088569	+	n	-	PATHOGENIC	0.77387	Reported in another cancer sample as somatic	31774495		surgery-fixed	NS	55	ENSP00000494514.1:p.Arg1751Cys	ENST00000642936.1:c.5251C>T	16:g.2088569C>T
TSC2_ENST00000642936	ENST00000642936.1	5292	12363	MEN0115-P	2818960	2675259	meninges	NS	NS	NS	meningioma	rhabdoid	NS	NS	y	COSV51920139	COSM87828	113843151	c.5251C>T	p.R1751C	Substitution - Missense			38	16:2088569-2088569	+	n	-	PATHOGENIC	0.77387	Reported in another cancer sample as somatic	28713588		surgery - NOS	NS		ENSP00000494514.1:p.Arg1751Cys	ENST00000642936.1:c.5251C>T	16:g.2088569C>T
POLE	ENST00000320574.9	6861	9177	SCT06	2806530	2663249	testis	NS	NS	NS	sex_cord-stromal_tumour	Sertoli_cell_tumour	NS	NS	n	COSV57693399	COSM6971440	166280592	c.4523G>A	p.R1508H	Substitution - Missense			38	12:132643252-132643252	-	n	-	PATHOGENIC	0.99265	Reported in another cancer sample as somatic	31147264		surgery-fixed	NS		ENSP00000322570.5:p.Arg1508His	ENST00000320574.9:c.4523G>A	12:g.132643252C>T
RET_ENST00000340058	ENST00000340058.5	3219	9967	2227836	2227836	2095571	haematopoietic_and_lymphoid_tissue	skin	NS	NS	haematopoietic_neoplasm	blastic_plasmacytoid_dendritic_cell_neoplasm	NS	NS	n	COSV60687010	COSM4170226	168335887	c.1946C>T	p.S649L	Substitution - Missense			38	10:43114546-43114546	+	n	-	PATHOGENIC	0.94816	Reported in another cancer sample as somatic	25115387		surgery-fixed	NS	81	ENSP00000344798.4:p.Ser649Leu	ENST00000340058.5:c.1946C>T	10:g.43114546C>T
WT1_ENST00000639907	ENST00000639907.1	1545	12796	AML_570	2520486	2382835	haematopoietic_and_lymphoid_tissue	NS	NS	NS	haematopoietic_neoplasm	acute_myeloid_leukaemia	NS	NS	n	COSV60071168	COSM21963	112312828	c.745C>T	p.P249S	Substitution - Missense			38	11:32428521-32428521	-	n	-	PATHOGENIC	0.95689	Reported in another cancer sample as somatic	27288520		blood-bone marrow	primary	50	ENSP00000491511.1:p.Pro249Ser	ENST00000639907.1:c.745C>T	11:g.32428521G>A
AXIN2_ENST00000611991	ENST00000611991.1	483	904	s_JF_thy_019_P	2666454	2526146	thyroid	NS	NS	NS	carcinoma	anaplastic_carcinoma	NS	NS	n	COSV61057901	COSM3665212	154957113	c.397-7710C>T	p.?	Unknown			38	17:65536410-65536410	-	n	-	PATHOGENIC	0.97225	Reported in another cancer sample as somatic	26878173		surgery fresh/frozen	primary	70		ENST00000611991.1:c.397-7710C>T	17:g.65536410G>A
ATM	ENST00000278616.8	9171	795	LPS49	2800484	2657300	soft_tissue	fat	shoulder	NS	liposarcoma	well_differentiated	NS	NS	n	COSV53781383	COSM5020988	164046075	c.4388T>G	p.F1463C	Substitution - Missense			38	11:108289753-108289753	+	n	-	PATHOGENIC	0.96583	Reported in another cancer sample as somatic	26643872		surgery - NOS	primary	55	ENSP00000278616.4:p.Phe1463Cys	ENST00000278616.8:c.4388T>G	11:g.108289753T>G
TSC2	ENST00000219476.8	5424	12363	MEN0115-P	2818960	2675259	meninges	NS	NS	NS	meningioma	rhabdoid	NS	NS	y	COSV51920139	COSM87828	93844971	c.5383C>T	p.R1795C	Substitution - Missense			38	16:2088569-2088569	+	n	-	PATHOGENIC	0.77387	Reported in another cancer sample as somatic	28713588		surgery - NOS	NS		ENSP00000219476.3:p.Arg1795Cys	ENST00000219476.8:c.5383C>T	16:g.2088569C>T
TSC2	ENST00000219476.8	5424	12363	BIALCL_38	2822944	2678804	haematopoietic_and_lymphoid_tissue	breast	NS	NS	lymphoid_neoplasm	breast_implant_associated_anaplastic_large_cell_lymphoma_in_situ	ALK_negative	NS	n	COSV51920139	COSM87828	93844971	c.5383C>T	p.R1795C	Substitution - Missense			38	16:2088569-2088569	+	n	-	PATHOGENIC	0.77387	Reported in another cancer sample as somatic	31774495		surgery-fixed	NS	55	ENSP00000219476.3:p.Arg1795Cys	ENST00000219476.8:c.5383C>T	16:g.2088569C>T
ATM	ENST00000278616.8	9171	795	2809902	2809902	2666564	haematopoietic_and_lymphoid_tissue	lymph_node	NS	NS	lymphoid_neoplasm	peripheral_T_cell_lymphoma_unspecified	NS	NS	n	COSV53781383	COSM5020988	164046075	c.4388T>G	p.F1463C	Substitution - Missense			38	11:108289753-108289753	+	n	-	PATHOGENIC	0.96583	Reported in another cancer sample as somatic	25257991		surgery-fixed	NS		ENSP00000278616.4:p.Phe1463Cys	ENST00000278616.8:c.4388T>G	11:g.108289753T>G
WT1_ENST00000639907	ENST00000639907.1	1545	12796	DM6	2466879	2329710	skin	face	NS	NS	malignant_melanoma	desmoplastic	NS	NS	n	COSV60071168	COSM21963	112312828	c.745C>T	p.P249S	Substitution - Missense			38	11:32428521-32428521	-	n	-	PATHOGENIC	0.95689	Reported in another cancer sample as somatic	26343386		surgery-fixed	NS	62	ENSP00000491511.1:p.Pro249Ser	ENST00000639907.1:c.745C>T	11:g.32428521G>A
RET_ENST00000340058	ENST00000340058.5	3219	9967	2401187	2401187	2264050	lung	NS	NS	NS	carcinoma	adenocarcinoma	NS	NS	n	COSV60687010	COSM4170226	168335887	c.1946C>T	p.S649L	Substitution - Missense			38	10:43114546-43114546	+	n	-	PATHOGENIC	0.94816	Reported in another cancer sample as somatic	25695224		fine needle aspirate	metastasis	63	ENSP00000344798.4:p.Ser649Leu	ENST00000340058.5:c.1946C>T	10:g.43114546C>T
MET_ENST00000436117	ENST00000436117.2	2295	7029	317	2525747	2387935	autonomic_ganglia	NS	NS	NS	paraganglioma	benign	NS	NS	n	COSV59264672	COSM1286164	101738777	c.1076G>A	p.R359Q	Substitution - Missense			38	7:116700160-116700160	+	n	-	PATHOGENIC	0.8708	Reported in another cancer sample as somatic	26700204		surgery fresh/frozen	NS	42	ENSP00000410980.2:p.Arg359Gln	ENST00000436117.2:c.1076G>A	7:g.116700160G>A
APC	ENST00000257430.8	8532	583	E29808	873904	793146	lung	NS	NS	NS	carcinoma	squamous_cell_carcinoma	NS	NS	n	COSV57322109	COSM19099	94571040	c.3949G>C	p.E1317Q	Substitution - Missense	het		38	5:112839543-112839543	+	n	-	PATHOGENIC	0.97547	Reported in another cancer sample as somatic	15072829		NS	NS		ENSP00000257430.4:p.Glu1317Gln	ENST00000257430.8:c.3949G>C	5:g.112839543G>C
MET_ENST00000436117	ENST00000436117.2	2295	7029	LIM2551	2301995	2167278	large_intestine	colon	right	NS	carcinoma	adenocarcinoma	NS	NS	y	COSV59266561	COSM4644770	126955772	c.1039G>A	p.A347T	Substitution - Missense	het		38	7:116700123-116700123	+	n	-	PATHOGENIC	0.95732	Reported in another cancer sample as somatic	24755471		cell-line	NS		ENSP00000410980.2:p.Ala347Thr	ENST00000436117.2:c.1039G>A	7:g.116700123G>A
APC	ENST00000257430.8	8532	583	2162928	2162928	2031518	bone	NS	NS	NS	cemento-ossifying_fibroma	NS	NS	NS	n	COSV57322109	COSM19099	94571040	c.3949G>C	p.E1317Q	Substitution - Missense			38	5:112839543-112839543	+	n	-	PATHOGENIC	0.97547	Reported in another cancer sample as somatic	24664543		fixed - NOS	NS		ENSP00000257430.4:p.Glu1317Gln	ENST00000257430.8:c.3949G>C	5:g.112839543G>C
APC	ENST00000257430.8	8532	583	2788054	2788054	2645472	large_intestine	colon	descending	NS	adenoma	tubular	NS	NS	n	COSV57322109	COSM19099	94571040	c.3949G>C	p.E1317Q	Substitution - Missense			38	5:112839543-112839543	+	n	-	PATHOGENIC	0.97547	Reported in another cancer sample as somatic	28548127		surgery-fixed	NS	81	ENSP00000257430.4:p.Glu1317Gln	ENST00000257430.8:c.3949G>C	5:g.112839543G>C
WT1_ENST00000448076	ENST00000448076.7	1545	12796	AML_570	2520486	2382835	haematopoietic_and_lymphoid_tissue	NS	NS	NS	haematopoietic_neoplasm	acute_myeloid_leukaemia	NS	NS	n	COSV60071168	COSM21963	101890218	c.745C>T	p.P249S	Substitution - Missense			38	11:32428521-32428521	-	n	-	PATHOGENIC	0.95689	Reported in another cancer sample as somatic	27288520		blood-bone marrow	primary	50	ENSP00000413452.3:p.Pro249Ser	ENST00000448076.7:c.745C>T	11:g.32428521G>A
WT1_ENST00000452863	ENST00000452863.7	1494	12796	AML_570	2520486	2382835	haematopoietic_and_lymphoid_tissue	NS	NS	NS	haematopoietic_neoplasm	acute_myeloid_leukaemia	NS	NS	n	COSV60071168	COSM21963	102871704	c.745C>T	p.P249S	Substitution - Missense			38	11:32428521-32428521	-	n	-	PATHOGENIC	0.95689	Reported in another cancer sample as somatic	27288520		blood-bone marrow	primary	50	ENSP00000415516.3:p.Pro249Ser	ENST00000452863.7:c.745C>T	11:g.32428521G>A
APC	ENST00000257430.8	8532	583	SK-CO-1	995402	910654	large_intestine	colon	NS	NS	carcinoma	adenocarcinoma	NS	NS	n	COSV57322109	COSM19099	94571040	c.3949G>C	p.E1317Q	Substitution - Missense			38	5:112839543-112839543	+	n	-	PATHOGENIC	0.97547	Reported in another cancer sample as somatic	10737795		cell-line	NS	65	ENSP00000257430.4:p.Glu1317Gln	ENST00000257430.8:c.3949G>C	5:g.112839543G>C
SDHB	ENST00000375499.7	843	10681	H2452	2776272	2634408	pleura	NS	NS	NS	mesothelioma	NS	NS	NS	y	COSV64965186	COSM5019672	97180016	c.487T>C	p.S163P	Substitution - Missense			38	1:17027802-17027802	-	y	-	PATHOGENIC	0.92875	Reported in another cancer sample as somatic	29681454		NS	NS		ENSP00000364649.3:p.Ser163Pro	ENST00000375499.7:c.487T>C	1:g.17027802A>G
APC	ENST00000257430.8	8532	583	1735482	1735482	1641426	large_intestine	colon	right	NS	adenoma	tubulovillous	NS	NS	n	COSV57322109	COSM19099	94571040	c.3949G>C	p.E1317Q	Substitution - Missense			38	5:112839543-112839543	+	n	-	PATHOGENIC	0.97547	Reported in another cancer sample as somatic	22848674		surgery-fixed	NS	62	ENSP00000257430.4:p.Glu1317Gln	ENST00000257430.8:c.3949G>C	5:g.112839543G>C
APC	ENST00000257430.8	8532	583	2692601	2692601	2551573	thyroid	NS	NS	NS	carcinoma	anaplastic_carcinoma	NS	NS	n	COSV57322109	COSM19099	94571040	c.3949G>C	p.E1317Q	Substitution - Missense			38	5:112839543-112839543	+	n	-	PATHOGENIC	0.97547	Reported in another cancer sample as somatic	28351340		surgery-fixed	NS		ENSP00000257430.4:p.Glu1317Gln	ENST00000257430.8:c.3949G>C	5:g.112839543G>C
MET_ENST00000436117	ENST00000436117.2	2295	7029	MG-195-tumor	2819080	2675379	meninges	NS	NS	NS	meningioma	atypical	NS	NS	n	COSV59266561	COSM4644770	126955772	c.1039G>A	p.A347T	Substitution - Missense			38	7:116700123-116700123	+	n	-	PATHOGENIC	0.95732	Reported in another cancer sample as somatic	28713588		surgery - NOS	NS		ENSP00000410980.2:p.Ala347Thr	ENST00000436117.2:c.1039G>A	7:g.116700123G>A
APC	ENST00000257430.8	8532	583	RH10-430	2643729	2504016	stomach	NS	NS	NS	carcinoma	diffuse_adenocarcinoma	NS	NS	n	COSV57322109	COSM19099	94571040	c.3949G>C	p.E1317Q	Substitution - Missense			38	5:112839543-112839543	+	n	-	PATHOGENIC	0.97547	Reported in another cancer sample as somatic	25656989		surgery-fixed	primary		ENSP00000257430.4:p.Glu1317Gln	ENST00000257430.8:c.3949G>C	5:g.112839543G>C
APC	ENST00000257430.8	8532	583	CC26	2766420	2624639	large_intestine	colon	descending	NS	carcinoma	adenocarcinoma	NS	NS	n	COSV57383428	COSM6503097	163320053	c.3173A>G	p.D1058G	Substitution - Missense			38	5:112838767-112838767	+	n	-	PATHOGENIC	0.98309	Reported in another cancer sample as somatic	29844865		surgery fresh/frozen	NS	75	ENSP00000257430.4:p.Asp1058Gly	ENST00000257430.8:c.3173A>G	5:g.112838767A>G
APC	ENST00000257430.8	8532	583	2696374	2696374	2555278	large_intestine	NS	NS	NS	carcinoma	adenocarcinoma	NS	NS	n	COSV57322109	COSM19099	94571040	c.3949G>C	p.E1317Q	Substitution - Missense			38	5:112839543-112839543	+	n	-	PATHOGENIC	0.97547	Reported in another cancer sample as somatic	28548125		surgery-fixed	NS		ENSP00000257430.4:p.Glu1317Gln	ENST00000257430.8:c.3949G>C	5:g.112839543G>C
APC	ENST00000257430.8	8532	583	RH10-450	2643743	2504030	stomach	NS	NS	NS	carcinoma	mixed_intestinal_and_diffuse_adenocarcinoma-unclassifiable	NS	NS	n	COSV57322109	COSM19099	94571040	c.3949G>C	p.E1317Q	Substitution - Missense			38	5:112839543-112839543	+	n	-	PATHOGENIC	0.97547	Reported in another cancer sample as somatic	25656989		surgery-fixed	primary		ENSP00000257430.4:p.Glu1317Gln	ENST00000257430.8:c.3949G>C	5:g.112839543G>C
APC	ENST00000257430.8	8532	583	2626078	2626078	2486490	lung	NS	NS	NS	carcinoid-endocrine_tumour	typical	NS	NS	n	COSV57322709	COSM30751	94558144	c.3386T>C	p.L1129S	Substitution - Missense			38	5:112838980-112838980	+	n	-	PATHOGENIC	0.90425	Reported in another cancer sample as somatic	26645239		surgery-fixed	NS		ENSP00000257430.4:p.Leu1129Ser	ENST00000257430.8:c.3386T>C	5:g.112838980T>C
APC	ENST00000257430.8	8532	583	CC15	2766409	2624628	large_intestine	colon	ascending	NS	carcinoma	adenocarcinoma	NS	NS	n	COSV57322709	COSM30751	94558144	c.3386T>C	p.L1129S	Substitution - Missense			38	5:112838980-112838980	+	n	-	PATHOGENIC	0.90425	Reported in another cancer sample as somatic	29844865		surgery fresh/frozen	NS	56	ENSP00000257430.4:p.Leu1129Ser	ENST00000257430.8:c.3386T>C	5:g.112838980T>C
APC	ENST00000257430.8	8532	583	MG-018-tumor	2818983	2675282	meninges	NS	NS	NS	meningioma	atypical	NS	NS	n	COSV57383428	COSM6503097	163320053	c.3173A>G	p.D1058G	Substitution - Missense			38	5:112838767-112838767	+	n	-	PATHOGENIC	0.98309	Reported in another cancer sample as somatic	28713588		surgery - NOS	NS		ENSP00000257430.4:p.Asp1058Gly	ENST00000257430.8:c.3173A>G	5:g.112838767A>G
ATM_ENST00000452508	ENST00000452508.6	9171	795	LPS49	2800484	2657300	soft_tissue	fat	shoulder	NS	liposarcoma	well_differentiated	NS	NS	n	COSV53781383	COSM5020988	130173327	c.4388T>G	p.F1463C	Substitution - Missense			38	11:108289753-108289753	+	n	-	PATHOGENIC	0.96583	Reported in another cancer sample as somatic	26643872		surgery - NOS	primary	55	ENSP00000388058.2:p.Phe1463Cys	ENST00000452508.6:c.4388T>G	11:g.108289753T>G
APC	ENST00000257430.8	8532	583	UC_0002_1	1511891	1434575	urinary_tract	bladder	NS	NS	carcinoma	transitional_cell_carcinoma	NS	NS	n	COSV57322109	COSM19099	94571040	c.3949G>C	p.E1317Q	Substitution - Missense			38	5:112839543-112839543	+	n	-	PATHOGENIC	0.97547	Reported in another cancer sample as somatic	21533174		surgery - NOS	NS		ENSP00000257430.4:p.Glu1317Gln	ENST00000257430.8:c.3949G>C	5:g.112839543G>C
MET_ENST00000436117	ENST00000436117.2	2295	7029	2648444	2648444	2508619	lung	NS	NS	NS	carcinoma	squamous_cell_carcinoma	NS	NS	n	COSV59264672	COSM1286164	101738777	c.1076G>A	p.R359Q	Substitution - Missense			38	7:116700160-116700160	+	n	-	PATHOGENIC	0.8708	Reported in another cancer sample as somatic	28619094		surgery-fixed	NS	86	ENSP00000410980.2:p.Arg359Gln	ENST00000436117.2:c.1076G>A	7:g.116700160G>A
AXIN2	ENST00000307078.9	2532	904	s_JF_thy_019_P	2666454	2526146	thyroid	NS	NS	NS	carcinoma	anaplastic_carcinoma	NS	NS	n	COSV61057901	COSM3665212	166161608	c.2051C>T	p.A684V	Substitution - Missense			38	17:65536410-65536410	-	n	-	PATHOGENIC	0.97225	Reported in another cancer sample as somatic	26878173		surgery fresh/frozen	primary	70	ENSP00000302625.5:p.Ala684Val	ENST00000307078.9:c.2051C>T	17:g.65536410G>A
WT1_ENST00000448076	ENST00000448076.7	1545	12796	DM6	2466879	2329710	skin	face	NS	NS	malignant_melanoma	desmoplastic	NS	NS	n	COSV60071168	COSM21963	101890218	c.745C>T	p.P249S	Substitution - Missense			38	11:32428521-32428521	-	n	-	PATHOGENIC	0.95689	Reported in another cancer sample as somatic	26343386		surgery-fixed	NS	62	ENSP00000413452.3:p.Pro249Ser	ENST00000448076.7:c.745C>T	11:g.32428521G>A
WT1_ENST00000452863	ENST00000452863.7	1494	12796	DM6	2466879	2329710	skin	face	NS	NS	malignant_melanoma	desmoplastic	NS	NS	n	COSV60071168	COSM21963	102871704	c.745C>T	p.P249S	Substitution - Missense			38	11:32428521-32428521	-	n	-	PATHOGENIC	0.95689	Reported in another cancer sample as somatic	26343386		surgery-fixed	NS	62	ENSP00000415516.3:p.Pro249Ser	ENST00000452863.7:c.745C>T	11:g.32428521G>A
APC	ENST00000257430.8	8532	583	BON	1879411	1769916	pancreas	NS	NS	NS	carcinoid-endocrine_tumour	NS	NS	NS	n	COSV57322109	COSM19099	94571040	c.3949G>C	p.E1317Q	Substitution - Missense	het		38	5:112839543-112839543	+	n	-	PATHOGENIC	0.97547	Reported in another cancer sample as somatic	23354304		cell-line	NS		ENSP00000257430.4:p.Glu1317Gln	ENST00000257430.8:c.3949G>C	5:g.112839543G>C
ATM_ENST00000452508	ENST00000452508.6	9171	795	2809902	2809902	2666564	haematopoietic_and_lymphoid_tissue	lymph_node	NS	NS	lymphoid_neoplasm	peripheral_T_cell_lymphoma_unspecified	NS	NS	n	COSV53781383	COSM5020988	130173327	c.4388T>G	p.F1463C	Substitution - Missense			38	11:108289753-108289753	+	n	-	PATHOGENIC	0.96583	Reported in another cancer sample as somatic	25257991		surgery-fixed	NS		ENSP00000388058.2:p.Phe1463Cys	ENST00000452508.6:c.4388T>G	11:g.108289753T>G
APC	ENST00000257430.8	8532	583	MG-081-tumor	2819015	2675314	meninges	NS	NS	NS	meningioma	fibroblastic	NS	NS	n	COSV57322709	COSM30751	94558144	c.3386T>C	p.L1129S	Substitution - Missense			38	5:112838980-112838980	+	n	-	PATHOGENIC	0.90425	Reported in another cancer sample as somatic	28713588		surgery - NOS	NS		ENSP00000257430.4:p.Leu1129Ser	ENST00000257430.8:c.3386T>C	5:g.112838980T>C
APC	ENST00000257430.8	8532	583	MG-270-tumor	2819119	2675418	meninges	NS	NS	NS	meningioma	atypical	NS	NS	n	COSV57322109	COSM19099	94571040	c.3949G>C	p.E1317Q	Substitution - Missense			38	5:112839543-112839543	+	n	-	PATHOGENIC	0.97547	Reported in another cancer sample as somatic	28713588		surgery - NOS	NS		ENSP00000257430.4:p.Glu1317Gln	ENST00000257430.8:c.3949G>C	5:g.112839543G>C
TSC2_ENST00000568454	ENST00000568454.6	5256	12363	MEN0115-P	2818960	2675259	meninges	NS	NS	NS	meningioma	rhabdoid	NS	NS	y	COSV51920139	COSM87828	109342998	c.5215C>T	p.R1739C	Substitution - Missense			38	16:2088569-2088569	+	n	-	PATHOGENIC	0.77387	Reported in another cancer sample as somatic	28713588		surgery - NOS	NS		ENSP00000454487.1:p.Arg1739Cys	ENST00000568454.6:c.5215C>T	16:g.2088569C>T
TSC2_ENST00000568454	ENST00000568454.6	5256	12363	BIALCL_38	2822944	2678804	haematopoietic_and_lymphoid_tissue	breast	NS	NS	lymphoid_neoplasm	breast_implant_associated_anaplastic_large_cell_lymphoma_in_situ	ALK_negative	NS	n	COSV51920139	COSM87828	109342998	c.5215C>T	p.R1739C	Substitution - Missense			38	16:2088569-2088569	+	n	-	PATHOGENIC	0.77387	Reported in another cancer sample as somatic	31774495		surgery-fixed	NS	55	ENSP00000454487.1:p.Arg1739Cys	ENST00000568454.6:c.5215C>T	16:g.2088569C>T
WT1_ENST00000530998	ENST00000530998.5	867	12796	AML_570	2520486	2382835	haematopoietic_and_lymphoid_tissue	NS	NS	NS	haematopoietic_neoplasm	acute_myeloid_leukaemia	NS	NS	n	COSV60071168	COSM21963	107426080	c.109C>T	p.P37S	Substitution - Missense			38	11:32428521-32428521	-	n	-	PATHOGENIC	0.95689	Reported in another cancer sample as somatic	27288520		blood-bone marrow	primary	50	ENSP00000435307.1:p.Pro37Ser	ENST00000530998.5:c.109C>T	11:g.32428521G>A
APC_ENST00000508376	ENST00000508376.6	8532	583	E29808	873904	793146	lung	NS	NS	NS	carcinoma	squamous_cell_carcinoma	NS	NS	n	COSV57322109	COSM19099	105028688	c.3949G>C	p.E1317Q	Substitution - Missense	het		38	5:112839543-112839543	+	n	-	PATHOGENIC	0.97547	Reported in another cancer sample as somatic	15072829		NS	NS		ENSP00000427089.2:p.Glu1317Gln	ENST00000508376.6:c.3949G>C	5:g.112839543G>C
APC_ENST00000508376	ENST00000508376.6	8532	583	2162928	2162928	2031518	bone	NS	NS	NS	cemento-ossifying_fibroma	NS	NS	NS	n	COSV57322109	COSM19099	105028688	c.3949G>C	p.E1317Q	Substitution - Missense			38	5:112839543-112839543	+	n	-	PATHOGENIC	0.97547	Reported in another cancer sample as somatic	24664543		fixed - NOS	NS		ENSP00000427089.2:p.Glu1317Gln	ENST00000508376.6:c.3949G>C	5:g.112839543G>C
APC_ENST00000508376	ENST00000508376.6	8532	583	2788054	2788054	2645472	large_intestine	colon	descending	NS	adenoma	tubular	NS	NS	n	COSV57322109	COSM19099	105028688	c.3949G>C	p.E1317Q	Substitution - Missense			38	5:112839543-112839543	+	n	-	PATHOGENIC	0.97547	Reported in another cancer sample as somatic	28548127		surgery-fixed	NS	81	ENSP00000427089.2:p.Glu1317Gln	ENST00000508376.6:c.3949G>C	5:g.112839543G>C
APC_ENST00000508376	ENST00000508376.6	8532	583	SK-CO-1	995402	910654	large_intestine	colon	NS	NS	carcinoma	adenocarcinoma	NS	NS	n	COSV57322109	COSM19099	105028688	c.3949G>C	p.E1317Q	Substitution - Missense			38	5:112839543-112839543	+	n	-	PATHOGENIC	0.97547	Reported in another cancer sample as somatic	10737795		cell-line	NS	65	ENSP00000427089.2:p.Glu1317Gln	ENST00000508376.6:c.3949G>C	5:g.112839543G>C
APC_ENST00000508376	ENST00000508376.6	8532	583	1735482	1735482	1641426	large_intestine	colon	right	NS	adenoma	tubulovillous	NS	NS	n	COSV57322109	COSM19099	105028688	c.3949G>C	p.E1317Q	Substitution - Missense			38	5:112839543-112839543	+	n	-	PATHOGENIC	0.97547	Reported in another cancer sample as somatic	22848674		surgery-fixed	NS	62	ENSP00000427089.2:p.Glu1317Gln	ENST00000508376.6:c.3949G>C	5:g.112839543G>C
APC_ENST00000508376	ENST00000508376.6	8532	583	2692601	2692601	2551573	thyroid	NS	NS	NS	carcinoma	anaplastic_carcinoma	NS	NS	n	COSV57322109	COSM19099	105028688	c.3949G>C	p.E1317Q	Substitution - Missense			38	5:112839543-112839543	+	n	-	PATHOGENIC	0.97547	Reported in another cancer sample as somatic	28351340		surgery-fixed	NS		ENSP00000427089.2:p.Glu1317Gln	ENST00000508376.6:c.3949G>C	5:g.112839543G>C
APC_ENST00000508376	ENST00000508376.6	8532	583	RH10-430	2643729	2504016	stomach	NS	NS	NS	carcinoma	diffuse_adenocarcinoma	NS	NS	n	COSV57322109	COSM19099	105028688	c.3949G>C	p.E1317Q	Substitution - Missense			38	5:112839543-112839543	+	n	-	PATHOGENIC	0.97547	Reported in another cancer sample as somatic	25656989		surgery-fixed	primary		ENSP00000427089.2:p.Glu1317Gln	ENST00000508376.6:c.3949G>C	5:g.112839543G>C
APC_ENST00000508376	ENST00000508376.6	8532	583	CC26	2766420	2624639	large_intestine	colon	descending	NS	carcinoma	adenocarcinoma	NS	NS	n	COSV57383428	COSM6503097	137873870	c.3173A>G	p.D1058G	Substitution - Missense			38	5:112838767-112838767	+	n	-	PATHOGENIC	0.98309	Reported in another cancer sample as somatic	29844865		surgery fresh/frozen	NS	75	ENSP00000427089.2:p.Asp1058Gly	ENST00000508376.6:c.3173A>G	5:g.112838767A>G
APC_ENST00000508376	ENST00000508376.6	8532	583	2696374	2696374	2555278	large_intestine	NS	NS	NS	carcinoma	adenocarcinoma	NS	NS	n	COSV57322109	COSM19099	105028688	c.3949G>C	p.E1317Q	Substitution - Missense			38	5:112839543-112839543	+	n	-	PATHOGENIC	0.97547	Reported in another cancer sample as somatic	28548125		surgery-fixed	NS		ENSP00000427089.2:p.Glu1317Gln	ENST00000508376.6:c.3949G>C	5:g.112839543G>C
APC_ENST00000508376	ENST00000508376.6	8532	583	RH10-450	2643743	2504030	stomach	NS	NS	NS	carcinoma	mixed_intestinal_and_diffuse_adenocarcinoma-unclassifiable	NS	NS	n	COSV57322109	COSM19099	105028688	c.3949G>C	p.E1317Q	Substitution - Missense			38	5:112839543-112839543	+	n	-	PATHOGENIC	0.97547	Reported in another cancer sample as somatic	25656989		surgery-fixed	primary		ENSP00000427089.2:p.Glu1317Gln	ENST00000508376.6:c.3949G>C	5:g.112839543G>C
WT1_ENST00000530998	ENST00000530998.5	867	12796	DM6	2466879	2329710	skin	face	NS	NS	malignant_melanoma	desmoplastic	NS	NS	n	COSV60071168	COSM21963	107426080	c.109C>T	p.P37S	Substitution - Missense			38	11:32428521-32428521	-	n	-	PATHOGENIC	0.95689	Reported in another cancer sample as somatic	26343386		surgery-fixed	NS	62	ENSP00000435307.1:p.Pro37Ser	ENST00000530998.5:c.109C>T	11:g.32428521G>A
APC_ENST00000508376	ENST00000508376.6	8532	583	2626078	2626078	2486490	lung	NS	NS	NS	carcinoid-endocrine_tumour	typical	NS	NS	n	COSV57322709	COSM30751	105017978	c.3386T>C	p.L1129S	Substitution - Missense			38	5:112838980-112838980	+	n	-	PATHOGENIC	0.90425	Reported in another cancer sample as somatic	26645239		surgery-fixed	NS		ENSP00000427089.2:p.Leu1129Ser	ENST00000508376.6:c.3386T>C	5:g.112838980T>C
TSC2_ENST00000439673	ENST00000439673.6	5115	12363	MEN0115-P	2818960	2675259	meninges	NS	NS	NS	meningioma	rhabdoid	NS	NS	y	COSV51920139	COSM87828	101736636	c.5074C>T	p.R1692C	Substitution - Missense			38	16:2088569-2088569	+	n	-	PATHOGENIC	0.77387	Reported in another cancer sample as somatic	28713588		surgery - NOS	NS		ENSP00000399232.2:p.Arg1692Cys	ENST00000439673.6:c.5074C>T	16:g.2088569C>T
APC_ENST00000508376	ENST00000508376.6	8532	583	CC15	2766409	2624628	large_intestine	colon	ascending	NS	carcinoma	adenocarcinoma	NS	NS	n	COSV57322709	COSM30751	105017978	c.3386T>C	p.L1129S	Substitution - Missense			38	5:112838980-112838980	+	n	-	PATHOGENIC	0.90425	Reported in another cancer sample as somatic	29844865		surgery fresh/frozen	NS	56	ENSP00000427089.2:p.Leu1129Ser	ENST00000508376.6:c.3386T>C	5:g.112838980T>C
APC_ENST00000508376	ENST00000508376.6	8532	583	UC_0002_1	1511891	1434575	urinary_tract	bladder	NS	NS	carcinoma	transitional_cell_carcinoma	NS	NS	n	COSV57322109	COSM19099	105028688	c.3949G>C	p.E1317Q	Substitution - Missense			38	5:112839543-112839543	+	n	-	PATHOGENIC	0.97547	Reported in another cancer sample as somatic	21533174		surgery - NOS	NS		ENSP00000427089.2:p.Glu1317Gln	ENST00000508376.6:c.3949G>C	5:g.112839543G>C
APC_ENST00000508376	ENST00000508376.6	8532	583	MG-018-tumor	2818983	2675282	meninges	NS	NS	NS	meningioma	atypical	NS	NS	n	COSV57383428	COSM6503097	137873870	c.3173A>G	p.D1058G	Substitution - Missense			38	5:112838767-112838767	+	n	-	PATHOGENIC	0.98309	Reported in another cancer sample as somatic	28713588		surgery - NOS	NS		ENSP00000427089.2:p.Asp1058Gly	ENST00000508376.6:c.3173A>G	5:g.112838767A>G
TSC2_ENST00000439673	ENST00000439673.6	5115	12363	BIALCL_38	2822944	2678804	haematopoietic_and_lymphoid_tissue	breast	NS	NS	lymphoid_neoplasm	breast_implant_associated_anaplastic_large_cell_lymphoma_in_situ	ALK_negative	NS	n	COSV51920139	COSM87828	101736636	c.5074C>T	p.R1692C	Substitution - Missense			38	16:2088569-2088569	+	n	-	PATHOGENIC	0.77387	Reported in another cancer sample as somatic	31774495		surgery-fixed	NS	55	ENSP00000399232.2:p.Arg1692Cys	ENST00000439673.6:c.5074C>T	16:g.2088569C>T
APC_ENST00000508376	ENST00000508376.6	8532	583	BON	1879411	1769916	pancreas	NS	NS	NS	carcinoid-endocrine_tumour	NS	NS	NS	n	COSV57322109	COSM19099	105028688	c.3949G>C	p.E1317Q	Substitution - Missense	het		38	5:112839543-112839543	+	n	-	PATHOGENIC	0.97547	Reported in another cancer sample as somatic	23354304		cell-line	NS		ENSP00000427089.2:p.Glu1317Gln	ENST00000508376.6:c.3949G>C	5:g.112839543G>C
RET_ENST00000615310	ENST00000615310.4	1377	9967	2227836	2227836	2095571	haematopoietic_and_lymphoid_tissue	skin	NS	NS	haematopoietic_neoplasm	blastic_plasmacytoid_dendritic_cell_neoplasm	NS	NS	n	COSV60687010	COSM4170226	157315954	c.1289+3314C>T	p.?	Unknown			38	10:43114546-43114546	+	n	-	PATHOGENIC	0.94816	Reported in another cancer sample as somatic	25115387		surgery-fixed	NS	81		ENST00000615310.4:c.1289+3314C>T	10:g.43114546C>T
APC_ENST00000508376	ENST00000508376.6	8532	583	MG-270-tumor	2819119	2675418	meninges	NS	NS	NS	meningioma	atypical	NS	NS	n	COSV57322109	COSM19099	105028688	c.3949G>C	p.E1317Q	Substitution - Missense			38	5:112839543-112839543	+	n	-	PATHOGENIC	0.97547	Reported in another cancer sample as somatic	28713588		surgery - NOS	NS		ENSP00000427089.2:p.Glu1317Gln	ENST00000508376.6:c.3949G>C	5:g.112839543G>C
POLE_ENST00000535270	ENST00000535270.5	6780	9177	SCT06	2806530	2663249	testis	NS	NS	NS	sex_cord-stromal_tumour	Sertoli_cell_tumour	NS	NS	n	COSV57693399	COSM6971440	144619839	c.4442G>A	p.R1481H	Substitution - Missense			38	12:132643252-132643252	-	n	-	PATHOGENIC	0.99265	Reported in another cancer sample as somatic	31147264		surgery-fixed	NS		ENSP00000445753.1:p.Arg1481His	ENST00000535270.5:c.4442G>A	12:g.132643252C>T
TSC2_ENST00000644335	ENST00000644335.1	5220	12363	MEN0115-P	2818960	2675259	meninges	NS	NS	NS	meningioma	rhabdoid	NS	NS	y	COSV51920139	COSM87828	113463067	c.5179C>T	p.R1727C	Substitution - Missense			38	16:2088569-2088569	+	n	-	PATHOGENIC	0.77387	Reported in another cancer sample as somatic	28713588		surgery - NOS	NS		ENSP00000496317.1:p.Arg1727Cys	ENST00000644335.1:c.5179C>T	16:g.2088569C>T
APC_ENST00000508376	ENST00000508376.6	8532	583	MG-081-tumor	2819015	2675314	meninges	NS	NS	NS	meningioma	fibroblastic	NS	NS	n	COSV57322709	COSM30751	105017978	c.3386T>C	p.L1129S	Substitution - Missense			38	5:112838980-112838980	+	n	-	PATHOGENIC	0.90425	Reported in another cancer sample as somatic	28713588		surgery - NOS	NS		ENSP00000427089.2:p.Leu1129Ser	ENST00000508376.6:c.3386T>C	5:g.112838980T>C
TSC2_ENST00000644335	ENST00000644335.1	5220	12363	BIALCL_38	2822944	2678804	haematopoietic_and_lymphoid_tissue	breast	NS	NS	lymphoid_neoplasm	breast_implant_associated_anaplastic_large_cell_lymphoma_in_situ	ALK_negative	NS	n	COSV51920139	COSM87828	113463067	c.5179C>T	p.R1727C	Substitution - Missense			38	16:2088569-2088569	+	n	-	PATHOGENIC	0.77387	Reported in another cancer sample as somatic	31774495		surgery-fixed	NS	55	ENSP00000496317.1:p.Arg1727Cys	ENST00000644335.1:c.5179C>T	16:g.2088569C>T
TSC2_ENST00000643088	ENST00000643088.1	5217	12363	MEN0115-P	2818960	2675259	meninges	NS	NS	NS	meningioma	rhabdoid	NS	NS	y	COSV51920139	COSM87828	112900104	c.5176C>T	p.R1726C	Substitution - Missense			38	16:2088569-2088569	+	n	-	PATHOGENIC	0.77387	Reported in another cancer sample as somatic	28713588		surgery - NOS	NS		ENSP00000494747.1:p.Arg1726Cys	ENST00000643088.1:c.5176C>T	16:g.2088569C>T
TSC2_ENST00000643088	ENST00000643088.1	5217	12363	BIALCL_38	2822944	2678804	haematopoietic_and_lymphoid_tissue	breast	NS	NS	lymphoid_neoplasm	breast_implant_associated_anaplastic_large_cell_lymphoma_in_situ	ALK_negative	NS	n	COSV51920139	COSM87828	112900104	c.5176C>T	p.R1726C	Substitution - Missense			38	16:2088569-2088569	+	n	-	PATHOGENIC	0.77387	Reported in another cancer sample as somatic	31774495		surgery-fixed	NS	55	ENSP00000494747.1:p.Arg1726Cys	ENST00000643088.1:c.5176C>T	16:g.2088569C>T
WT1	ENST00000332351.7	1554	12796	AML_570	2520486	2382835	haematopoietic_and_lymphoid_tissue	NS	NS	NS	haematopoietic_neoplasm	acute_myeloid_leukaemia	NS	NS	n	COSV60071168	COSM21963	96336481	c.745C>T	p.P249S	Substitution - Missense			38	11:32428521-32428521	-	n	-	PATHOGENIC	0.95689	Reported in another cancer sample as somatic	27288520		blood-bone marrow	primary	50	ENSP00000331327.3:p.Pro249Ser	ENST00000332351.7:c.745C>T	11:g.32428521G>A
AXIN2_ENST00000375702	ENST00000375702.5	2337	904	s_JF_thy_019_P	2666454	2526146	thyroid	NS	NS	NS	carcinoma	anaplastic_carcinoma	NS	NS	n	COSV61057901	COSM3665212	118260232	c.1856C>T	p.A619V	Substitution - Missense			38	17:65536410-65536410	-	n	-	PATHOGENIC	0.97225	Reported in another cancer sample as somatic	26878173		surgery fresh/frozen	primary	70	ENSP00000364854.5:p.Ala619Val	ENST00000375702.5:c.1856C>T	17:g.65536410G>A
TSC2_ENST00000642561	ENST00000642561.1	5283	12363	MEN0115-P	2818960	2675259	meninges	NS	NS	NS	meningioma	rhabdoid	NS	NS	y	COSV51920139	COSM87828	113474371	c.5242C>T	p.R1748C	Substitution - Missense			38	16:2088569-2088569	+	n	-	PATHOGENIC	0.77387	Reported in another cancer sample as somatic	28713588		surgery - NOS	NS		ENSP00000495099.1:p.Arg1748Cys	ENST00000642561.1:c.5242C>T	16:g.2088569C>T
TSC2_ENST00000350773	ENST00000350773.9	5355	12363	MEN0115-P	2818960	2675259	meninges	NS	NS	NS	meningioma	rhabdoid	NS	NS	y	COSV51920139	COSM87828	96340362	c.5314C>T	p.R1772C	Substitution - Missense			38	16:2088569-2088569	+	n	-	PATHOGENIC	0.77387	Reported in another cancer sample as somatic	28713588		surgery - NOS	NS		ENSP00000344383.4:p.Arg1772Cys	ENST00000350773.9:c.5314C>T	16:g.2088569C>T
MET_ENST00000397752	ENST00000397752.7	4173	7029	2814601	2814601	2670990	thyroid	NS	NS	NS	carcinoma	medullary_carcinoma	NS	NS	n	COSV59256560	COSM707	98747307	c.2975C>T	p.T992I	Substitution - Missense			38	7:116771936-116771936	+	n	-	PATHOGENIC	0.98143	Reported in another cancer sample as somatic	31605946		surgery - NOS	NS		ENSP00000380860.3:p.Thr992Ile	ENST00000397752.7:c.2975C>T	7:g.116771936C>T
MET_ENST00000397752	ENST00000397752.7	4173	7029	1239997	1239997	1151741	thyroid	NS	NS	NS	carcinoma	anaplastic_carcinoma	NS	NS	n	COSV59256560	COSM707	98747307	c.2975C>T	p.T992I	Substitution - Missense			38	7:116771936-116771936	+	n	-	PATHOGENIC	0.98143	Reported in another cancer sample as somatic	19487299		surgery - NOS	primary		ENSP00000380860.3:p.Thr992Ile	ENST00000397752.7:c.2975C>T	7:g.116771936C>T
MET_ENST00000397752	ENST00000397752.7	4173	7029	2211818	2211818	2080021	central_nervous_system	brain	NS	NS	glioma	astrocytoma_Grade_IV	glioblastoma_multiforme	NS	n	COSV59256560	COSM707	98747307	c.2975C>T	p.T992I	Substitution - Missense			38	7:116771936-116771936	+	n	-	PATHOGENIC	0.98143	Reported in another cancer sample as somatic	24695838		surgery fresh/frozen	primary		ENSP00000380860.3:p.Thr992Ile	ENST00000397752.7:c.2975C>T	7:g.116771936C>T
MET_ENST00000397752	ENST00000397752.7	4173	7029	2676607	2676607	2535881	ovary	NS	NS	NS	carcinoma	serous_carcinoma	NS	NS	n	COSV59256560	COSM707	98747307	c.2975C>T	p.T992I	Substitution - Missense			38	7:116771936-116771936	+	n	-	PATHOGENIC	0.98143	Reported in another cancer sample as somatic	27899992		surgery-fixed	NS		ENSP00000380860.3:p.Thr992Ile	ENST00000397752.7:c.2975C>T	7:g.116771936C>T
MET_ENST00000397752	ENST00000397752.7	4173	7029	2814638	2814638	2671027	thyroid	NS	NS	NS	carcinoma	medullary_carcinoma	NS	NS	n	COSV59256560	COSM707	98747307	c.2975C>T	p.T992I	Substitution - Missense			38	7:116771936-116771936	+	n	-	PATHOGENIC	0.98143	Reported in another cancer sample as somatic	31605946		surgery - NOS	NS		ENSP00000380860.3:p.Thr992Ile	ENST00000397752.7:c.2975C>T	7:g.116771936C>T
MET_ENST00000397752	ENST00000397752.7	4173	7029	1998354	1998354	1883426	lung	NS	NS	NS	carcinoid-endocrine_tumour	atypical	NS	NS	n	COSV59256560	COSM707	98747307	c.2975C>T	p.T992I	Substitution - Missense	het		38	7:116771936-116771936	+	n	-	PATHOGENIC	0.98143	Reported in another cancer sample as somatic	22973954		surgery-fixed	NS		ENSP00000380860.3:p.Thr992Ile	ENST00000397752.7:c.2975C>T	7:g.116771936C>T
MET_ENST00000397752	ENST00000397752.7	4173	7029	325	2525754	2387942	adrenal_gland	adrenal_gland	NS	NS	pheochromocytoma	benign	NS	NS	n	COSV59256560	COSM707	98747307	c.2975C>T	p.T992I	Substitution - Missense			38	7:116771936-116771936	+	n	-	PATHOGENIC	0.98143	Reported in another cancer sample as somatic	26700204		surgery fresh/frozen	NS	49	ENSP00000380860.3:p.Thr992Ile	ENST00000397752.7:c.2975C>T	7:g.116771936C>T
TSC2_ENST00000350773	ENST00000350773.9	5355	12363	BIALCL_38	2822944	2678804	haematopoietic_and_lymphoid_tissue	breast	NS	NS	lymphoid_neoplasm	breast_implant_associated_anaplastic_large_cell_lymphoma_in_situ	ALK_negative	NS	n	COSV51920139	COSM87828	96340362	c.5314C>T	p.R1772C	Substitution - Missense			38	16:2088569-2088569	+	n	-	PATHOGENIC	0.77387	Reported in another cancer sample as somatic	31774495		surgery-fixed	NS	55	ENSP00000344383.4:p.Arg1772Cys	ENST00000350773.9:c.5314C>T	16:g.2088569C>T
MET_ENST00000397752	ENST00000397752.7	4173	7029	2676609	2676609	2535883	ovary	NS	NS	NS	carcinoma	serous_carcinoma	NS	NS	n	COSV59256560	COSM707	98747307	c.2975C>T	p.T992I	Substitution - Missense			38	7:116771936-116771936	+	n	-	PATHOGENIC	0.98143	Reported in another cancer sample as somatic	27899992		surgery-fixed	NS		ENSP00000380860.3:p.Thr992Ile	ENST00000397752.7:c.2975C>T	7:g.116771936C>T
TSC2_ENST00000642561	ENST00000642561.1	5283	12363	BIALCL_38	2822944	2678804	haematopoietic_and_lymphoid_tissue	breast	NS	NS	lymphoid_neoplasm	breast_implant_associated_anaplastic_large_cell_lymphoma_in_situ	ALK_negative	NS	n	COSV51920139	COSM87828	113474371	c.5242C>T	p.R1748C	Substitution - Missense			38	16:2088569-2088569	+	n	-	PATHOGENIC	0.77387	Reported in another cancer sample as somatic	31774495		surgery-fixed	NS	55	ENSP00000495099.1:p.Arg1748Cys	ENST00000642561.1:c.5242C>T	16:g.2088569C>T
MET_ENST00000397752	ENST00000397752.7	4173	7029	1998353	1998353	1883425	lung	NS	NS	NS	carcinoid-endocrine_tumour	typical	NS	NS	n	COSV59256560	COSM707	98747307	c.2975C>T	p.T992I	Substitution - Missense	het		38	7:116771936-116771936	+	n	-	PATHOGENIC	0.98143	Reported in another cancer sample as somatic	22973954		surgery-fixed	NS		ENSP00000380860.3:p.Thr992Ile	ENST00000397752.7:c.2975C>T	7:g.116771936C>T
MET_ENST00000397752	ENST00000397752.7	4173	7029	174	2525751	2387939	adrenal_gland	adrenal_gland	NS	NS	pheochromocytoma	benign	NS	NS	n	COSV59256560	COSM707	98747307	c.2975C>T	p.T992I	Substitution - Missense			38	7:116771936-116771936	+	n	-	PATHOGENIC	0.98143	Reported in another cancer sample as somatic	26700204		surgery fresh/frozen	NS	66	ENSP00000380860.3:p.Thr992Ile	ENST00000397752.7:c.2975C>T	7:g.116771936C>T
RET_ENST00000615310	ENST00000615310.4	1377	9967	2401187	2401187	2264050	lung	NS	NS	NS	carcinoma	adenocarcinoma	NS	NS	n	COSV60687010	COSM4170226	157315954	c.1289+3314C>T	p.?	Unknown			38	10:43114546-43114546	+	n	-	PATHOGENIC	0.94816	Reported in another cancer sample as somatic	25695224		fine needle aspirate	metastasis	63		ENST00000615310.4:c.1289+3314C>T	10:g.43114546C>T
RET	ENST00000355710.7	3345	9967	2227836	2227836	2095571	haematopoietic_and_lymphoid_tissue	skin	NS	NS	haematopoietic_neoplasm	blastic_plasmacytoid_dendritic_cell_neoplasm	NS	NS	n	COSV60687010	COSM4170226	167555487	c.1946C>T	p.S649L	Substitution - Missense			38	10:43114546-43114546	+	n	-	PATHOGENIC	0.94816	Reported in another cancer sample as somatic	25115387		surgery-fixed	NS	81	ENSP00000347942.3:p.Ser649Leu	ENST00000355710.7:c.1946C>T	10:g.43114546C>T
MET_ENST00000397752	ENST00000397752.7	4173	7029	MG-104-tumor	2819030	2675329	meninges	NS	NS	NS	meningioma	meningothelial	NS	NS	n	COSV59256560	COSM707	98747307	c.2975C>T	p.T992I	Substitution - Missense			38	7:116771936-116771936	+	n	-	PATHOGENIC	0.98143	Reported in another cancer sample as somatic	28713588		surgery - NOS	NS		ENSP00000380860.3:p.Thr992Ile	ENST00000397752.7:c.2975C>T	7:g.116771936C>T
TSC2_ENST00000643946	ENST00000643946.1	5349	12363	MEN0115-P	2818960	2675259	meninges	NS	NS	NS	meningioma	rhabdoid	NS	NS	y	COSV51920139	COSM87828	113923517	c.5308C>T	p.R1770C	Substitution - Missense			38	16:2088569-2088569	+	n	-	PATHOGENIC	0.77387	Reported in another cancer sample as somatic	28713588		surgery - NOS	NS		ENSP00000495927.1:p.Arg1770Cys	ENST00000643946.1:c.5308C>T	16:g.2088569C>T
WT1	ENST00000332351.7	1554	12796	DM6	2466879	2329710	skin	face	NS	NS	malignant_melanoma	desmoplastic	NS	NS	n	COSV60071168	COSM21963	96336481	c.745C>T	p.P249S	Substitution - Missense			38	11:32428521-32428521	-	n	-	PATHOGENIC	0.95689	Reported in another cancer sample as somatic	26343386		surgery-fixed	NS	62	ENSP00000331327.3:p.Pro249Ser	ENST00000332351.7:c.745C>T	11:g.32428521G>A
MET_ENST00000397752	ENST00000397752.7	4173	7029	2555792	2555792	2417229	lung	NS	NS	NS	carcinoma	adenocarcinoma	NS	NS	n	COSV59256560	COSM707	98747307	c.2975C>T	p.T992I	Substitution - Missense			38	7:116771936-116771936	+	n	-	PATHOGENIC	0.98143	Reported in another cancer sample as somatic	26599269		surgery - NOS	NS	35	ENSP00000380860.3:p.Thr992Ile	ENST00000397752.7:c.2975C>T	7:g.116771936C>T
MET_ENST00000397752	ENST00000397752.7	4173	7029	2039295	2039295	1920631	kidney	NS	NS	NS	carcinoma	NS	NS	NS	n	COSV59256560	COSM707	98747307	c.2975C>T	p.T992I	Substitution - Missense			38	7:116771936-116771936	+	n	-	PATHOGENIC	0.98143	Reported in another cancer sample as somatic	24155122		surgery-fixed	NS		ENSP00000380860.3:p.Thr992Ile	ENST00000397752.7:c.2975C>T	7:g.116771936C>T
MET_ENST00000397752	ENST00000397752.7	4173	7029	ML1	1239975	1151719	thyroid	NS	NS	NS	carcinoma	follicular_carcinoma	NS	NS	n	COSV59256560	COSM707	98747307	c.2975C>T	p.T992I	Substitution - Missense			38	7:116771936-116771936	+	n	-	PATHOGENIC	0.98143	Reported in another cancer sample as somatic	19487299		cell-line	NS		ENSP00000380860.3:p.Thr992Ile	ENST00000397752.7:c.2975C>T	7:g.116771936C>T
MET_ENST00000397752	ENST00000397752.7	4173	7029	317	2525747	2387935	autonomic_ganglia	NS	NS	NS	paraganglioma	benign	NS	NS	n	COSV59264672	COSM1286164	98749049	c.1076G>A	p.R359Q	Substitution - Missense			38	7:116700160-116700160	+	n	-	PATHOGENIC	0.8708	Reported in another cancer sample as somatic	26700204		surgery fresh/frozen	NS	42	ENSP00000380860.3:p.Arg359Gln	ENST00000397752.7:c.1076G>A	7:g.116700160G>A
TSC2_ENST00000643946	ENST00000643946.1	5349	12363	BIALCL_38	2822944	2678804	haematopoietic_and_lymphoid_tissue	breast	NS	NS	lymphoid_neoplasm	breast_implant_associated_anaplastic_large_cell_lymphoma_in_situ	ALK_negative	NS	n	COSV51920139	COSM87828	113923517	c.5308C>T	p.R1770C	Substitution - Missense			38	16:2088569-2088569	+	n	-	PATHOGENIC	0.77387	Reported in another cancer sample as somatic	31774495		surgery-fixed	NS	55	ENSP00000495927.1:p.Arg1770Cys	ENST00000643946.1:c.5308C>T	16:g.2088569C>T
MET_ENST00000397752	ENST00000397752.7	4173	7029	64	2760172	2618705	endometrium	NS	NS	NS	carcinoma	endometrioid_carcinoma	NS	NS	n	COSV59256560	COSM707	98747307	c.2975C>T	p.T992I	Substitution - Missense			38	7:116771936-116771936	+	n	-	PATHOGENIC	0.98143	Reported in another cancer sample as somatic	29876005		surgery-fixed	NS		ENSP00000380860.3:p.Thr992Ile	ENST00000397752.7:c.2975C>T	7:g.116771936C>T
MET_ENST00000397752	ENST00000397752.7	4173	7029	LIM2551	2301995	2167278	large_intestine	colon	right	NS	carcinoma	adenocarcinoma	NS	NS	y	COSV59266561	COSM4644770	119933527	c.1039G>A	p.A347T	Substitution - Missense	het		38	7:116700123-116700123	+	n	-	PATHOGENIC	0.95732	Reported in another cancer sample as somatic	24755471		cell-line	NS		ENSP00000380860.3:p.Ala347Thr	ENST00000397752.7:c.1039G>A	7:g.116700123G>A
MET_ENST00000397752	ENST00000397752.7	4173	7029	2204864	2204864	2073097	lung	NS	NS	NS	carcinoma	large_cell_carcinoma	NS	NS	n	COSV59256560	COSM707	98747307	c.2975C>T	p.T992I	Substitution - Missense			38	7:116771936-116771936	+	n	-	PATHOGENIC	0.98143	Reported in another cancer sample as somatic	24942490		surgery-fixed	NS	47	ENSP00000380860.3:p.Thr992Ile	ENST00000397752.7:c.2975C>T	7:g.116771936C>T
MET_ENST00000397752	ENST00000397752.7	4173	7029	1627733	1627733	1544645	lung	NS	NS	NS	carcinoma	adenocarcinoma	NS	NS	n	COSV59256560	COSM707	98747307	c.2975C>T	p.T992I	Substitution - Missense			38	7:116771936-116771936	+	n	-	PATHOGENIC	0.98143	Reported in another cancer sample as somatic	22302407		fixed - NOS	NS		ENSP00000380860.3:p.Thr992Ile	ENST00000397752.7:c.2975C>T	7:g.116771936C>T
MET_ENST00000397752	ENST00000397752.7	4173	7029	MG-072-tumor	2819008	2675307	meninges	NS	NS	NS	meningioma	fibroblastic	NS	NS	n	COSV59256560	COSM707	98747307	c.2975C>T	p.T992I	Substitution - Missense			38	7:116771936-116771936	+	n	-	PATHOGENIC	0.98143	Reported in another cancer sample as somatic	28713588		surgery - NOS	NS		ENSP00000380860.3:p.Thr992Ile	ENST00000397752.7:c.2975C>T	7:g.116771936C>T
TSC2_ENST00000646388	ENST00000646388.1	5418	12363	MEN0115-P	2818960	2675259	meninges	NS	NS	NS	meningioma	rhabdoid	NS	NS	y	COSV51920139	COSM87828	113980327	c.5377C>T	p.R1793C	Substitution - Missense			38	16:2088569-2088569	+	n	-	PATHOGENIC	0.77387	Reported in another cancer sample as somatic	28713588		surgery - NOS	NS		ENSP00000495921.1:p.Arg1793Cys	ENST00000646388.1:c.5377C>T	16:g.2088569C>T
WT1_ENST00000379079	ENST00000379079.6	909	12796	AML_570	2520486	2382835	haematopoietic_and_lymphoid_tissue	NS	NS	NS	haematopoietic_neoplasm	acute_myeloid_leukaemia	NS	NS	n	COSV60071168	COSM21963	98502282	c.109C>T	p.P37S	Substitution - Missense			38	11:32428521-32428521	-	n	-	PATHOGENIC	0.95689	Reported in another cancer sample as somatic	27288520		blood-bone marrow	primary	50	ENSP00000368370.2:p.Pro37Ser	ENST00000379079.6:c.109C>T	11:g.32428521G>A
MET_ENST00000397752	ENST00000397752.7	4173	7029	MG-195-tumor	2819080	2675379	meninges	NS	NS	NS	meningioma	atypical	NS	NS	n	COSV59266561	COSM4644770	119933527	c.1039G>A	p.A347T	Substitution - Missense			38	7:116700123-116700123	+	n	-	PATHOGENIC	0.95732	Reported in another cancer sample as somatic	28713588		surgery - NOS	NS		ENSP00000380860.3:p.Ala347Thr	ENST00000397752.7:c.1039G>A	7:g.116700123G>A
MET_ENST00000397752	ENST00000397752.7	4173	7029	2039296	2039296	1920632	kidney	NS	NS	NS	carcinoma	NS	NS	NS	n	COSV59256560	COSM707	98747307	c.2975C>T	p.T992I	Substitution - Missense			38	7:116771936-116771936	+	n	-	PATHOGENIC	0.98143	Reported in another cancer sample as somatic	24155122		surgery-fixed	NS		ENSP00000380860.3:p.Thr992Ile	ENST00000397752.7:c.2975C>T	7:g.116771936C>T
MET_ENST00000397752	ENST00000397752.7	4173	7029	2224691	2224691	2092530	bone	NS	NS	NS	Ewings_sarcoma-peripheral_primitive_neuroectodermal_tumour	NS	NS	NS	n	COSV59256560	COSM707	98747307	c.2975C>T	p.T992I	Substitution - Missense			38	7:116771936-116771936	+	n	-	PATHOGENIC	0.98143	Reported in another cancer sample as somatic	25119929		surgery - NOS	NS		ENSP00000380860.3:p.Thr992Ile	ENST00000397752.7:c.2975C>T	7:g.116771936C>T
MET_ENST00000397752	ENST00000397752.7	4173	7029	MG-065-tumor	2819003	2675302	meninges	NS	NS	NS	meningioma	transitional	NS	NS	n	COSV59256560	COSM707	98747307	c.2975C>T	p.T992I	Substitution - Missense			38	7:116771936-116771936	+	n	-	PATHOGENIC	0.98143	Reported in another cancer sample as somatic	28713588		surgery - NOS	NS		ENSP00000380860.3:p.Thr992Ile	ENST00000397752.7:c.2975C>T	7:g.116771936C>T
MET_ENST00000397752	ENST00000397752.7	4173	7029	2676608	2676608	2535882	ovary	NS	NS	NS	carcinoma	serous_carcinoma	NS	NS	n	COSV59256560	COSM707	98747307	c.2975C>T	p.T992I	Substitution - Missense			38	7:116771936-116771936	+	n	-	PATHOGENIC	0.98143	Reported in another cancer sample as somatic	27899992		surgery-fixed	NS		ENSP00000380860.3:p.Thr992Ile	ENST00000397752.7:c.2975C>T	7:g.116771936C>T
MET_ENST00000397752	ENST00000397752.7	4173	7029	1998333	1998333	1883405	autonomic_ganglia	bladder	NS	NS	paraganglioma	malignant	NS	NS	n	COSV59256560	COSM707	98747307	c.2975C>T	p.T992I	Substitution - Missense	het		38	7:116771936-116771936	+	n	-	PATHOGENIC	0.98143	Reported in another cancer sample as somatic	22973954		surgery-fixed	NS		ENSP00000380860.3:p.Thr992Ile	ENST00000397752.7:c.2975C>T	7:g.116771936C>T
TSC2_ENST00000646388	ENST00000646388.1	5418	12363	BIALCL_38	2822944	2678804	haematopoietic_and_lymphoid_tissue	breast	NS	NS	lymphoid_neoplasm	breast_implant_associated_anaplastic_large_cell_lymphoma_in_situ	ALK_negative	NS	n	COSV51920139	COSM87828	113980327	c.5377C>T	p.R1793C	Substitution - Missense			38	16:2088569-2088569	+	n	-	PATHOGENIC	0.77387	Reported in another cancer sample as somatic	31774495		surgery-fixed	NS	55	ENSP00000495921.1:p.Arg1793Cys	ENST00000646388.1:c.5377C>T	16:g.2088569C>T
MET_ENST00000397752	ENST00000397752.7	4173	7029	2785996	2785996	2643453	large_intestine	colon	right	NS	carcinoma	neuroendocrine_carcinoma	NS	NS	n	COSV59256560	COSM707	98747307	c.2975C>T	p.T992I	Substitution - Missense			38	7:116771936-116771936	+	n	-	PATHOGENIC	0.98143	Reported in another cancer sample as somatic	27586204		NS	NS	72	ENSP00000380860.3:p.Thr992Ile	ENST00000397752.7:c.2975C>T	7:g.116771936C>T
MET_ENST00000397752	ENST00000397752.7	4173	7029	2204868	2204868	2073101	lung	NS	NS	NS	carcinoma	adenocarcinoma	NS	NS	n	COSV59256560	COSM707	98747307	c.2975C>T	p.T992I	Substitution - Missense			38	7:116771936-116771936	+	n	-	PATHOGENIC	0.98143	Reported in another cancer sample as somatic	24942490		surgery-fixed	NS	63	ENSP00000380860.3:p.Thr992Ile	ENST00000397752.7:c.2975C>T	7:g.116771936C>T
MET_ENST00000397752	ENST00000397752.7	4173	7029	2648444	2648444	2508619	lung	NS	NS	NS	carcinoma	squamous_cell_carcinoma	NS	NS	n	COSV59264672	COSM1286164	98749049	c.1076G>A	p.R359Q	Substitution - Missense			38	7:116700160-116700160	+	n	-	PATHOGENIC	0.8708	Reported in another cancer sample as somatic	28619094		surgery-fixed	NS	86	ENSP00000380860.3:p.Arg359Gln	ENST00000397752.7:c.1076G>A	7:g.116700160G>A
MET_ENST00000397752	ENST00000397752.7	4173	7029	2729653	2729653	2588427	bone	mandible	NS	NS	calcifying_epithelial_odontogenic_tumour	NS	NS	NS	n	COSV59256560	COSM707	98747307	c.2975C>T	p.T992I	Substitution - Missense			38	7:116771936-116771936	+	n	-	PATHOGENIC	0.98143	Reported in another cancer sample as somatic	29127140		surgery fresh/frozen	NS	13	ENSP00000380860.3:p.Thr992Ile	ENST00000397752.7:c.2975C>T	7:g.116771936C>T
MET_ENST00000397752	ENST00000397752.7	4173	7029	2785995	2785995	2643453	large_intestine	colon	right	NS	carcinoma	neuroendocrine_carcinoma	NS	NS	n	COSV59256560	COSM707	98747307	c.2975C>T	p.T992I	Substitution - Missense			38	7:116771936-116771936	+	n	-	PATHOGENIC	0.98143	Reported in another cancer sample as somatic	27586204		NS	NS	72	ENSP00000380860.3:p.Thr992Ile	ENST00000397752.7:c.2975C>T	7:g.116771936C>T
TSC2_ENST00000401874	ENST00000401874.7	5223	12363	MEN0115-P	2818960	2675259	meninges	NS	NS	NS	meningioma	rhabdoid	NS	NS	y	COSV51920139	COSM87828	99463555	c.5182C>T	p.R1728C	Substitution - Missense			38	16:2088569-2088569	+	n	-	PATHOGENIC	0.77387	Reported in another cancer sample as somatic	28713588		surgery - NOS	NS		ENSP00000384468.2:p.Arg1728Cys	ENST00000401874.7:c.5182C>T	16:g.2088569C>T
MET_ENST00000397752	ENST00000397752.7	4173	7029	1627750	1627750	1544662	lung	NS	NS	NS	carcinoma	non_small_cell_carcinoma	NS	NS	n	COSV59256560	COSM707	98747307	c.2975C>T	p.T992I	Substitution - Missense			38	7:116771936-116771936	+	n	-	PATHOGENIC	0.98143	Reported in another cancer sample as somatic	22302407		fixed - NOS	NS		ENSP00000380860.3:p.Thr992Ile	ENST00000397752.7:c.2975C>T	7:g.116771936C>T
RET	ENST00000355710.7	3345	9967	2401187	2401187	2264050	lung	NS	NS	NS	carcinoma	adenocarcinoma	NS	NS	n	COSV60687010	COSM4170226	167555487	c.1946C>T	p.S649L	Substitution - Missense			38	10:43114546-43114546	+	n	-	PATHOGENIC	0.94816	Reported in another cancer sample as somatic	25695224		fine needle aspirate	metastasis	63	ENSP00000347942.3:p.Ser649Leu	ENST00000355710.7:c.1946C>T	10:g.43114546C>T
MET_ENST00000397752	ENST00000397752.7	4173	7029	2555801	2555801	2417238	lung	NS	NS	NS	carcinoma	adenocarcinoma	NS	NS	n	COSV59256560	COSM707	98747307	c.2975C>T	p.T992I	Substitution - Missense			38	7:116771936-116771936	+	n	-	PATHOGENIC	0.98143	Reported in another cancer sample as somatic	26599269		surgery - NOS	NS	51	ENSP00000380860.3:p.Thr992Ile	ENST00000397752.7:c.2975C>T	7:g.116771936C>T
TSC2_ENST00000401874	ENST00000401874.7	5223	12363	BIALCL_38	2822944	2678804	haematopoietic_and_lymphoid_tissue	breast	NS	NS	lymphoid_neoplasm	breast_implant_associated_anaplastic_large_cell_lymphoma_in_situ	ALK_negative	NS	n	COSV51920139	COSM87828	99463555	c.5182C>T	p.R1728C	Substitution - Missense			38	16:2088569-2088569	+	n	-	PATHOGENIC	0.77387	Reported in another cancer sample as somatic	31774495		surgery-fixed	NS	55	ENSP00000384468.2:p.Arg1728Cys	ENST00000401874.7:c.5182C>T	16:g.2088569C>T
MET_ENST00000397752	ENST00000397752.7	4173	7029	2804006	2804006	2660734	bone	femur	NS	NS	other	chondroma	enchondroma	NS	n	COSV59256560	COSM707	98747307	c.2975C>T	p.T992I	Substitution - Missense			38	7:116771936-116771936	+	n	-	PATHOGENIC	0.98143	Reported in another cancer sample as somatic	31240473		surgery-fixed	NS	8	ENSP00000380860.3:p.Thr992Ile	ENST00000397752.7:c.2975C>T	7:g.116771936C>T
TSC2_ENST00000644329	ENST00000644329.1	5310	12363	MEN0115-P	2818960	2675259	meninges	NS	NS	NS	meningioma	rhabdoid	NS	NS	y	COSV51920139	COSM87828	113450150	c.5269C>T	p.R1757C	Substitution - Missense			38	16:2088569-2088569	+	n	-	PATHOGENIC	0.77387	Reported in another cancer sample as somatic	28713588		surgery - NOS	NS		ENSP00000496611.1:p.Arg1757Cys	ENST00000644329.1:c.5269C>T	16:g.2088569C>T
WT1_ENST00000379079	ENST00000379079.6	909	12796	DM6	2466879	2329710	skin	face	NS	NS	malignant_melanoma	desmoplastic	NS	NS	n	COSV60071168	COSM21963	98502282	c.109C>T	p.P37S	Substitution - Missense			38	11:32428521-32428521	-	n	-	PATHOGENIC	0.95689	Reported in another cancer sample as somatic	26343386		surgery-fixed	NS	62	ENSP00000368370.2:p.Pro37Ser	ENST00000379079.6:c.109C>T	11:g.32428521G>A
TSC2_ENST00000644329	ENST00000644329.1	5310	12363	BIALCL_38	2822944	2678804	haematopoietic_and_lymphoid_tissue	breast	NS	NS	lymphoid_neoplasm	breast_implant_associated_anaplastic_large_cell_lymphoma_in_situ	ALK_negative	NS	n	COSV51920139	COSM87828	113450150	c.5269C>T	p.R1757C	Substitution - Missense			38	16:2088569-2088569	+	n	-	PATHOGENIC	0.77387	Reported in another cancer sample as somatic	31774495		surgery-fixed	NS	55	ENSP00000496611.1:p.Arg1757Cys	ENST00000644329.1:c.5269C>T	16:g.2088569C>T
